# Supplementary material for: vmrseq: probabilistic modeling of single-cell methylation heterogeneity
Source: Genome Biol. 2024 Dec 30;25:321. doi: 10.1186/s13059-024-03457-7 (PMC11687023; doi:10.1186/s13059-024-03457-7)
Supplement: Supplementary file 2 — Additional file 2: Table S1-S9. Table S1: Performance of clustering cells in Luo et al. [12] data with VMRs overlapped with targeted features. Default parameters, g = 100 and \documentclass[12pt]{minimal} \usepackage{amsmath} \usepackage{wasysym} \usepackage{amsfonts} \usepackage{amssymb} \usepackage{amsbsy} \usepackage{mathrsfs} \usepackage{upgreek} \setlength{\oddsidemargin}{-69pt} \begin{document}$$\theta = 0.7$$\end{document}θ=0.7, were used for calculation of the nearest neighbor score. The ‘broad classes’ refer to the 2 broad neuronal classesin Luo et al. [12] data, and ‘subtypes’ refer to 15 subtypes within those two classes. Gene promoters were defined as \documentclass[12pt]{minimal} \usepackage{amsmath} \usepackage{wasysym} \usepackage{amsfonts} \usepackage{amssymb} \usepackage{amsbsy} \usepackage{mathrsfs} \usepackage{upgreek} \setlength{\oddsidemargin}{-69pt} \begin{document}$$pm 2$$\end{document}pm2-kb windows around the transcription start sites of genes extracted from ENSEMBL version 80 [55]. Additional File 2: Table S9 lists data sources of the histone ChIP-seq annotation information. Table S2: Table with sample metadata from the mouse frontal cortex dataset. Table S3: Table with sample metadata from the multi-omic mouse gastrulation dataset. Table S4: Table with the correlation between gene expression and VMR/promoter methylation. Table S5: Table with the subtypes included in training parameters in transition probability and emission probability used as default in this study. Table S6: Table with the trained transition probability. Table S7: Table with the trained beta prior parameters of the emission probability for methylated grouping. Table S8: Table with the trained beta prior parameters of the emission probability for methylated grouping. Table S9: Table with data sources of histone ChIP-seq annotation information used in the experiments. [file 13059_2024_3457_MOESM2_ESM.xlsx]

## Sheet: Table S1
Table S1: Performance of clustering cells in Luo et al. data with VMRs overlapped with targeted features.
	# VMRs	Nearest neighbor count score (labeled by broad classes)	Nearest neighbor count score (labeled by subtypes)
All VMRs	34017	0.997	0.718
VMRs overlapped with H3K4me1 peaks	10688	0.999	0.676
VMRs overlapped with H3K27ac peaks	4961	0.999	0.623
VMRs overlapped with gene promoters	6046	0.998	0.546

## Sheet: Table S2
Table S2: Table with sample metadata from the mouse frontal cortex dataset (Luo et al. 2017).
sample	specie	Laminar_layer	mCG/CG	mCH/CH	Coverage(%)	BroadClass	Subtype
Pool_1000_AD002	Mus_musculus	Deep	0.73996	0.02907	3.88	Excitatory	mL5-1
Pool_1000_AD006	Mus_musculus	Deep	0.76419	0.0231	5.49	Excitatory	mL6-2
Pool_1001_AD002	Mus_musculus	Deep	0.72912	0.02458	4.8	Excitatory	mDL-2
Pool_1001_AD006	Mus_musculus	Deep	0.75049	0.02397	3.81	Excitatory	mDL-1
Pool_1002_AD002	Mus_musculus	Deep	0.72166	0.03014	4.41	Excitatory	mL5-2
Pool_1002_AD006	Mus_musculus	Deep	0.80117	0.03085	5.07	Excitatory	mL6-1
Pool_1003_AD002	Mus_musculus	Deep	0.75533	0.02655	3.99	Excitatory	mDL-3
Pool_1003_AD006	Mus_musculus	Deep	0.74187	0.01882	5.47	Excitatory	mL6-2
Pool_1004_AD002	Mus_musculus	Deep	0.72621	0.03338	4.1	Excitatory	mL5-2
Pool_1004_AD006	Mus_musculus	Deep	0.76407	0.02672	5.62	Excitatory	mDL-3
Pool_1005_AD002	Mus_musculus	Deep	0.77001	0.03123	4.69	Inhibitory	mVip
Pool_1005_AD006	Mus_musculus	Deep	0.79564	0.03979	5.91	Inhibitory	mSst-2
Pool_1006_AD002	Mus_musculus	Deep	0.76551	0.02909	3.62	Excitatory	mL6-2
Pool_1006_AD006	Mus_musculus	Deep	0.74632	0.02703	5.54	Excitatory	mL5-2
Pool_1007_AD002	Mus_musculus	Deep	0.72498	0.02092	4.31	Excitatory	mL6-2
Pool_1007_AD006	Mus_musculus	Deep	0.75905	0.02482	4.95	Excitatory	mDL-1
Pool_1008_AD002	Mus_musculus	Deep	0.75876	0.02677	2.8	Excitatory	mL6-2
Pool_1008_AD006	Mus_musculus	Deep	0.75753	0.0245	5.92	Excitatory	mL6-2
Pool_1009_AD008	Mus_musculus	Deep	0.77332	0.04085	5.08	Inhibitory	mPv
Pool_1009_AD010	Mus_musculus	Deep	0.74718	0.02248	5.64	Excitatory	mDL-2
Pool_100_AD002	Mus_musculus	Superficial	0.72659	0.01902	3.28	Excitatory	mL4
Pool_100_AD006	Mus_musculus	Superficial	0.75234	0.02543	4.35	Excitatory	mL2/3
Pool_1010_AD008	Mus_musculus	Deep	0.74393	0.02448	5.65	Excitatory	mDL-1
Pool_1010_AD010	Mus_musculus	Deep	0.74965	0.02383	4.66	Excitatory	mL6-2
Pool_1011_AD008	Mus_musculus	Deep	0.75273	0.02667	5.27	Excitatory	mL6-2
Pool_1011_AD010	Mus_musculus	Deep	0.72151	0.01969	5.07	Excitatory	mL6-2
Pool_1012_AD008	Mus_musculus	Deep	0.76182	0.02843	5.5	Excitatory	mL6-2
Pool_1012_AD010	Mus_musculus	Deep	0.73916	0.027	5.67	Excitatory	mDL-2
Pool_1013_AD008	Mus_musculus	Deep	0.75073	0.02902	4.85	Excitatory	mL5-2
Pool_1013_AD010	Mus_musculus	Deep	0.72799	0.02252	5.32	Excitatory	mDL-2
Pool_1014_AD008	Mus_musculus	Deep	0.73518	0.01756	10.04	Excitatory	mL6-2
Pool_1014_AD010	Mus_musculus	Deep	0.75658	0.02656	5.6	Excitatory	mDL-1
Pool_1015_AD008	Mus_musculus	Deep	0.75228	0.02526	4.76	Excitatory	mDL-2
Pool_1015_AD010	Mus_musculus	Deep	0.751	0.03084	4.4	Excitatory	mDL-3
Pool_1016_AD008	Mus_musculus	Deep	0.80828	0.02831	5.7	Excitatory	mL6-1
Pool_1016_AD010	Mus_musculus	Deep	0.75754	0.0312	5.93	Excitatory	mL6-2
Pool_1017_AD008	Mus_musculus	Deep	0.74675	0.02374	5.88	Excitatory	mDL-1
Pool_1017_AD010	Mus_musculus	Deep	0.7844	0.0311	6.41	Excitatory	mL6-2
Pool_1018_AD008	Mus_musculus	Deep	0.76355	0.02909	5.81	Excitatory	mL6-2
Pool_1018_AD010	Mus_musculus	Deep	0.76701	0.02597	5.91	Excitatory	mDL-1
Pool_1019_AD008	Mus_musculus	Deep	0.74955	0.02827	6.51	Excitatory	mL6-2
Pool_1019_AD010	Mus_musculus	Deep	0.76882	0.0244	7.34	Excitatory	mDL-2
Pool_101_AD002	Mus_musculus	Superficial	0.74056	0.01878	3.88	Excitatory	mL2/3
Pool_101_AD006	Mus_musculus	Superficial	0.77876	0.02676	5.05	Inhibitory	mVip
Pool_1020_AD008	Mus_musculus	Deep	0.80079	0.02683	6.65	Excitatory	mL6-1
Pool_1021_AD008	Mus_musculus	Deep	0.73266	0.01979	7.81	Excitatory	mL6-2
Pool_1021_AD010	Mus_musculus	Deep	0.80354	0.03662	6.03	Excitatory	mL6-1
Pool_1022_AD008	Mus_musculus	Deep	0.75473	0.0247	7.28	Excitatory	mDL-2
Pool_1022_AD010	Mus_musculus	Deep	0.74155	0.02169	6.59	Excitatory	mL6-2
Pool_1023_AD008	Mus_musculus	Deep	0.7924	0.02962	6.59	Inhibitory	mSst-1
Pool_1023_AD010	Mus_musculus	Deep	0.77484	0.03476	5.27	Excitatory	mL6-2
Pool_1024_AD008	Mus_musculus	Deep	0.78625	0.04061	6.51	Inhibitory	mSst-1
Pool_1024_AD010	Mus_musculus	Deep	0.75693	0.02328	5.76	Excitatory	mL6-2
Pool_1025_AD008	Mus_musculus	Deep	0.7701	0.02832	6.97	Excitatory	mL6-2
Pool_1025_AD010	Mus_musculus	Deep	0.75469	0.02543	6.18	Excitatory	mL6-2
Pool_1026_AD008	Mus_musculus	Deep	0.77238	0.03342	5.8	Excitatory	mL6-2
Pool_1026_AD010	Mus_musculus	Deep	0.75362	0.02343	6.02	Excitatory	mDL-1
Pool_1027_AD008	Mus_musculus	Deep	0.75702	0.02894	5.51	Excitatory	mL5-1
Pool_1027_AD010	Mus_musculus	Deep	0.75755	0.02143	6.23	Excitatory	mDL-2
Pool_1028_AD008	Mus_musculus	Deep	0.76938	0.0262	6.34	Excitatory	mL6-2
Pool_1028_AD010	Mus_musculus	Deep	0.74302	0.02374	5.6	Excitatory	mL6-2
Pool_1029_AD008	Mus_musculus	Deep	0.74231	0.02341	4.95	Inhibitory	mNdnf-2
Pool_1029_AD010	Mus_musculus	Deep	0.74969	0.02406	6.33	Excitatory	mDL-1
Pool_102_AD002	Mus_musculus	Superficial	0.72206	0.02315	3.69	Excitatory	mL5-1
Pool_102_AD006	Mus_musculus	Superficial	0.74719	0.02873	4.89	Excitatory	mL2/3
Pool_1030_AD008	Mus_musculus	Deep	0.75792	0.02739	5.79	Excitatory	mDL-2
Pool_1030_AD010	Mus_musculus	Deep	0.72831	0.02214	5.07	Excitatory	mL6-2
Pool_1031_AD008	Mus_musculus	Deep	0.73836	0.02953	5.43	Excitatory	mL5-2
Pool_1031_AD010	Mus_musculus	Deep	0.75409	0.02665	4.56	Excitatory	mL5-1
Pool_1032_AD008	Mus_musculus	Deep	0.74507	0.02652	7.33	Excitatory	mDL-1
Pool_1032_AD010	Mus_musculus	Deep	0.74067	0.02363	6.04	Excitatory	mDL-1
Pool_1033_AD008	Mus_musculus	Deep	0.80721	0.02934	4.74	Excitatory	mL6-1
Pool_1033_AD010	Mus_musculus	Deep	0.76417	0.02628	3.85	Excitatory	mDL-1
Pool_1034_AD008	Mus_musculus	Deep	0.799	0.03857	4.55	Inhibitory	mSst-1
Pool_1034_AD010	Mus_musculus	Deep	0.80188	0.0389	3.74	Inhibitory	mSst-1
Pool_1035_AD008	Mus_musculus	Deep	0.80407	0.03412	4	Inhibitory	mPv
Pool_1035_AD010	Mus_musculus	Deep	0.76063	0.03388	3.84	Excitatory	mL5-2
Pool_1036_AD008	Mus_musculus	Deep	0.75915	0.02909	3.89	Excitatory	mDL-2
Pool_1036_AD010	Mus_musculus	Deep	0.76548	0.0224	4.48	Excitatory	mDL-2
Pool_1037_AD008	Mus_musculus	Deep	0.79601	0.03269	4.59	Excitatory	mL6-2
Pool_1037_AD010	Mus_musculus	Deep	0.74404	0.03416	4.66	Excitatory	mL5-2
Pool_1038_AD008	Mus_musculus	Deep	0.8046	0.04471	3.73	Inhibitory	mPv
Pool_1038_AD010	Mus_musculus	Deep	0.74728	0.0212	3.21	Excitatory	mL6-2
Pool_1039_AD008	Mus_musculus	Deep	0.75458	0.02461	3.52	Excitatory	mL6-2
Pool_1039_AD010	Mus_musculus	Deep	0.78147	0.03009	3.34	Excitatory	mDL-1
Pool_103_AD002	Mus_musculus	Superficial	0.73219	0.02105	2.86	Excitatory	mL2/3
Pool_103_AD006	Mus_musculus	Superficial	0.74527	0.02103	4.43	Excitatory	mL2/3
Pool_1040_AD008	Mus_musculus	Deep	0.74911	0.0353	4.04	Excitatory	mL5-2
Pool_1040_AD010	Mus_musculus	Deep	0.81674	0.03588	3.55	Excitatory	mL6-2
Pool_1041_AD008	Mus_musculus	Deep	0.75335	0.02843	7.23	Excitatory	mDL-1
Pool_1041_AD010	Mus_musculus	Deep	0.76011	0.02755	5.89	Excitatory	mL6-2
Pool_1042_AD008	Mus_musculus	Deep	0.73861	0.02136	7.77	Excitatory	mL2/3
Pool_1042_AD010	Mus_musculus	Deep	0.76683	0.03847	5.85	Excitatory	mL6-2
Pool_1043_AD008	Mus_musculus	Deep	0.75147	0.02428	7.17	Excitatory	mDL-3
Pool_1043_AD010	Mus_musculus	Deep	0.747	0.02466	7.21	Excitatory	mL2/3
Pool_1044_AD008	Mus_musculus	Deep	0.74418	0.02158	6.75	Excitatory	mL6-2
Pool_1044_AD010	Mus_musculus	Deep	0.75117	0.02371	6.61	Excitatory	mDL-2
Pool_1045_AD008	Mus_musculus	Deep	0.74893	0.02693	6.7	Excitatory	mDL-1
Pool_1045_AD010	Mus_musculus	Deep	0.75397	0.02375	6.4	Excitatory	mDL-2
Pool_1046_AD008	Mus_musculus	Deep	0.74743	0.0271	6.14	Excitatory	mDL-2
Pool_1046_AD010	Mus_musculus	Deep	0.78173	0.02305	6.65	Inhibitory	mSst-1
Pool_1047_AD008	Mus_musculus	Deep	0.76049	0.02422	5.98	Excitatory	mDL-2
Pool_1047_AD010	Mus_musculus	Deep	0.76489	0.02509	5.17	Excitatory	mL6-2
Pool_1048_AD008	Mus_musculus	Deep	0.80274	0.0339	5.91	Excitatory	mL6-2
Pool_1048_AD010	Mus_musculus	Deep	0.73544	0.0257	5.07	Excitatory	mL6-2
Pool_1049_AD008	Mus_musculus	Deep	0.79004	0.03545	7.31	Inhibitory	mPv
Pool_1049_AD010	Mus_musculus	Deep	0.74232	0.02103	5.58	Excitatory	mDL-1
Pool_104_AD002	Mus_musculus	Superficial	0.72461	0.02064	3.86	Excitatory	mL2/3
Pool_104_AD006	Mus_musculus	Superficial	0.75812	0.0227	3.79	Inhibitory	mNdnf-2
Pool_1050_AD008	Mus_musculus	Deep	0.78456	0.02503	7.35	Excitatory	mL6-1
Pool_1050_AD010	Mus_musculus	Deep	0.78083	0.03869	5.17	Inhibitory	mSst-1
Pool_1051_AD008	Mus_musculus	Deep	0.73233	0.01861	5.3	Inhibitory	mNdnf-2
Pool_1051_AD010	Mus_musculus	Deep	0.77467	0.0262	4.58	Excitatory	mDL-2
Pool_1052_AD008	Mus_musculus	Deep	0.79216	0.03144	4.9	Inhibitory	mSst-1
Pool_1052_AD010	Mus_musculus	Deep	0.76945	0.0292	4.74	Excitatory	mL6-2
Pool_1053_AD008	Mus_musculus	Deep	0.75727	0.02482	5.71	Excitatory	mDL-2
Pool_1053_AD010	Mus_musculus	Deep	0.74407	0.02205	5.5	Excitatory	mL6-2
Pool_1054_AD008	Mus_musculus	Deep	0.74944	0.0236	4.96	Excitatory	mL6-2
Pool_1054_AD010	Mus_musculus	Deep	0.7472	0.02194	4.08	Excitatory	mDL-1
Pool_1055_AD010	Mus_musculus	Deep	0.7683	0.03127	4.05	Excitatory	mL6-2
Pool_1056_AD008	Mus_musculus	Deep	0.79733	0.03533	4.56	Inhibitory	mSst-2
Pool_1056_AD010	Mus_musculus	Deep	0.74006	0.02527	4.4	Excitatory	mDL-2
Pool_1057_AD008	Mus_musculus	Deep	0.75804	0.02322	7.16	Inhibitory	mNdnf-2
Pool_1057_AD010	Mus_musculus	Deep	0.74207	0.03375	7.9	Excitatory	mL5-2
Pool_1058_AD008	Mus_musculus	Deep	0.74767	0.01901	7.75	Inhibitory	mNdnf-2
Pool_1058_AD010	Mus_musculus	Deep	0.74502	0.02198	7.03	Excitatory	mL6-2
Pool_1059_AD008	Mus_musculus	Deep	0.77173	0.02859	4.06	Excitatory	mL6-2
Pool_1059_AD010	Mus_musculus	Deep	0.77794	0.03109	6.72	Inhibitory	mSst-1
Pool_105_AD002	Mus_musculus	Superficial	0.76683	0.0205	5.58	Excitatory	mL2/3
Pool_105_AD006	Mus_musculus	Superficial	0.74046	0.02224	7.12	Excitatory	mL2/3
Pool_1060_AD008	Mus_musculus	Deep	0.75724	0.02471	5.55	Excitatory	mL6-2
Pool_1060_AD010	Mus_musculus	Deep	0.77284	0.02957	5.87	Inhibitory	mPv
Pool_1061_AD008	Mus_musculus	Deep	0.74942	0.02309	6.07	Excitatory	mDL-2
Pool_1061_AD010	Mus_musculus	Deep	0.71019	0.0193	6.05	Excitatory	mL6-2
Pool_1062_AD008	Mus_musculus	Deep	0.77935	0.02032	6.92	Inhibitory	mSst-1
Pool_1062_AD010	Mus_musculus	Deep	0.74374	0.02431	5.66	Excitatory	mDL-2
Pool_1063_AD008	Mus_musculus	Deep	0.76916	0.02543	5.78	Excitatory	mL6-2
Pool_1063_AD010	Mus_musculus	Deep	0.75639	0.02446	3.47	Excitatory	mDL-2
Pool_1064_AD008	Mus_musculus	Deep	0.7629	0.02248	6.58	Excitatory	mDL-2
Pool_1064_AD010	Mus_musculus	Deep	0.7597	0.03148	5.59	Excitatory	mL6-2
Pool_1065_AD008	Mus_musculus	Deep	0.73964	0.023	6.32	Excitatory	mL4
Pool_1065_AD010	Mus_musculus	Deep	0.79934	0.03394	5.31	Excitatory	mL6-2
Pool_1066_AD008	Mus_musculus	Deep	0.77068	0.02382	8.4	Excitatory	mL6-1
Pool_1066_AD010	Mus_musculus	Deep	0.74671	0.02662	6.56	Excitatory	mL5-1
Pool_1067_AD008	Mus_musculus	Deep	0.74399	0.02189	5.86	Excitatory	mL6-2
Pool_1067_AD010	Mus_musculus	Deep	0.76108	0.02687	4.26	Excitatory	mDL-2
Pool_1068_AD008	Mus_musculus	Deep	0.76406	0.02719	6.18	Excitatory	mL5-1
Pool_1068_AD010	Mus_musculus	Deep	0.74405	0.02557	5.2	Excitatory	mDL-2
Pool_1069_AD008	Mus_musculus	Deep	0.75114	0.02653	5.78	Excitatory	mL5-1
Pool_1069_AD010	Mus_musculus	Deep	0.76057	0.02917	6.12	Excitatory	mDL-3
Pool_106_AD002	Mus_musculus	Superficial	0.73272	0.01992	5.16	Excitatory	mL4
Pool_1070_AD008	Mus_musculus	Deep	0.74075	0.0197	5.72	Excitatory	mL6-2
Pool_1070_AD010	Mus_musculus	Deep	0.75927	0.0277	5.55	Excitatory	mDL-1
Pool_1071_AD008	Mus_musculus	Deep	0.77481	0.0282	9.44	Inhibitory	mPv
Pool_1071_AD010	Mus_musculus	Deep	0.80412	0.02956	5.56	Excitatory	mL6-1
Pool_1072_AD008	Mus_musculus	Deep	0.79869	0.03592	5.81	Inhibitory	mSst-1
Pool_1072_AD010	Mus_musculus	Deep	0.7483	0.02344	5.48	Excitatory	mL6-2
Pool_1073_AD008	Mus_musculus	Deep	0.76026	0.02447	4.98	Excitatory	mL6-2
Pool_1073_AD010	Mus_musculus	Deep	0.73434	0.02145	5.68	Excitatory	mL6-2
Pool_1074_AD008	Mus_musculus	Deep	0.76829	0.03846	5.18	Excitatory	mL6-2
Pool_1074_AD010	Mus_musculus	Deep	0.75885	0.02411	6.1	Inhibitory	mVip
Pool_1075_AD008	Mus_musculus	Deep	0.77366	0.02743	6.7	Excitatory	mL6-2
Pool_1075_AD010	Mus_musculus	Deep	0.78435	0.04215	5.03	Inhibitory	mSst-2
Pool_1076_AD008	Mus_musculus	Deep	0.76045	0.0271	5.21	Excitatory	mL5-2
Pool_1076_AD010	Mus_musculus	Deep	0.76044	0.02956	5.72	Excitatory	mL6-2
Pool_1077_AD008	Mus_musculus	Deep	0.75722	0.02611	7.42	Excitatory	mDL-1
Pool_1077_AD010	Mus_musculus	Deep	0.74531	0.02469	6.85	Excitatory	mDL-3
Pool_1078_AD008	Mus_musculus	Deep	0.77114	0.02831	6.04	Excitatory	mL6-2
Pool_1078_AD010	Mus_musculus	Deep	0.74896	0.02054	6.26	Inhibitory	mNdnf-2
Pool_1079_AD008	Mus_musculus	Deep	0.74569	0.02326	5.84	Excitatory	mDL-2
Pool_1079_AD010	Mus_musculus	Deep	0.78016	0.02926	5.08	Inhibitory	mVip
Pool_107_AD002	Mus_musculus	Superficial	0.75186	0.02167	4.44	Excitatory	mL4
Pool_107_AD006	Mus_musculus	Superficial	0.74813	0.02136	5.47	Excitatory	mL4
Pool_1080_AD008	Mus_musculus	Deep	0.77284	0.02525	6.04	Excitatory	mL6-2
Pool_1080_AD010	Mus_musculus	Deep	0.76278	0.027	5.55	Excitatory	mL6-2
Pool_1081_AD008	Mus_musculus	Deep	0.79648	0.02683	7.65	Excitatory	mL6-1
Pool_1081_AD010	Mus_musculus	Deep	0.72965	0.02111	7.27	Excitatory	mL6-2
Pool_1082_AD008	Mus_musculus	Deep	0.78502	0.0325	7.88	Excitatory	mL6-2
Pool_1082_AD010	Mus_musculus	Deep	0.79351	0.04646	6.74	Inhibitory	mSst-2
Pool_1083_AD008	Mus_musculus	Deep	0.75734	0.02618	6.22	Excitatory	mL6-2
Pool_1083_AD010	Mus_musculus	Deep	0.7688	0.03061	7.57	Excitatory	mL6-2
Pool_1084_AD008	Mus_musculus	Deep	0.73863	0.01922	7.36	Excitatory	mL6-2
Pool_1084_AD010	Mus_musculus	Deep	0.74519	0.02457	6.07	Excitatory	mL4
Pool_1085_AD008	Mus_musculus	Deep	0.8068	0.02971	7.27	Excitatory	mL6-1
Pool_1085_AD010	Mus_musculus	Deep	0.75735	0.03003	7.6	Excitatory	mL5-1
Pool_1086_AD008	Mus_musculus	Deep	0.76192	0.02642	6.36	Excitatory	mL6-2
Pool_1086_AD010	Mus_musculus	Deep	0.78394	0.03208	6.54	Excitatory	mL6-2
Pool_1087_AD008	Mus_musculus	Deep	0.78363	0.03911	7.06	Inhibitory	mPv
Pool_1087_AD010	Mus_musculus	Deep	0.78799	0.0249	5.5	Excitatory	mL6-1
Pool_1088_AD008	Mus_musculus	Deep	0.76239	0.02151	6.94	Inhibitory	mNdnf-2
Pool_1088_AD010	Mus_musculus	Deep	0.78844	0.0341	7.25	Inhibitory	mSst-1
Pool_1089_AD008	Mus_musculus	Deep	0.79988	0.02864	5.12	Excitatory	mL6-1
Pool_1089_AD010	Mus_musculus	Deep	0.74601	0.02547	5.83	Excitatory	mDL-1
Pool_108_AD002	Mus_musculus	Superficial	0.72007	0.02162	4.43	Excitatory	mL2/3
Pool_108_AD006	Mus_musculus	Superficial	0.74897	0.02274	5.88	Excitatory	mL2/3
Pool_1090_AD008	Mus_musculus	Deep	0.74338	0.01883	11.27	Excitatory	mL6-2
Pool_1090_AD010	Mus_musculus	Deep	0.74189	0.02355	5.97	Excitatory	mDL-2
Pool_1091_AD008	Mus_musculus	Deep	0.80407	0.02864	6.26	Excitatory	mL6-1
Pool_1091_AD010	Mus_musculus	Deep	0.7221	0.01807	6.16	Excitatory	mL6-2
Pool_1092_AD008	Mus_musculus	Deep	0.74089	0.02743	7.12	Excitatory	mL5-1
Pool_1092_AD010	Mus_musculus	Deep	0.76245	0.02822	7.08	Excitatory	mDL-3
Pool_1093_AD008	Mus_musculus	Deep	0.77864	0.03308	7.58	Inhibitory	mPv
Pool_1093_AD010	Mus_musculus	Deep	0.74253	0.01992	7.5	Excitatory	mL6-2
Pool_1094_AD008	Mus_musculus	Deep	0.79113	0.0319	7.69	Excitatory	mL6-2
Pool_1094_AD010	Mus_musculus	Deep	0.74875	0.02067	6.58	Excitatory	mL6-2
Pool_1095_AD008	Mus_musculus	Deep	0.75039	0.02258	6.03	Excitatory	mL4
Pool_1095_AD010	Mus_musculus	Deep	0.73406	0.02617	5.64	Excitatory	mL2/3
Pool_1096_AD008	Mus_musculus	Deep	0.75449	0.02241	7.35	Excitatory	mDL-1
Pool_1096_AD010	Mus_musculus	Deep	0.73331	0.02194	6.61	Excitatory	mDL-2
Pool_1097_AD008	Mus_musculus	Deep	0.74608	0.02735	6.32	Excitatory	mDL-3
Pool_1097_AD010	Mus_musculus	Deep	0.73148	0.01823	6.08	Excitatory	mL6-2
Pool_1098_AD008	Mus_musculus	Deep	0.78977	0.0369	7.73	Inhibitory	mVip
Pool_1098_AD010	Mus_musculus	Deep	0.76044	0.02999	7.31	Excitatory	mDL-3
Pool_1099_AD008	Mus_musculus	Deep	0.77104	0.02852	7.67	Excitatory	mL6-2
Pool_1099_AD010	Mus_musculus	Deep	0.7864	0.0384	6.93	Inhibitory	mVip
Pool_109_AD006	Mus_musculus	Superficial	0.72447	0.01161	12.19	Inhibitory	mNdnf-2
Pool_10_AD006	Mus_musculus	Superficial	0.7271	0.02474	4.35	Excitatory	mL2/3
Pool_1100_AD008	Mus_musculus	Deep	0.75251	0.02512	7.14	Excitatory	mDL-2
Pool_1100_AD010	Mus_musculus	Deep	0.7485	0.02509	7.28	Excitatory	mDL-2
Pool_1101_AD008	Mus_musculus	Deep	0.76086	0.02835	5.94	Excitatory	mL5-2
Pool_1101_AD010	Mus_musculus	Deep	0.79369	0.02439	7.36	Excitatory	mL6-1
Pool_1102_AD008	Mus_musculus	Deep	0.75535	0.02332	7.92	Excitatory	mDL-2
Pool_1102_AD010	Mus_musculus	Deep	0.80334	0.03714	7.62	Excitatory	mL6-2
Pool_1103_AD008	Mus_musculus	Deep	0.77754	0.03261	7.6	Excitatory	mL6-2
Pool_1103_AD010	Mus_musculus	Deep	0.74182	0.02526	7.1	Excitatory	mDL-3
Pool_1104_AD008	Mus_musculus	Deep	0.79932	0.02813	7.69	Inhibitory	mSst-1
Pool_1104_AD010	Mus_musculus	Deep	0.75694	0.02837	5.25	Excitatory	mL5-2
Pool_1105_AD002	Mus_musculus	Deep	0.77104	0.03068	3.37	Excitatory	mL6-2
Pool_1105_AD006	Mus_musculus	Deep	0.74955	0.0262	4.11	Excitatory	mDL-1
Pool_1106_AD006	Mus_musculus	Deep	0.774	0.0271	4.48	Excitatory	mL5-1
Pool_1106_AD008	Mus_musculus	Superficial	0.76708	0.03051	4.77	Inhibitory	mPv
Pool_1106_AD010	Mus_musculus	Superficial	0.73645	0.02069	4.2	Inhibitory	mNdnf-2
Pool_1107_AD002	Mus_musculus	Deep	0.76423	0.02477	2.61	Excitatory	mL5-1
Pool_1107_AD006	Mus_musculus	Deep	0.75385	0.02658	3.33	Excitatory	mDL-1
Pool_1107_AD008	Mus_musculus	Superficial	0.72678	0.02226	4.44	Excitatory	mL2/3
Pool_1107_AD010	Mus_musculus	Superficial	0.72824	0.02661	3.58	Excitatory	mL5-1
Pool_1108_AD002	Mus_musculus	Deep	0.78671	0.03452	2.88	Inhibitory	mSst-1
Pool_1108_AD006	Mus_musculus	Deep	0.78704	0.03404	2.11	Inhibitory	mPv
Pool_1108_AD010	Mus_musculus	Superficial	0.73464	0.01822	4.44	Excitatory	mL2/3
Pool_1109_AD002	Mus_musculus	Deep	0.7439	0.02669	3.49	Excitatory	mDL-1
Pool_1109_AD006	Mus_musculus	Deep	0.75855	0.02605	2.31	Excitatory	mDL-2
Pool_1109_AD008	Mus_musculus	Superficial	0.71824	0.02177	5.35	Excitatory	mL2/3
Pool_1109_AD010	Mus_musculus	Superficial	0.7566	0.02198	5.87	Inhibitory	mVip
Pool_110_AD006	Mus_musculus	Superficial	0.73875	0.01879	6.02	Excitatory	mL2/3
Pool_1110_AD002	Mus_musculus	Deep	0.77898	0.03496	3.84	Inhibitory	mPv
Pool_1110_AD006	Mus_musculus	Deep	0.75424	0.02479	4.36	Excitatory	mDL-2
Pool_1110_AD008	Mus_musculus	Superficial	0.73218	0.02257	5.43	Excitatory	mL2/3
Pool_1110_AD010	Mus_musculus	Superficial	0.74166	0.02492	5.53	Excitatory	mL2/3
Pool_1111_AD002	Mus_musculus	Deep	0.75179	0.02314	3.39	Excitatory	mL6-2
Pool_1111_AD006	Mus_musculus	Deep	0.74336	0.02265	4.66	Excitatory	mL6-2
Pool_1111_AD008	Mus_musculus	Superficial	0.70736	0.01672	5.01	Excitatory	mL4
Pool_1111_AD010	Mus_musculus	Superficial	0.75555	0.03346	3.79	Excitatory	mL5-1
Pool_1112_AD002	Mus_musculus	Deep	0.74528	0.02775	3.8	Excitatory	mDL-2
Pool_1112_AD006	Mus_musculus	Deep	0.75418	0.02649	4.64	Excitatory	mDL-2
Pool_1112_AD008	Mus_musculus	Superficial	0.72595	0.02011	5.47	Excitatory	mL4
Pool_1112_AD010	Mus_musculus	Superficial	0.71406	0.02528	5.63	Excitatory	mL2/3
Pool_1113_AD002	Mus_musculus	Deep	0.75206	0.0267	3.21	Excitatory	mL6-2
Pool_1113_AD006	Mus_musculus	Deep	0.78636	0.03839	4.71	Inhibitory	mPv
Pool_1113_AD008	Mus_musculus	Superficial	0.72824	0.01915	5.84	Excitatory	mL4
Pool_1113_AD010	Mus_musculus	Superficial	0.74123	0.02188	5.33	Excitatory	mL4
Pool_1114_AD002	Mus_musculus	Deep	0.79655	0.03441	4.03	Excitatory	mL6-2
Pool_1114_AD006	Mus_musculus	Deep	0.74343	0.03159	4.52	Excitatory	mL5-2
Pool_1114_AD008	Mus_musculus	Superficial	0.72964	0.02152	5.47	Excitatory	mL2/3
Pool_1114_AD010	Mus_musculus	Superficial	0.70736	0.02382	5.29	Excitatory	mL2/3
Pool_1115_AD002	Mus_musculus	Deep	0.74492	0.03077	3.13	Excitatory	mL5-1
Pool_1115_AD006	Mus_musculus	Deep	0.75938	0.02373	3.69	Excitatory	mL6-2
Pool_1115_AD008	Mus_musculus	Superficial	0.76257	0.02998	4.82	Inhibitory	mVip
Pool_1115_AD010	Mus_musculus	Superficial	0.72087	0.01969	3.72	Excitatory	mL2/3
Pool_1116_AD002	Mus_musculus	Deep	0.7738	0.03047	3.49	Excitatory	mL6-2
Pool_1116_AD006	Mus_musculus	Deep	0.75944	0.02321	4.28	Excitatory	mL6-2
Pool_1116_AD008	Mus_musculus	Superficial	0.75563	0.02597	4.73	Excitatory	mL5-1
Pool_1116_AD010	Mus_musculus	Superficial	0.72118	0.02203	5.28	Excitatory	mL2/3
Pool_1117_AD002	Mus_musculus	Deep	0.75979	0.02505	6.23	Excitatory	mL6-2
Pool_1117_AD008	Mus_musculus	Superficial	0.72036	0.01838	8	Excitatory	mL4
Pool_1117_AD010	Mus_musculus	Superficial	0.71442	0.02101	7.55	Excitatory	mL2/3
Pool_1118_AD002	Mus_musculus	Deep	0.75358	0.02229	4.41	Excitatory	mL6-2
Pool_1118_AD006	Mus_musculus	Deep	0.75454	0.02549	4.46	Excitatory	mDL-2
Pool_1118_AD010	Mus_musculus	Superficial	0.73805	0.02186	6.52	Excitatory	mL2/3
Pool_1119_AD002	Mus_musculus	Deep	0.74808	0.01993	4.25	Excitatory	mL6-2
Pool_1119_AD006	Mus_musculus	Deep	0.79587	0.03959	5.46	Inhibitory	mSst-2
Pool_1119_AD008	Mus_musculus	Superficial	0.76643	0.02646	5.89	Inhibitory	mPv
Pool_1119_AD010	Mus_musculus	Superficial	0.73231	0.02137	6.8	Excitatory	mL2/3
Pool_111_AD002	Mus_musculus	Superficial	0.73393	0.02212	4.07	Excitatory	mL4
Pool_111_AD006	Mus_musculus	Superficial	0.73161	0.02064	4.54	Excitatory	mL4
Pool_1120_AD002	Mus_musculus	Deep	0.72876	0.03446	3.29	Excitatory	mL5-1
Pool_1120_AD006	Mus_musculus	Deep	0.75266	0.02465	4.23	Excitatory	mDL-2
Pool_1120_AD008	Mus_musculus	Superficial	0.74676	0.02507	6.1	Inhibitory	mVip
Pool_1120_AD010	Mus_musculus	Superficial	0.73181	0.02239	5.63	Excitatory	mL2/3
Pool_1121_AD002	Mus_musculus	Deep	0.75281	0.03451	5.12	Excitatory	mL6-2
Pool_1121_AD006	Mus_musculus	Deep	0.78817	0.03297	5.6	Excitatory	mL6-2
Pool_1121_AD008	Mus_musculus	Superficial	0.7649	0.02637	6.06	Inhibitory	mPv
Pool_1121_AD010	Mus_musculus	Superficial	0.70437	0.02368	5.68	Excitatory	mL2/3
Pool_1122_AD002	Mus_musculus	Deep	0.73112	0.02358	5.05	Excitatory	mDL-2
Pool_1122_AD006	Mus_musculus	Deep	0.80008	0.02726	6.5	Excitatory	mL6-1
Pool_1122_AD008	Mus_musculus	Superficial	0.70598	0.01951	7.26	Excitatory	mL2/3
Pool_1122_AD010	Mus_musculus	Superficial	0.78206	0.03298	6.39	Inhibitory	mSst-1
Pool_1123_AD002	Mus_musculus	Deep	0.72642	0.02218	2.38	Excitatory	mL6-2
Pool_1123_AD006	Mus_musculus	Deep	0.75007	0.02609	3.26	Excitatory	mDL-1
Pool_1123_AD008	Mus_musculus	Superficial	0.77957	0.03681	3.49	Inhibitory	mVip
Pool_1123_AD010	Mus_musculus	Superficial	0.70062	0.02463	3.33	Excitatory	mL2/3
Pool_1124_AD002	Mus_musculus	Deep	0.74605	0.02453	4.83	Excitatory	mL6-2
Pool_1124_AD006	Mus_musculus	Deep	0.74579	0.02319	5.43	Excitatory	mL4
Pool_1124_AD010	Mus_musculus	Superficial	0.70002	0.02159	6.59	Excitatory	mL2/3
Pool_1125_AD002	Mus_musculus	Deep	0.72004	0.03032	4.81	Excitatory	mL5-2
Pool_1125_AD006	Mus_musculus	Deep	0.76914	0.02634	5.95	Excitatory	mL6-2
Pool_1125_AD008	Mus_musculus	Superficial	0.71098	0.02298	5.61	Excitatory	mL2/3
Pool_1125_AD010	Mus_musculus	Superficial	0.71712	0.022	6.84	Excitatory	mL2/3
Pool_1126_AD002	Mus_musculus	Deep	0.73717	0.02316	3.64	Excitatory	mL6-2
Pool_1126_AD006	Mus_musculus	Deep	0.73071	0.01976	5.21	Excitatory	mL6-2
Pool_1126_AD008	Mus_musculus	Superficial	0.71882	0.0238	5.53	Excitatory	mL5-1
Pool_1126_AD010	Mus_musculus	Superficial	0.77686	0.02888	5.29	Inhibitory	mSst-1
Pool_1127_AD002	Mus_musculus	Deep	0.73984	0.02489	3.47	Excitatory	mDL-2
Pool_1127_AD006	Mus_musculus	Deep	0.73425	0.01974	3.79	Excitatory	mL6-2
Pool_1127_AD008	Mus_musculus	Superficial	0.73014	0.02048	5.16	Excitatory	mL2/3
Pool_1127_AD010	Mus_musculus	Superficial	0.7122	0.0179	5.76	Excitatory	mL4
Pool_1128_AD002	Mus_musculus	Deep	0.76336	0.03098	4.08	Excitatory	mL5-1
Pool_1128_AD006	Mus_musculus	Deep	0.76701	0.02701	5.36	Excitatory	mDL-3
Pool_1128_AD008	Mus_musculus	Superficial	0.74205	0.0226	4.93	Inhibitory	mVip
Pool_1128_AD010	Mus_musculus	Superficial	0.75072	0.02822	6.77	Inhibitory	mVip
Pool_1129_AD002	Mus_musculus	Deep	0.77428	0.03438	2.35	Excitatory	mL6-2
Pool_1129_AD006	Mus_musculus	Deep	0.7443	0.02321	3.03	Excitatory	mL6-2
Pool_1129_AD008	Mus_musculus	Superficial	0.73667	0.02393	2.79	Excitatory	mL5-1
Pool_1129_AD010	Mus_musculus	Superficial	0.73613	0.02529	2.68	Excitatory	mL2/3
Pool_112_AD002	Mus_musculus	Superficial	0.72959	0.02113	4.27	Excitatory	mL2/3
Pool_112_AD006	Mus_musculus	Superficial	0.73876	0.02642	6.3	Excitatory	mL2/3
Pool_1130_AD002	Mus_musculus	Deep	0.75356	0.02367	2.79	Excitatory	mL6-2
Pool_1130_AD006	Mus_musculus	Deep	0.75277	0.02439	2.61	Excitatory	mDL-2
Pool_1130_AD008	Mus_musculus	Superficial	0.73886	0.0244	3.14	Excitatory	mL2/3
Pool_1130_AD010	Mus_musculus	Superficial	0.74372	0.0253	2.19	Excitatory	mL5-1
Pool_1131_AD008	Mus_musculus	Superficial	0.74039	0.02119	1.76	Excitatory	mL4
Pool_1131_AD010	Mus_musculus	Superficial	0.74455	0.02705	2	Excitatory	mL4
Pool_1132_AD002	Mus_musculus	Deep	0.74418	0.02218	3.11	Excitatory	mL6-2
Pool_1132_AD006	Mus_musculus	Deep	0.7685	0.02147	3.56	Excitatory	mL6-2
Pool_1132_AD008	Mus_musculus	Superficial	0.74665	0.02481	3.93	Excitatory	mL2/3
Pool_1132_AD010	Mus_musculus	Superficial	0.75542	0.03228	4.52	Excitatory	mL5-1
Pool_1133_AD002	Mus_musculus	Deep	0.77244	0.03716	3.04	Inhibitory	mPv
Pool_1133_AD006	Mus_musculus	Deep	0.74643	0.02003	5.27	Excitatory	mL6-2
Pool_1133_AD008	Mus_musculus	Superficial	0.74036	0.02215	4.51	Excitatory	mL4
Pool_1134_AD006	Mus_musculus	Deep	0.77348	0.02539	2.05	Excitatory	mL6-2
Pool_1134_AD008	Mus_musculus	Superficial	0.71776	0.02252	2.56	Excitatory	mL2/3
Pool_1134_AD010	Mus_musculus	Superficial	0.75234	0.01885	2.79	Inhibitory	mNdnf-1
Pool_1135_AD002	Mus_musculus	Deep	0.75571	0.02361	2.07	Excitatory	mL6-2
Pool_1135_AD006	Mus_musculus	Deep	0.77311	0.02587	2.82	Excitatory	mL6-2
Pool_1135_AD008	Mus_musculus	Superficial	0.75102	0.02755	2.27	Excitatory	mDL-1
Pool_1135_AD010	Mus_musculus	Superficial	0.80635	0.02709	3.17	Excitatory	mL6-1
Pool_1136_AD006	Mus_musculus	Deep	0.77354	0.02754	1.84	Excitatory	mDL-2
Pool_1136_AD008	Mus_musculus	Superficial	0.74287	0.02127	1.75	Excitatory	mL4
Pool_1136_AD010	Mus_musculus	Superficial	0.74026	0.02477	1.9	Excitatory	mL2/3
Pool_1137_AD008	Mus_musculus	Superficial	0.7697	0.02318	5.07	Inhibitory	mPv
Pool_1137_AD010	Mus_musculus	Superficial	0.72707	0.02178	5.61	Excitatory	mL4
Pool_1138_AD002	Mus_musculus	Deep	0.75233	0.03204	4.56	Excitatory	mL5-1
Pool_1138_AD006	Mus_musculus	Deep	0.74411	0.02558	6.69	Excitatory	mL6-2
Pool_1138_AD008	Mus_musculus	Superficial	0.74887	0.02454	7.4	Excitatory	mL4
Pool_1138_AD010	Mus_musculus	Superficial	0.71903	0.02378	6.99	Excitatory	mL2/3
Pool_1139_AD002	Mus_musculus	Deep	0.79003	0.03459	2.92	Excitatory	mL6-2
Pool_1139_AD006	Mus_musculus	Deep	0.76685	0.02723	5.39	Excitatory	mL5-1
Pool_1139_AD008	Mus_musculus	Superficial	0.7121	0.01959	5.33	Excitatory	mL2/3
Pool_1139_AD010	Mus_musculus	Superficial	0.71998	0.02573	5.07	Excitatory	mL2/3
Pool_113_AD002	Mus_musculus	Superficial	0.74108	0.02116	4.03	Excitatory	mL4
Pool_113_AD006	Mus_musculus	Superficial	0.79924	0.03514	7.02	Inhibitory	mSst-1
Pool_1140_AD002	Mus_musculus	Deep	0.77956	0.0262	3.9	Inhibitory	mSst-1
Pool_1140_AD006	Mus_musculus	Deep	0.76748	0.02651	7.32	Excitatory	mL4
Pool_1140_AD008	Mus_musculus	Superficial	0.73669	0.02324	7.18	Excitatory	mL2/3
Pool_1140_AD010	Mus_musculus	Superficial	0.73461	0.02451	6.29	Excitatory	mL5-1
Pool_1141_AD002	Mus_musculus	Deep	0.73354	0.02394	6.15	Excitatory	mDL-2
Pool_1141_AD006	Mus_musculus	Deep	0.74584	0.02372	7.19	Excitatory	mDL-2
Pool_1141_AD008	Mus_musculus	Superficial	0.72687	0.01665	6.87	Inhibitory	mNdnf-2
Pool_1141_AD010	Mus_musculus	Superficial	0.74618	0.02359	7.11	Excitatory	mL4
Pool_1142_AD002	Mus_musculus	Deep	0.73438	0.0283	4.81	Excitatory	mL6-2
Pool_1142_AD006	Mus_musculus	Deep	0.74484	0.02443	6.26	Excitatory	mDL-2
Pool_1142_AD008	Mus_musculus	Superficial	0.77134	0.02505	7.56	Excitatory	mL5-1
Pool_1142_AD010	Mus_musculus	Superficial	0.70642	0.02506	6.04	Excitatory	mL2/3
Pool_1143_AD002	Mus_musculus	Deep	0.73502	0.02289	4.15	Excitatory	mDL-1
Pool_1143_AD006	Mus_musculus	Deep	0.74775	0.0202	5.06	Excitatory	mL6-2
Pool_1143_AD008	Mus_musculus	Superficial	0.74165	0.02661	6.63	Excitatory	mL2/3
Pool_1143_AD010	Mus_musculus	Superficial	0.74613	0.0214	5.73	Excitatory	mL4
Pool_1144_AD002	Mus_musculus	Deep	0.753	0.03153	4.03	Excitatory	mL5-1
Pool_1144_AD006	Mus_musculus	Deep	0.75342	0.02099	5.5	Excitatory	mDL-2
Pool_1144_AD008	Mus_musculus	Superficial	0.72044	0.02053	4.73	Excitatory	mL2/3
Pool_1144_AD010	Mus_musculus	Superficial	0.75176	0.02915	5.23	Excitatory	mL5-1
Pool_1145_AD002	Mus_musculus	Deep	0.7442	0.02718	3.12	Excitatory	mDL-2
Pool_1145_AD006	Mus_musculus	Deep	0.74625	0.02716	4.55	Excitatory	mL2/3
Pool_1145_AD008	Mus_musculus	Superficial	0.72368	0.02425	4.9	Excitatory	mL2/3
Pool_1145_AD010	Mus_musculus	Superficial	0.72804	0.02221	5.15	Excitatory	mL2/3
Pool_1146_AD002	Mus_musculus	Deep	0.74031	0.02577	3.13	Excitatory	mDL-2
Pool_1146_AD006	Mus_musculus	Deep	0.75927	0.02618	4.64	Excitatory	mDL-2
Pool_1146_AD008	Mus_musculus	Superficial	0.72932	0.02091	4.26	Excitatory	mL4
Pool_1146_AD010	Mus_musculus	Superficial	0.76122	0.0265	4.43	Inhibitory	mPv
Pool_1147_AD002	Mus_musculus	Deep	0.76349	0.02924	2.17	Excitatory	mL5-2
Pool_1147_AD006	Mus_musculus	Deep	0.7519	0.02288	2.76	Excitatory	mL6-2
Pool_1147_AD008	Mus_musculus	Superficial	0.71762	0.01833	3.41	Inhibitory	mNdnf-2
Pool_1147_AD010	Mus_musculus	Superficial	0.72586	0.02133	3.15	Excitatory	mL2/3
Pool_1148_AD002	Mus_musculus	Deep	0.74221	0.02354	2.24	Excitatory	mDL-2
Pool_1148_AD006	Mus_musculus	Deep	0.75419	0.02603	2.95	Excitatory	mL6-2
Pool_1148_AD008	Mus_musculus	Superficial	0.73161	0.01986	3.38	Excitatory	mL2/3
Pool_1148_AD010	Mus_musculus	Superficial	0.72701	0.01857	3.17	Excitatory	mL2/3
Pool_1149_AD002	Mus_musculus	Deep	0.72977	0.02019	4.16	Excitatory	mL6-2
Pool_1149_AD006	Mus_musculus	Deep	0.76745	0.02627	6.67	Excitatory	mL5-1
Pool_1149_AD008	Mus_musculus	Superficial	0.72658	0.01897	6.91	Excitatory	mL2/3
Pool_1149_AD010	Mus_musculus	Superficial	0.78152	0.02841	6.46	Inhibitory	mSst-1
Pool_114_AD002	Mus_musculus	Superficial	0.71802	0.01332	5.36	Excitatory	mL2/3
Pool_1150_AD002	Mus_musculus	Deep	0.73578	0.0246	2.58	Excitatory	mL4
Pool_1150_AD006	Mus_musculus	Deep	0.74266	0.02868	3.57	Excitatory	mDL-2
Pool_1150_AD010	Mus_musculus	Superficial	0.73304	0.02444	3.65	Excitatory	mL5-1
Pool_1151_AD002	Mus_musculus	Deep	0.77961	0.03833	3.54	Inhibitory	mPv
Pool_1151_AD006	Mus_musculus	Deep	0.76837	0.02417	4.95	Excitatory	mL6-2
Pool_1151_AD008	Mus_musculus	Superficial	0.73455	0.02126	5.35	Excitatory	mL4
Pool_1151_AD010	Mus_musculus	Superficial	0.76115	0.02824	4.86	Excitatory	mL5-1
Pool_1152_AD006	Mus_musculus	Deep	0.73996	0.02394	3.2	Excitatory	mDL-2
Pool_1152_AD008	Mus_musculus	Superficial	0.72205	0.0231	2.94	Excitatory	mL2/3
Pool_1152_AD010	Mus_musculus	Superficial	0.78162	0.02478	2.82	Excitatory	mL6-1
Pool_1153_AD002	Mus_musculus	Deep	0.74762	0.02926	3.12	Excitatory	mDL-1
Pool_1153_AD006	Mus_musculus	Deep	0.76848	0.03059	6.34	Excitatory	mL5-1
Pool_1153_AD008	Mus_musculus	Superficial	0.73846	0.02062	6.64	Excitatory	mL4
Pool_1153_AD010	Mus_musculus	Superficial	0.70354	0.02143	5.98	Excitatory	mL2/3
Pool_1154_AD002	Mus_musculus	Deep	0.72349	0.02231	3.33	Excitatory	mL6-2
Pool_1154_AD006	Mus_musculus	Deep	0.76573	0.0314	5.92	Excitatory	mL5-1
Pool_1154_AD008	Mus_musculus	Superficial	0.73565	0.02269	6.24	Excitatory	mL4
Pool_1154_AD010	Mus_musculus	Superficial	0.72287	0.02125	6.53	Excitatory	mL4
Pool_1155_AD002	Mus_musculus	Deep	0.74651	0.02564	3.13	Excitatory	mDL-1
Pool_1155_AD006	Mus_musculus	Deep	0.76784	0.02627	4.96	Excitatory	mDL-2
Pool_1155_AD008	Mus_musculus	Superficial	0.72719	0.02144	5.32	Excitatory	mL2/3
Pool_1155_AD010	Mus_musculus	Superficial	0.70616	0.02143	4.75	Excitatory	mL2/3
Pool_1156_AD002	Mus_musculus	Deep	0.74001	0.02257	4.21	Excitatory	mDL-2
Pool_1156_AD006	Mus_musculus	Deep	0.8018	0.03041	5.61	Excitatory	mL6-1
Pool_1156_AD008	Mus_musculus	Superficial	0.73912	0.0183	6.29	Excitatory	mL2/3
Pool_1156_AD010	Mus_musculus	Superficial	0.7224	0.02031	7.1	Excitatory	mL4
Pool_1157_AD002	Mus_musculus	Deep	0.74525	0.02897	5.65	Excitatory	mDL-2
Pool_1157_AD006	Mus_musculus	Deep	0.75716	0.0243	7.49	Excitatory	mL6-2
Pool_1157_AD008	Mus_musculus	Superficial	0.72753	0.02227	7.19	Excitatory	mL4
Pool_1157_AD010	Mus_musculus	Superficial	0.71013	0.01809	7.86	Excitatory	mL4
Pool_1158_AD002	Mus_musculus	Deep	0.71574	0.02279	3.91	Excitatory	mL6-2
Pool_1158_AD006	Mus_musculus	Deep	0.74659	0.02149	5.36	Excitatory	mL6-2
Pool_1158_AD008	Mus_musculus	Superficial	0.70644	0.02299	5.41	Excitatory	mL2/3
Pool_1158_AD010	Mus_musculus	Superficial	0.71411	0.02337	5.73	Excitatory	mL2/3
Pool_1159_AD002	Mus_musculus	Deep	0.78172	0.02925	4	Inhibitory	mSst-1
Pool_1159_AD006	Mus_musculus	Deep	0.80544	0.03765	7.4	Inhibitory	mSst-2
Pool_1159_AD008	Mus_musculus	Superficial	0.72802	0.02437	7.98	Excitatory	mL2/3
Pool_1159_AD010	Mus_musculus	Superficial	0.71719	0.02696	7.74	Excitatory	mL2/3
Pool_115_AD002	Mus_musculus	Superficial	0.73048	0.02145	4.35	Excitatory	mL4
Pool_115_AD006	Mus_musculus	Superficial	0.75095	0.01986	6.43	Excitatory	mL4
Pool_1160_AD002	Mus_musculus	Deep	0.73677	0.02068	4.13	Excitatory	mL6-2
Pool_1160_AD006	Mus_musculus	Deep	0.76302	0.03175	1.91	Excitatory	mL5-1
Pool_1160_AD008	Mus_musculus	Superficial	0.72061	0.02411	4.43	Excitatory	mL2/3
Pool_1160_AD010	Mus_musculus	Superficial	0.75469	0.02242	4.54	Inhibitory	mVip
Pool_1161_AD002	Mus_musculus	Deep	0.7383	0.02593	3.5	Excitatory	mL6-2
Pool_1161_AD006	Mus_musculus	Deep	0.74516	0.0249	4.81	Excitatory	mDL-2
Pool_1161_AD008	Mus_musculus	Superficial	0.72586	0.0215	4.57	Excitatory	mL2/3
Pool_1161_AD010	Mus_musculus	Superficial	0.71338	0.02277	4.98	Excitatory	mL2/3
Pool_1162_AD002	Mus_musculus	Deep	0.74729	0.02474	3.22	Inhibitory	mVip
Pool_1162_AD006	Mus_musculus	Deep	0.75666	0.03197	3.5	Excitatory	mL2/3
Pool_1162_AD008	Mus_musculus	Superficial	0.78035	0.03665	3.89	Inhibitory	mPv
Pool_1162_AD010	Mus_musculus	Superficial	0.71272	0.02364	2.63	Excitatory	mL2/3
Pool_1163_AD002	Mus_musculus	Deep	0.71784	0.01975	1.69	Excitatory	mL6-2
Pool_1163_AD006	Mus_musculus	Deep	0.73373	0.02096	2.57	Excitatory	mL6-2
Pool_1163_AD008	Mus_musculus	Superficial	0.71962	0.02003	2.81	Excitatory	mL2/3
Pool_1163_AD010	Mus_musculus	Superficial	0.73784	0.02255	3.02	Excitatory	mL4
Pool_1164_AD002	Mus_musculus	Deep	0.73978	0.02638	3.62	Excitatory	mL5-1
Pool_1164_AD006	Mus_musculus	Deep	0.74691	0.02416	3.6	Excitatory	mL6-2
Pool_1164_AD008	Mus_musculus	Superficial	0.73601	0.02245	5.26	Excitatory	mL2/3
Pool_1165_AD002	Mus_musculus	Deep	0.77276	0.0363	4.32	Inhibitory	mPv
Pool_1165_AD006	Mus_musculus	Deep	0.78284	0.03295	5.89	Inhibitory	mPv
Pool_1165_AD008	Mus_musculus	Superficial	0.77231	0.03581	5.84	Inhibitory	mSst-1
Pool_1165_AD010	Mus_musculus	Superficial	0.79569	0.0278	6.66	Excitatory	mL6-1
Pool_1166_AD002	Mus_musculus	Deep	0.70965	0.02189	2.55	Excitatory	mL6-2
Pool_1166_AD006	Mus_musculus	Deep	0.76659	0.03048	3.67	Excitatory	mL6-2
Pool_1166_AD008	Mus_musculus	Superficial	0.72142	0.02262	3.99	Excitatory	mL2/3
Pool_1166_AD010	Mus_musculus	Superficial	0.73203	0.02472	4.01	Excitatory	mL2/3
Pool_1167_AD002	Mus_musculus	Deep	0.77426	0.04159	3.11	Inhibitory	mSst-1
Pool_1167_AD006	Mus_musculus	Deep	0.79532	0.03474	3.47	Inhibitory	mPv
Pool_1167_AD008	Mus_musculus	Superficial	0.71951	0.02269	4.12	Excitatory	mL4
Pool_1167_AD010	Mus_musculus	Superficial	0.73288	0.01972	4.31	Excitatory	mL4
Pool_1168_AD002	Mus_musculus	Deep	0.73838	0.02077	2.47	Excitatory	mL6-2
Pool_1168_AD006	Mus_musculus	Deep	0.77666	0.02832	4.76	Excitatory	mL5-1
Pool_1168_AD008	Mus_musculus	Superficial	0.73832	0.02386	4.97	Excitatory	mL4
Pool_1169_AD002	Mus_musculus	Deep	0.74135	0.02402	3.7	Excitatory	mL4
Pool_1169_AD006	Mus_musculus	Deep	0.7685	0.03052	5.03	Excitatory	mL6-2
Pool_1169_AD008	Mus_musculus	Superficial	0.72385	0.02086	4.72	Excitatory	mL2/3
Pool_1169_AD010	Mus_musculus	Superficial	0.72089	0.023	4.81	Excitatory	mL2/3
Pool_116_AD002	Mus_musculus	Superficial	0.72466	0.02497	4.59	Excitatory	mL2/3
Pool_116_AD006	Mus_musculus	Superficial	0.79312	0.02587	5.92	Inhibitory	mSst-1
Pool_1170_AD002	Mus_musculus	Deep	0.72434	0.02549	4.11	Excitatory	mDL-2
Pool_1170_AD006	Mus_musculus	Deep	0.78498	0.03092	4.58	Excitatory	mL6-2
Pool_1170_AD010	Mus_musculus	Superficial	0.74217	0.02567	4.6	Excitatory	mL5-1
Pool_1171_AD002	Mus_musculus	Deep	0.7387	0.02254	2.72	Excitatory	mL6-2
Pool_1171_AD006	Mus_musculus	Deep	0.75707	0.02593	4.54	Excitatory	mDL-1
Pool_1171_AD008	Mus_musculus	Superficial	0.70852	0.02272	4.59	Excitatory	mL2/3
Pool_1171_AD010	Mus_musculus	Superficial	0.74226	0.02651	4.54	Inhibitory	mNdnf-1
Pool_1172_AD002	Mus_musculus	Deep	0.78936	0.03166	3.62	Excitatory	mL6-2
Pool_1172_AD006	Mus_musculus	Deep	0.7625	0.02666	5.1	Excitatory	mDL-1
Pool_1172_AD008	Mus_musculus	Superficial	0.73389	0.02255	5.73	Excitatory	mL4
Pool_1172_AD010	Mus_musculus	Superficial	0.76915	0.02648	5.15	Excitatory	mL2/3
Pool_1173_AD002	Mus_musculus	Deep	0.76849	0.03272	5.64	Excitatory	mL6-2
Pool_1173_AD006	Mus_musculus	Deep	0.74718	0.02893	6.76	Excitatory	mL5-1
Pool_1173_AD008	Mus_musculus	Superficial	0.73886	0.02668	5.62	Excitatory	mL4
Pool_1173_AD010	Mus_musculus	Superficial	0.72358	0.02243	7.33	Excitatory	mL2/3
Pool_1174_AD002	Mus_musculus	Deep	0.75693	0.02906	3.42	Excitatory	mL5-1
Pool_1174_AD006	Mus_musculus	Deep	0.74962	0.02983	4.6	Excitatory	mDL-3
Pool_1174_AD008	Mus_musculus	Superficial	0.76758	0.02717	5.35	Excitatory	mL5-1
Pool_1174_AD010	Mus_musculus	Superficial	0.72232	0.02185	4.26	Excitatory	mL2/3
Pool_1175_AD002	Mus_musculus	Deep	0.7588	0.02322	3.5	Excitatory	mDL-2
Pool_1175_AD006	Mus_musculus	Deep	0.77885	0.02799	4.84	Inhibitory	mVip
Pool_1175_AD008	Mus_musculus	Superficial	0.75471	0.03334	4.81	Excitatory	mL5-1
Pool_1175_AD010	Mus_musculus	Superficial	0.73827	0.02415	4.43	Excitatory	mL2/3
Pool_1176_AD002	Mus_musculus	Deep	0.7237	0.02056	2.35	Excitatory	mL6-2
Pool_1176_AD006	Mus_musculus	Deep	0.78726	0.02819	3.67	Excitatory	mL6-2
Pool_1176_AD008	Mus_musculus	Superficial	0.71449	0.01883	3.64	Excitatory	mL4
Pool_1176_AD010	Mus_musculus	Superficial	0.7446	0.02105	4.1	Excitatory	mL4
Pool_1177_AD002	Mus_musculus	Deep	0.75243	0.02871	4.13	Excitatory	mL5-2
Pool_1177_AD006	Mus_musculus	Deep	0.78882	0.03716	5.91	Inhibitory	mSst-2
Pool_1177_AD008	Mus_musculus	Superficial	0.71731	0.02293	6.27	Excitatory	mL4
Pool_1177_AD010	Mus_musculus	Superficial	0.73929	0.02479	5.81	Excitatory	mL4
Pool_1178_AD002	Mus_musculus	Deep	0.7631	0.02836	4.73	Excitatory	mL6-2
Pool_1178_AD006	Mus_musculus	Deep	0.74301	0.02483	3.29	Excitatory	mL4
Pool_1178_AD008	Mus_musculus	Superficial	0.72458	0.0193	7.13	Excitatory	mL4
Pool_1178_AD010	Mus_musculus	Superficial	0.71883	0.01919	5.5	Excitatory	mL2/3
Pool_1179_AD002	Mus_musculus	Deep	0.76127	0.02771	3.86	Excitatory	mL5-2
Pool_1179_AD006	Mus_musculus	Deep	0.76242	0.02201	5.65	Excitatory	mDL-2
Pool_1179_AD008	Mus_musculus	Superficial	0.71691	0.0199	4.81	Inhibitory	mNdnf-2
Pool_1179_AD010	Mus_musculus	Superficial	0.75442	0.02993	5.89	Excitatory	mL2/3
Pool_117_AD006	Mus_musculus	Superficial	0.77885	0.02882	4.53	Excitatory	mL5-1
Pool_1180_AD002	Mus_musculus	Deep	0.77975	0.03293	4.49	Excitatory	mL6-2
Pool_1180_AD006	Mus_musculus	Deep	0.75862	0.02194	6.13	Excitatory	mL6-2
Pool_1180_AD008	Mus_musculus	Superficial	0.75332	0.02135	7.14	Excitatory	mL4
Pool_1180_AD010	Mus_musculus	Superficial	0.77724	0.02729	6.56	Excitatory	mL6-2
Pool_1181_AD002	Mus_musculus	Deep	0.7437	0.02413	5.7	Excitatory	mDL-2
Pool_1181_AD006	Mus_musculus	Deep	0.74745	0.02208	7.37	Excitatory	mL6-2
Pool_1181_AD008	Mus_musculus	Superficial	0.7284	0.02182	7.57	Excitatory	mL2/3
Pool_1181_AD010	Mus_musculus	Superficial	0.71223	0.01359	8.66	Inhibitory	mNdnf-2
Pool_1182_AD002	Mus_musculus	Deep	0.75582	0.02426	3.96	Excitatory	mL6-2
Pool_1182_AD006	Mus_musculus	Deep	0.75935	0.02736	4.47	Excitatory	mL5-1
Pool_1182_AD008	Mus_musculus	Superficial	0.76135	0.02648	5.3	Inhibitory	mPv
Pool_1182_AD010	Mus_musculus	Superficial	0.73436	0.02185	5.51	Excitatory	mL2/3
Pool_1183_AD002	Mus_musculus	Deep	0.75283	0.02201	4.67	Excitatory	mL6-2
Pool_1183_AD006	Mus_musculus	Deep	0.73906	0.02884	6.25	Excitatory	mDL-2
Pool_1183_AD008	Mus_musculus	Superficial	0.79126	0.03316	5.91	Inhibitory	mSst-1
Pool_1183_AD010	Mus_musculus	Superficial	0.73402	0.02564	7.37	Excitatory	mL4
Pool_1184_AD002	Mus_musculus	Deep	0.73027	0.0206	6	Excitatory	mL6-2
Pool_1184_AD006	Mus_musculus	Deep	0.73808	0.02155	5.53	Excitatory	mL6-2
Pool_1184_AD008	Mus_musculus	Superficial	0.70677	0.02409	7.21	Excitatory	mL2/3
Pool_1184_AD010	Mus_musculus	Superficial	0.72172	0.01865	7.15	Inhibitory	mNdnf-2
Pool_1185_AD002	Mus_musculus	Deep	0.76896	0.02743	4.02	Excitatory	mL6-2
Pool_1185_AD006	Mus_musculus	Deep	0.77565	0.02425	5.23	Inhibitory	mSst-1
Pool_1185_AD008	Mus_musculus	Superficial	0.73387	0.0205	4.42	Excitatory	mL2/3
Pool_1186_AD002	Mus_musculus	Deep	0.73589	0.02948	4.68	Excitatory	mL5-2
Pool_1186_AD006	Mus_musculus	Deep	0.75153	0.02429	2.61	Excitatory	mL6-2
Pool_1186_AD008	Mus_musculus	Superficial	0.73235	0.02431	6.48	Excitatory	mL2/3
Pool_1186_AD010	Mus_musculus	Superficial	0.78381	0.03038	6.4	Inhibitory	mSst-1
Pool_1187_AD002	Mus_musculus	Deep	0.7269	0.02366	3.31	Excitatory	mDL-2
Pool_1187_AD006	Mus_musculus	Deep	0.75799	0.02253	3.74	Excitatory	mDL-2
Pool_1187_AD008	Mus_musculus	Superficial	0.70923	0.02216	4.53	Excitatory	mL2/3
Pool_1187_AD010	Mus_musculus	Superficial	0.71579	0.02481	4.69	Excitatory	mL2/3
Pool_1188_AD002	Mus_musculus	Deep	0.79313	0.02937	4.95	Excitatory	mL6-1
Pool_1188_AD006	Mus_musculus	Deep	0.79653	0.03248	6.34	Inhibitory	mPv
Pool_1188_AD008	Mus_musculus	Superficial	0.71452	0.02189	6.31	Excitatory	mL2/3
Pool_1188_AD010	Mus_musculus	Superficial	0.711	0.02329	7.07	Excitatory	mL2/3
Pool_1189_AD002	Mus_musculus	Deep	0.73597	0.02406	5.15	Excitatory	mDL-2
Pool_1189_AD006	Mus_musculus	Deep	0.73001	0.0137	11.15	Excitatory	mDL-2
Pool_1189_AD008	Mus_musculus	Superficial	0.74022	0.02436	6.96	Excitatory	mL5-1
Pool_1189_AD010	Mus_musculus	Superficial	0.71484	0.01779	7.66	Excitatory	mL4
Pool_118_AD002	Mus_musculus	Superficial	0.763	0.02881	4.46	Excitatory	mL5-1
Pool_118_AD006	Mus_musculus	Superficial	0.757	0.02803	5.49	Excitatory	mL5-1
Pool_1190_AD002	Mus_musculus	Deep	0.73876	0.02809	4.43	Excitatory	mL6-2
Pool_1190_AD006	Mus_musculus	Deep	0.74916	0.03382	4.83	Excitatory	mL5-2
Pool_1190_AD008	Mus_musculus	Superficial	0.74954	0.02588	6.39	Excitatory	mL5-1
Pool_1190_AD010	Mus_musculus	Superficial	0.76449	0.02569	5.84	Excitatory	mL5-1
Pool_1191_AD002	Mus_musculus	Deep	0.74152	0.02158	3.4	Excitatory	mL6-2
Pool_1191_AD006	Mus_musculus	Deep	0.75782	0.0255	5.67	Excitatory	mL5-1
Pool_1191_AD008	Mus_musculus	Superficial	0.73599	0.02151	5.39	Excitatory	mL2/3
Pool_1192_AD002	Mus_musculus	Deep	0.73661	0.0249	4.07	Excitatory	mL2/3
Pool_1192_AD006	Mus_musculus	Deep	0.75759	0.02772	4.83	Excitatory	mL2/3
Pool_1192_AD008	Mus_musculus	Superficial	0.73666	0.02927	6.14	Excitatory	mL4
Pool_1192_AD010	Mus_musculus	Superficial	0.73651	0.02403	5.79	Excitatory	mL4
Pool_1193_AD002	Mus_musculus	Deep	0.78936	0.04388	3.32	Inhibitory	mSst-2
Pool_1193_AD008	Mus_musculus	Superficial	0.6997	0.02312	4.64	Excitatory	mL2/3
Pool_1193_AD010	Mus_musculus	Superficial	0.75531	0.02833	5.77	Inhibitory	mPv
Pool_1194_AD002	Mus_musculus	Deep	0.78393	0.0329	4.01	Excitatory	mL6-2
Pool_1194_AD006	Mus_musculus	Deep	0.74204	0.01949	4.22	Excitatory	mL6-2
Pool_1194_AD008	Mus_musculus	Superficial	0.72549	0.02003	5.82	Excitatory	mL4
Pool_1194_AD010	Mus_musculus	Superficial	0.71205	0.01919	6.24	Excitatory	mL4
Pool_1195_AD002	Mus_musculus	Deep	0.73186	0.01971	2.79	Excitatory	mL6-2
Pool_1195_AD006	Mus_musculus	Deep	0.7629	0.02604	2.87	Excitatory	mDL-1
Pool_1195_AD008	Mus_musculus	Superficial	0.74559	0.02426	3.99	Inhibitory	mVip
Pool_1195_AD010	Mus_musculus	Superficial	0.71856	0.02105	4.71	Excitatory	mL2/3
Pool_1196_AD002	Mus_musculus	Deep	0.75404	0.02857	3.48	Excitatory	mDL-3
Pool_1196_AD006	Mus_musculus	Deep	0.77154	0.02567	6.08	Excitatory	mL6-2
Pool_1196_AD008	Mus_musculus	Superficial	0.71205	0.01715	5.95	Excitatory	mL4
Pool_1196_AD010	Mus_musculus	Superficial	0.74892	0.01718	6.61	Excitatory	mL2/3
Pool_1197_AD002	Mus_musculus	Deep	0.78981	0.03536	5.62	Excitatory	mL6-2
Pool_1197_AD006	Mus_musculus	Deep	0.76892	0.02811	6.26	Excitatory	mL6-2
Pool_1197_AD008	Mus_musculus	Superficial	0.722	0.02445	7.89	Excitatory	mL2/3
Pool_1197_AD010	Mus_musculus	Superficial	0.7286	0.02841	8.02	Excitatory	mL4
Pool_1198_AD002	Mus_musculus	Deep	0.71817	0.01883	4.08	Excitatory	mL6-2
Pool_1198_AD006	Mus_musculus	Deep	0.76781	0.02615	6.01	Excitatory	mL6-2
Pool_1198_AD008	Mus_musculus	Superficial	0.72986	0.02381	6.22	Excitatory	mL4
Pool_1199_AD002	Mus_musculus	Deep	0.7626	0.02934	3.78	Excitatory	mL5-1
Pool_1199_AD006	Mus_musculus	Deep	0.77096	0.02598	5.96	Excitatory	mL6-2
Pool_1199_AD008	Mus_musculus	Superficial	0.70511	0.02426	5.04	Excitatory	mL2/3
Pool_1199_AD010	Mus_musculus	Superficial	0.72129	0.02346	3.09	Excitatory	mL2/3
Pool_119_AD002	Mus_musculus	Superficial	0.73886	0.01878	3.41	Excitatory	mL2/3
Pool_119_AD006	Mus_musculus	Superficial	0.7626	0.01955	4.54	Excitatory	mL2/3
Pool_11_AD006	Mus_musculus	Superficial	0.73225	0.01928	4.91	Excitatory	mL2/3
Pool_1200_AD002	Mus_musculus	Deep	0.72021	0.01847	3.15	Excitatory	mL6-2
Pool_1200_AD006	Mus_musculus	Deep	0.7807	0.03187	4.84	Excitatory	mL6-2
Pool_1200_AD008	Mus_musculus	Superficial	0.71768	0.02349	4.52	Excitatory	mL2/3
Pool_1200_AD010	Mus_musculus	Superficial	0.74179	0.02636	5.03	Excitatory	mL4
Pool_1201_AD006	Mus_musculus	Superficial	0.77206	0.02744	6.78	Inhibitory	mVip
Pool_1201_AD008	Mus_musculus	Deep	0.74226	0.02756	5.4	Excitatory	mDL-1
Pool_1201_AD010	Mus_musculus	Deep	0.76921	0.02838	4.93	Excitatory	mL6-2
Pool_1202_AD002	Mus_musculus	Superficial	0.71953	0.01675	3.53	Inhibitory	mNdnf-2
Pool_1202_AD006	Mus_musculus	Superficial	0.73968	0.02394	5.56	Excitatory	mL4
Pool_1202_AD008	Mus_musculus	Deep	0.76423	0.02777	4.74	Excitatory	mL5-2
Pool_1202_AD010	Mus_musculus	Deep	0.80033	0.03379	4.33	Excitatory	mL6-2
Pool_1203_AD002	Mus_musculus	Superficial	0.73772	0.02307	3.32	Excitatory	mL2/3
Pool_1203_AD006	Mus_musculus	Superficial	0.72512	0.02234	1.81	Excitatory	mL2/3
Pool_1203_AD008	Mus_musculus	Deep	0.77335	0.02757	4.37	Excitatory	mL6-2
Pool_1203_AD010	Mus_musculus	Deep	0.71988	0.01948	3.78	Excitatory	mL6-2
Pool_1204_AD002	Mus_musculus	Superficial	0.71956	0.01972	4.18	Excitatory	mL4
Pool_1204_AD006	Mus_musculus	Superficial	0.74553	0.01995	6.49	Excitatory	mL4
Pool_1204_AD008	Mus_musculus	Deep	0.75143	0.02087	5.19	Excitatory	mL6-2
Pool_1204_AD010	Mus_musculus	Deep	0.74123	0.0215	4.85	Excitatory	mL6-2
Pool_1205_AD006	Mus_musculus	Superficial	0.73218	0.02242	6.31	Excitatory	mL2/3
Pool_1205_AD008	Mus_musculus	Deep	0.77818	0.02726	5.89	Excitatory	mL5-1
Pool_1206_AD002	Mus_musculus	Superficial	0.72994	0.02163	2.82	Excitatory	mL2/3
Pool_1206_AD006	Mus_musculus	Superficial	0.76882	0.02293	3.99	Inhibitory	mPv
Pool_1206_AD008	Mus_musculus	Deep	0.75236	0.0198	3.3	Inhibitory	mNdnf-2
Pool_1206_AD010	Mus_musculus	Deep	0.75594	0.02678	3.18	Excitatory	mL5-2
Pool_1207_AD002	Mus_musculus	Superficial	0.73703	0.02169	2.97	Excitatory	mL2/3
Pool_1207_AD006	Mus_musculus	Superficial	0.73125	0.02627	3.65	Excitatory	mL2/3
Pool_1207_AD008	Mus_musculus	Deep	0.77479	0.02395	3.06	Excitatory	mL6-2
Pool_1207_AD010	Mus_musculus	Deep	0.76509	0.02539	2.77	Excitatory	mL6-2
Pool_1208_AD006	Mus_musculus	Superficial	0.72796	0.02184	3.9	Excitatory	mL2/3
Pool_1208_AD008	Mus_musculus	Deep	0.79343	0.02761	2.84	Excitatory	mL6-1
Pool_1208_AD010	Mus_musculus	Deep	0.7629	0.02225	3.32	Excitatory	mL6-2
Pool_1209_AD002	Mus_musculus	Superficial	0.71243	0.02325	1.79	Excitatory	mL2/3
Pool_1209_AD006	Mus_musculus	Superficial	0.71231	0.02502	9.73	Excitatory	mL2/3
Pool_1209_AD008	Mus_musculus	Deep	0.73186	0.01977	6.12	Excitatory	mL6-2
Pool_1209_AD010	Mus_musculus	Deep	0.75305	0.02557	6.68	Excitatory	mL6-2
Pool_120_AD002	Mus_musculus	Superficial	0.73041	0.02307	4.21	Excitatory	mL2/3
Pool_120_AD006	Mus_musculus	Superficial	0.75651	0.02108	5.91	Excitatory	mL2/3
Pool_1210_AD002	Mus_musculus	Superficial	0.73107	0.02239	5.33	Excitatory	mL2/3
Pool_1210_AD006	Mus_musculus	Superficial	0.74445	0.02226	7.09	Excitatory	mL2/3
Pool_1210_AD008	Mus_musculus	Deep	0.7643	0.02666	5.98	Excitatory	mDL-1
Pool_1210_AD010	Mus_musculus	Deep	0.75027	0.02381	5.12	Excitatory	mDL-1
Pool_1211_AD002	Mus_musculus	Superficial	0.73804	0.02585	4.68	Excitatory	mL2/3
Pool_1211_AD006	Mus_musculus	Superficial	0.72514	0.02093	7.15	Excitatory	mL2/3
Pool_1211_AD008	Mus_musculus	Deep	0.77517	0.03012	5.07	Excitatory	mL6-2
Pool_1211_AD010	Mus_musculus	Deep	0.7569	0.0276	5.9	Excitatory	mDL-2
Pool_1212_AD002	Mus_musculus	Superficial	0.72625	0.02375	5.16	Excitatory	mL2/3
Pool_1212_AD006	Mus_musculus	Superficial	0.7543	0.02869	6.04	Excitatory	mL5-1
Pool_1212_AD008	Mus_musculus	Deep	0.74361	0.02925	6.2	Excitatory	mL2/3
Pool_1212_AD010	Mus_musculus	Deep	0.79127	0.03633	3.33	Inhibitory	mPv
Pool_1213_AD002	Mus_musculus	Superficial	0.73462	0.01983	7.2	Excitatory	mL4
Pool_1213_AD006	Mus_musculus	Superficial	0.72217	0.02323	7.54	Excitatory	mL2/3
Pool_1213_AD008	Mus_musculus	Deep	0.73814	0.02862	6.81	Excitatory	mL5-2
Pool_1213_AD010	Mus_musculus	Deep	0.79658	0.03034	5.96	Excitatory	mL6-1
Pool_1214_AD002	Mus_musculus	Superficial	0.73534	0.02118	5.5	Excitatory	mL2/3
Pool_1214_AD006	Mus_musculus	Superficial	0.77613	0.03818	6.13	Inhibitory	mSst-1
Pool_1214_AD008	Mus_musculus	Deep	0.74634	0.02139	5.92	Excitatory	mDL-2
Pool_1214_AD010	Mus_musculus	Deep	0.73697	0.02073	5.11	Excitatory	mL6-2
Pool_1215_AD002	Mus_musculus	Superficial	0.74182	0.02542	2.89	Excitatory	mL4
Pool_1215_AD006	Mus_musculus	Superficial	0.74958	0.02265	4.11	Excitatory	mL2/3
Pool_1215_AD008	Mus_musculus	Deep	0.74568	0.02285	4.26	Excitatory	mDL-2
Pool_1215_AD010	Mus_musculus	Deep	0.78055	0.02377	3.52	Inhibitory	mSst-1
Pool_1216_AD006	Mus_musculus	Superficial	0.74703	0.02479	5.08	Excitatory	mL5-1
Pool_1216_AD008	Mus_musculus	Deep	0.77191	0.02872	4.58	Excitatory	mL5-2
Pool_1216_AD010	Mus_musculus	Deep	0.75831	0.03431	4.63	Excitatory	mDL-3
Pool_1217_AD006	Mus_musculus	Superficial	0.73734	0.0193	8.98	Excitatory	mL4
Pool_1217_AD008	Mus_musculus	Deep	0.75028	0.03139	7.85	Excitatory	mL5-2
Pool_1217_AD010	Mus_musculus	Deep	0.79452	0.04382	5.01	Inhibitory	mSst-2
Pool_1218_AD006	Mus_musculus	Superficial	0.76356	0.02566	8.44	Inhibitory	mPv
Pool_1218_AD008	Mus_musculus	Deep	0.75	0.03293	5.65	Excitatory	mL5-2
Pool_1218_AD010	Mus_musculus	Deep	0.75552	0.02722	5.3	Excitatory	mL6-2
Pool_1219_AD006	Mus_musculus	Superficial	0.72843	0.02462	6.23	Excitatory	mL2/3
Pool_1219_AD008	Mus_musculus	Deep	0.75227	0.02622	5.43	Excitatory	mDL-1
Pool_1219_AD010	Mus_musculus	Deep	0.75977	0.02443	4.57	Excitatory	mDL-2
Pool_121_AD002	Mus_musculus	Superficial	0.73532	0.02222	2.96	Excitatory	mL2/3
Pool_121_AD006	Mus_musculus	Superficial	0.76012	0.01954	5.63	Excitatory	mL4
Pool_1220_AD002	Mus_musculus	Superficial	0.71698	0.01896	5.03	Excitatory	mL4
Pool_1220_AD006	Mus_musculus	Superficial	0.78615	0.0378	8.58	Inhibitory	mPv
Pool_1220_AD008	Mus_musculus	Deep	0.75827	0.02817	7.6	Excitatory	mL5-1
Pool_1220_AD010	Mus_musculus	Deep	0.71826	0.01892	6.7	Excitatory	mL6-2
Pool_1221_AD002	Mus_musculus	Superficial	0.71889	0.02075	5.57	Excitatory	mL2/3
Pool_1221_AD006	Mus_musculus	Superficial	0.74185	0.02211	6.86	Excitatory	mL4
Pool_1221_AD008	Mus_musculus	Deep	0.73264	0.01875	6.31	Excitatory	mL6-2
Pool_1221_AD010	Mus_musculus	Deep	0.76097	0.02646	5.66	Excitatory	mL6-2
Pool_1222_AD002	Mus_musculus	Superficial	0.73917	0.02458	4.34	Excitatory	mL5-1
Pool_1222_AD006	Mus_musculus	Superficial	0.75984	0.02793	5.41	Inhibitory	mVip
Pool_1222_AD008	Mus_musculus	Deep	0.73305	0.01931	4.89	Excitatory	mL6-2
Pool_1222_AD010	Mus_musculus	Deep	0.76196	0.03114	4.81	Excitatory	mL6-2
Pool_1223_AD002	Mus_musculus	Superficial	0.72111	0.01601	2.08	Excitatory	mL2/3
Pool_1223_AD006	Mus_musculus	Superficial	0.72586	0.02511	3.99	Excitatory	mL2/3
Pool_1223_AD008	Mus_musculus	Deep	0.75789	0.03207	4.12	Excitatory	mL5-1
Pool_1223_AD010	Mus_musculus	Deep	0.77699	0.03035	5.34	Inhibitory	mPv
Pool_1224_AD002	Mus_musculus	Superficial	0.73534	0.0233	6.87	Excitatory	mL2/3
Pool_1224_AD006	Mus_musculus	Superficial	0.72187	0.02342	6.54	Excitatory	mL4
Pool_1224_AD008	Mus_musculus	Deep	0.72432	0.02591	5.68	Excitatory	mL6-2
Pool_1224_AD010	Mus_musculus	Deep	0.75821	0.02279	5.94	Excitatory	mL6-2
Pool_1225_AD006	Mus_musculus	Superficial	0.73461	0.02338	7.16	Excitatory	mL2/3
Pool_1225_AD008	Mus_musculus	Deep	0.75717	0.02433	6	Excitatory	mDL-1
Pool_1225_AD010	Mus_musculus	Deep	0.77172	0.02664	6.39	Excitatory	mL6-2
Pool_1226_AD006	Mus_musculus	Superficial	0.74761	0.02422	3.04	Excitatory	mL2/3
Pool_1226_AD008	Mus_musculus	Deep	0.74372	0.0293	4.37	Excitatory	mL5-2
Pool_1226_AD010	Mus_musculus	Deep	0.75001	0.02594	3.31	Excitatory	mL2/3
Pool_1227_AD002	Mus_musculus	Superficial	0.7533	0.02357	2.35	Excitatory	mDL-2
Pool_1227_AD006	Mus_musculus	Superficial	0.72105	0.02591	3	Excitatory	mL2/3
Pool_1227_AD008	Mus_musculus	Deep	0.76312	0.03012	2.88	Excitatory	mL5-2
Pool_1228_AD006	Mus_musculus	Superficial	0.80631	0.02708	4.3	Inhibitory	mSst-1
Pool_1228_AD008	Mus_musculus	Deep	0.76253	0.02512	3.92	Excitatory	mDL-1
Pool_1228_AD010	Mus_musculus	Deep	0.74392	0.01971	3.58	Excitatory	mL6-2
Pool_1229_AD002	Mus_musculus	Superficial	0.78796	0.02906	3.6	Inhibitory	mSst-1
Pool_1229_AD006	Mus_musculus	Superficial	0.74494	0.02563	5.4	Excitatory	mL2/3
Pool_1229_AD008	Mus_musculus	Deep	0.79256	0.03642	5.43	Inhibitory	mSst-1
Pool_1229_AD010	Mus_musculus	Deep	0.74398	0.02539	4.78	Excitatory	mDL-2
Pool_122_AD002	Mus_musculus	Superficial	0.73331	0.02105	3.67	Excitatory	mDL-2
Pool_122_AD006	Mus_musculus	Superficial	0.73532	0.01952	9.9	Excitatory	mL4
Pool_1230_AD002	Mus_musculus	Superficial	0.7368	0.01941	1.76	Excitatory	mL2/3
Pool_1230_AD006	Mus_musculus	Superficial	0.75128	0.0203	2.55	Excitatory	mL4
Pool_1230_AD008	Mus_musculus	Deep	0.76196	0.03062	2.04	Excitatory	mL6-2
Pool_1230_AD010	Mus_musculus	Deep	0.76819	0.02682	2.26	Excitatory	mL6-2
Pool_1231_AD002	Mus_musculus	Superficial	0.73904	0.02183	2.36	Excitatory	mL2/3
Pool_1231_AD006	Mus_musculus	Superficial	0.75092	0.02122	3.01	Excitatory	mL2/3
Pool_1231_AD008	Mus_musculus	Deep	0.7704	0.02697	2.57	Excitatory	mDL-2
Pool_1231_AD010	Mus_musculus	Deep	0.75873	0.02571	3.12	Excitatory	mL6-2
Pool_1232_AD002	Mus_musculus	Superficial	0.73092	0.02167	2.09	Excitatory	mL2/3
Pool_1232_AD008	Mus_musculus	Deep	0.74913	0.02121	2.55	Excitatory	mL2/3
Pool_1232_AD010	Mus_musculus	Deep	0.74465	0.01959	2.37	Excitatory	mL6-2
Pool_1233_AD008	Mus_musculus	Deep	0.78917	0.03044	5.36	Inhibitory	mPv
Pool_1233_AD010	Mus_musculus	Deep	0.76782	0.0308	8.43	Excitatory	mL6-2
Pool_1234_AD008	Mus_musculus	Deep	0.7709	0.02839	6.1	Excitatory	mL5-2
Pool_1234_AD010	Mus_musculus	Deep	0.7499	0.03111	5.75	Excitatory	mL5-1
Pool_1235_AD006	Mus_musculus	Superficial	0.72657	0.01647	7.41	Inhibitory	mNdnf-2
Pool_1235_AD008	Mus_musculus	Deep	0.76286	0.02505	4.44	Excitatory	mL6-2
Pool_1235_AD010	Mus_musculus	Deep	0.75436	0.02424	6.24	Excitatory	mL6-2
Pool_1236_AD002	Mus_musculus	Superficial	0.7264	0.01834	5.86	Excitatory	mL4
Pool_1236_AD008	Mus_musculus	Deep	0.74812	0.02318	6.49	Excitatory	mL6-2
Pool_1236_AD010	Mus_musculus	Deep	0.75538	0.0271	7.11	Excitatory	mDL-1
Pool_1237_AD002	Mus_musculus	Superficial	0.72246	0.02287	6.7	Excitatory	mL2/3
Pool_1237_AD006	Mus_musculus	Superficial	0.7661	0.0289	1.94	Inhibitory	mSst-1
Pool_1237_AD008	Mus_musculus	Deep	0.71784	0.01679	6.14	Excitatory	mL6-2
Pool_1237_AD010	Mus_musculus	Deep	0.78158	0.03609	7.41	Inhibitory	mSst-1
Pool_1238_AD006	Mus_musculus	Superficial	0.77465	0.03146	6.98	Inhibitory	mPv
Pool_1238_AD008	Mus_musculus	Deep	0.75978	0.02513	6.55	Excitatory	mL6-2
Pool_1238_AD010	Mus_musculus	Deep	0.7454	0.02118	6.07	Excitatory	mL6-2
Pool_1239_AD002	Mus_musculus	Superficial	0.73831	0.01946	3.68	Excitatory	mL2/3
Pool_1239_AD006	Mus_musculus	Superficial	0.76609	0.02845	5.19	Excitatory	mL5-1
Pool_1239_AD008	Mus_musculus	Deep	0.77381	0.0321	4.45	Excitatory	mL6-2
Pool_1239_AD010	Mus_musculus	Deep	0.75657	0.0223	4.52	Excitatory	mL6-2
Pool_123_AD002	Mus_musculus	Superficial	0.75965	0.01762	2.29	Excitatory	mL2/3
Pool_123_AD006	Mus_musculus	Superficial	0.74454	0.02025	4.35	Excitatory	mL2/3
Pool_1240_AD002	Mus_musculus	Superficial	0.77289	0.03091	4.62	Excitatory	mL5-1
Pool_1240_AD006	Mus_musculus	Superficial	0.72829	0.01558	5.15	Inhibitory	mNdnf-2
Pool_1240_AD008	Mus_musculus	Deep	0.79319	0.03227	4.52	Inhibitory	mVip
Pool_1240_AD010	Mus_musculus	Deep	0.74209	0.02403	5.02	Excitatory	mDL-2
Pool_1241_AD002	Mus_musculus	Superficial	0.76104	0.02592	5.83	Inhibitory	mVip
Pool_1241_AD006	Mus_musculus	Superficial	0.73958	0.02172	4.28	Excitatory	mL2/3
Pool_1241_AD008	Mus_musculus	Deep	0.76607	0.02465	7.03	Excitatory	mDL-2
Pool_1241_AD010	Mus_musculus	Deep	0.78355	0.02497	7.22	Excitatory	mL6-1
Pool_1242_AD006	Mus_musculus	Superficial	0.77279	0.03088	6.03	Inhibitory	mPv
Pool_1242_AD008	Mus_musculus	Deep	0.78521	0.03795	5.46	Inhibitory	mPv
Pool_1242_AD010	Mus_musculus	Deep	0.73608	0.03102	5.14	Excitatory	mL5-2
Pool_1243_AD006	Mus_musculus	Superficial	0.74666	0.02326	6.2	Excitatory	mL2/3
Pool_1243_AD008	Mus_musculus	Deep	0.78929	0.03201	4.67	Excitatory	mL6-2
Pool_1243_AD010	Mus_musculus	Deep	0.74491	0.0215	5.19	Excitatory	mL6-2
Pool_1244_AD002	Mus_musculus	Superficial	0.77688	0.02677	3.33	Inhibitory	mSst-1
Pool_1244_AD008	Mus_musculus	Deep	0.76076	0.02285	4.79	Excitatory	mL6-2
Pool_1244_AD010	Mus_musculus	Deep	0.78514	0.02725	4.51	Inhibitory	mSst-1
Pool_1245_AD002	Mus_musculus	Superficial	0.72892	0.02141	6.38	Excitatory	mL4
Pool_1245_AD006	Mus_musculus	Superficial	0.75637	0.02319	7.26	Excitatory	mL2/3
Pool_1245_AD008	Mus_musculus	Deep	0.75117	0.02578	5.47	Excitatory	mL6-2
Pool_1245_AD010	Mus_musculus	Deep	0.74298	0.02152	6.39	Excitatory	mDL-1
Pool_1246_AD002	Mus_musculus	Superficial	0.70674	0.02326	2.55	Excitatory	mL2/3
Pool_1246_AD006	Mus_musculus	Superficial	0.77257	0.03255	3.81	Excitatory	mL5-1
Pool_1246_AD008	Mus_musculus	Deep	0.7575	0.02324	3.06	Excitatory	mDL-2
Pool_1246_AD010	Mus_musculus	Deep	0.76968	0.02631	3.13	Excitatory	mL6-2
Pool_1247_AD002	Mus_musculus	Superficial	0.76713	0.02416	3.3	Inhibitory	mVip
Pool_1247_AD006	Mus_musculus	Superficial	0.75873	0.02153	3.51	Excitatory	mL2/3
Pool_1247_AD008	Mus_musculus	Deep	0.77476	0.02948	3.26	Excitatory	mL6-2
Pool_1247_AD010	Mus_musculus	Deep	0.78233	0.02704	3.7	Excitatory	mL6-2
Pool_1248_AD002	Mus_musculus	Superficial	0.73126	0.02193	2.91	Excitatory	mL2/3
Pool_1248_AD006	Mus_musculus	Superficial	0.78171	0.02462	2.76	Inhibitory	mPv
Pool_1248_AD008	Mus_musculus	Deep	0.7635	0.02601	2.91	Excitatory	mL6-2
Pool_1248_AD010	Mus_musculus	Deep	0.78135	0.03072	3.27	Excitatory	mL6-2
Pool_1249_AD002	Mus_musculus	Superficial	0.70722	0.01983	6.96	Excitatory	mL2/3
Pool_1249_AD006	Mus_musculus	Superficial	0.73371	0.02513	10.11	Excitatory	mL2/3
Pool_1249_AD008	Mus_musculus	Deep	0.74345	0.0224	5.56	Excitatory	mDL-2
Pool_1249_AD010	Mus_musculus	Deep	0.75391	0.02629	8.48	Excitatory	mL6-2
Pool_124_AD002	Mus_musculus	Superficial	0.73269	0.02193	2.78	Excitatory	mL5-1
Pool_124_AD006	Mus_musculus	Superficial	0.74779	0.0183	5.24	Excitatory	mL4
Pool_1250_AD002	Mus_musculus	Superficial	0.73452	0.02322	4.47	Excitatory	mL4
Pool_1250_AD006	Mus_musculus	Superficial	0.73805	0.02282	6.37	Excitatory	mL2/3
Pool_1250_AD008	Mus_musculus	Deep	0.7312	0.02608	6.11	Excitatory	mDL-2
Pool_1250_AD010	Mus_musculus	Deep	0.75439	0.02958	7.23	Excitatory	mL5-2
Pool_1251_AD002	Mus_musculus	Superficial	0.76328	0.02519	6.29	Excitatory	mL5-1
Pool_1251_AD006	Mus_musculus	Superficial	0.76038	0.02924	8.1	Excitatory	mL2/3
Pool_1251_AD008	Mus_musculus	Deep	0.7734	0.03348	5.95	Excitatory	mL5-1
Pool_1251_AD010	Mus_musculus	Deep	0.78195	0.03352	7.05	Inhibitory	mSst-1
Pool_1252_AD006	Mus_musculus	Superficial	0.72955	0.02237	6.28	Excitatory	mL2/3
Pool_1252_AD008	Mus_musculus	Deep	0.74143	0.02264	6.66	Excitatory	mL6-2
Pool_1252_AD010	Mus_musculus	Deep	0.75195	0.03144	6.9	Excitatory	mL5-1
Pool_1253_AD006	Mus_musculus	Superficial	0.72608	0.02202	1.81	Excitatory	mL4
Pool_1253_AD008	Mus_musculus	Deep	0.74169	0.02363	7.19	Excitatory	mDL-2
Pool_1253_AD010	Mus_musculus	Deep	0.77737	0.02851	7.49	Inhibitory	mPv
Pool_1254_AD002	Mus_musculus	Superficial	0.72836	0.01821	4.59	Excitatory	mL4
Pool_1254_AD006	Mus_musculus	Superficial	0.75112	0.02468	5.78	Excitatory	mL4
Pool_1254_AD008	Mus_musculus	Deep	0.75851	0.02299	5.67	Excitatory	mDL-3
Pool_1254_AD010	Mus_musculus	Deep	0.7414	0.03559	5.71	Excitatory	mL5-2
Pool_1255_AD002	Mus_musculus	Superficial	0.76622	0.02822	4.02	Excitatory	mDL-1
Pool_1255_AD006	Mus_musculus	Superficial	0.74288	0.02238	4.58	Excitatory	mL2/3
Pool_1255_AD008	Mus_musculus	Deep	0.74346	0.02149	4.17	Excitatory	mL6-2
Pool_1255_AD010	Mus_musculus	Deep	0.77164	0.02357	5.04	Excitatory	mL6-2
Pool_1256_AD002	Mus_musculus	Superficial	0.72454	0.02497	4.87	Excitatory	mL2/3
Pool_1256_AD006	Mus_musculus	Superficial	0.73349	0.02158	5.19	Excitatory	mL2/3
Pool_1256_AD008	Mus_musculus	Deep	0.7689	0.02656	5.15	Excitatory	mDL-2
Pool_1256_AD010	Mus_musculus	Deep	0.77226	0.02985	5.35	Excitatory	mL6-2
Pool_1257_AD002	Mus_musculus	Superficial	0.71392	0.02245	6.05	Excitatory	mL2/3
Pool_1257_AD006	Mus_musculus	Superficial	0.72416	0.02405	5.25	Excitatory	mL5-1
Pool_1257_AD008	Mus_musculus	Deep	0.74379	0.02353	6.9	Excitatory	mDL-1
Pool_1257_AD010	Mus_musculus	Deep	0.74766	0.02427	5.87	Excitatory	mDL-2
Pool_1258_AD006	Mus_musculus	Superficial	0.72816	0.01986	3.69	Excitatory	mL2/3
Pool_1258_AD008	Mus_musculus	Deep	0.78779	0.03714	6.07	Inhibitory	mPv
Pool_1258_AD010	Mus_musculus	Deep	0.79201	0.0318	5.15	Excitatory	mL6-2
Pool_1259_AD002	Mus_musculus	Superficial	0.71844	0.02548	3.39	Excitatory	mL5-1
Pool_1259_AD006	Mus_musculus	Superficial	0.73766	0.02271	4.84	Excitatory	mL2/3
Pool_1259_AD008	Mus_musculus	Deep	0.74823	0.02432	4.44	Excitatory	mL6-2
Pool_1259_AD010	Mus_musculus	Deep	0.74469	0.03233	4.44	Excitatory	mL5-2
Pool_125_AD002	Mus_musculus	Superficial	0.73636	0.01913	3.69	Excitatory	mL2/3
Pool_125_AD006	Mus_musculus	Superficial	0.75398	0.02217	4.94	Excitatory	mL4
Pool_1260_AD002	Mus_musculus	Superficial	0.75142	0.0195	5.43	Inhibitory	mNdnf-1
Pool_1260_AD006	Mus_musculus	Superficial	0.72501	0.02299	6.59	Excitatory	mL2/3
Pool_1260_AD008	Mus_musculus	Deep	0.76004	0.02321	5.54	Excitatory	mDL-2
Pool_1260_AD010	Mus_musculus	Deep	0.78017	0.03653	5.6	Inhibitory	mVip
Pool_1261_AD002	Mus_musculus	Superficial	0.72934	0.02181	4.64	Excitatory	mL4
Pool_1261_AD006	Mus_musculus	Superficial	0.73921	0.01875	7.08	Excitatory	mL4
Pool_1261_AD008	Mus_musculus	Deep	0.74945	0.02282	6.99	Excitatory	mDL-2
Pool_1261_AD010	Mus_musculus	Deep	0.76827	0.02917	6.27	Excitatory	mL6-2
Pool_1262_AD002	Mus_musculus	Superficial	0.72617	0.01891	3.84	Excitatory	mL4
Pool_1262_AD006	Mus_musculus	Superficial	0.74878	0.02091	4.55	Excitatory	mL4
Pool_1262_AD008	Mus_musculus	Deep	0.78599	0.02914	4.79	Inhibitory	mSst-1
Pool_1262_AD010	Mus_musculus	Deep	0.75642	0.0225	5	Excitatory	mDL-2
Pool_1263_AD002	Mus_musculus	Superficial	0.73946	0.01994	3.87	Inhibitory	mNdnf-2
Pool_1263_AD006	Mus_musculus	Superficial	0.7439	0.02247	5.22	Excitatory	mL2/3
Pool_1263_AD008	Mus_musculus	Deep	0.79252	0.04591	4.53	Inhibitory	mSst-2
Pool_1263_AD010	Mus_musculus	Deep	0.75491	0.02182	4.91	Excitatory	mL6-2
Pool_1264_AD002	Mus_musculus	Superficial	0.766	0.02919	4.36	Inhibitory	mVip
Pool_1264_AD006	Mus_musculus	Superficial	0.81044	0.03047	6.17	Excitatory	mL6-1
Pool_1264_AD008	Mus_musculus	Deep	0.77562	0.02996	4.23	Excitatory	mL6-2
Pool_1264_AD010	Mus_musculus	Deep	0.73685	0.02534	4.59	Excitatory	mL5-1
Pool_1265_AD008	Mus_musculus	Deep	0.75531	0.02389	6.83	Excitatory	mDL-1
Pool_1265_AD010	Mus_musculus	Deep	0.74416	0.02304	7.61	Excitatory	mDL-1
Pool_1266_AD002	Mus_musculus	Superficial	0.7544	0.0216	5.56	Excitatory	mL2/3
Pool_1266_AD006	Mus_musculus	Superficial	0.71868	0.02243	3.97	Excitatory	mL2/3
Pool_1266_AD008	Mus_musculus	Deep	0.74463	0.0319	6.81	Excitatory	mL5-1
Pool_1266_AD010	Mus_musculus	Deep	0.73969	0.01939	7.57	Excitatory	mL6-2
Pool_1267_AD002	Mus_musculus	Superficial	0.77879	0.02277	6.64	Inhibitory	mPv
Pool_1267_AD006	Mus_musculus	Superficial	0.72254	0.02539	6.7	Excitatory	mL2/3
Pool_1267_AD008	Mus_musculus	Deep	0.74903	0.02112	6.23	Excitatory	mL6-2
Pool_1267_AD010	Mus_musculus	Deep	0.78808	0.03722	5.94	Inhibitory	mPv
Pool_1268_AD006	Mus_musculus	Superficial	0.78837	0.02374	8.37	Inhibitory	mVip
Pool_1268_AD008	Mus_musculus	Deep	0.75488	0.02385	7.26	Excitatory	mL6-2
Pool_1268_AD010	Mus_musculus	Deep	0.75029	0.02185	7.55	Excitatory	mDL-2
Pool_1269_AD002	Mus_musculus	Superficial	0.73314	0.02572	6.29	Excitatory	mL2/3
Pool_1269_AD006	Mus_musculus	Superficial	0.74755	0.03461	10.43	Excitatory	mL5-2
Pool_1269_AD008	Mus_musculus	Deep	0.77517	0.02921	7.09	Excitatory	mL6-2
Pool_1269_AD010	Mus_musculus	Deep	0.72552	0.01889	8.36	Excitatory	mL6-2
Pool_126_AD002	Mus_musculus	Superficial	0.73433	0.01798	3.12	Excitatory	mL4
Pool_126_AD006	Mus_musculus	Superficial	0.77599	0.02562	4.64	Inhibitory	mNdnf-2
Pool_1270_AD002	Mus_musculus	Superficial	0.71866	0.0211	5.94	Excitatory	mL2/3
Pool_1270_AD006	Mus_musculus	Superficial	0.73907	0.02502	7.61	Excitatory	mL4
Pool_1270_AD008	Mus_musculus	Deep	0.75367	0.02496	6.32	Excitatory	mDL-2
Pool_1270_AD010	Mus_musculus	Deep	0.76237	0.02579	4.52	Excitatory	mL6-2
Pool_1271_AD002	Mus_musculus	Superficial	0.72353	0.01833	4.48	Excitatory	mL4
Pool_1271_AD006	Mus_musculus	Superficial	0.72989	0.02294	4.07	Excitatory	mL2/3
Pool_1271_AD008	Mus_musculus	Deep	0.77618	0.02997	4.97	Excitatory	mL6-2
Pool_1271_AD010	Mus_musculus	Deep	0.79558	0.04886	5.98	Inhibitory	mSst-2
Pool_1272_AD002	Mus_musculus	Superficial	0.75254	0.02211	4.55	Excitatory	mL4
Pool_1272_AD006	Mus_musculus	Superficial	0.71913	0.0202	7.3	Excitatory	mL4
Pool_1272_AD008	Mus_musculus	Deep	0.76354	0.02737	5.67	Excitatory	mL6-2
Pool_1272_AD010	Mus_musculus	Deep	0.78746	0.02989	6.4	Excitatory	mL6-2
Pool_1273_AD002	Mus_musculus	Superficial	0.73023	0.02231	5.03	Excitatory	mL2/3
Pool_1273_AD006	Mus_musculus	Superficial	0.77347	0.03242	7.82	Inhibitory	mPv
Pool_1273_AD008	Mus_musculus	Deep	0.72644	0.01827	6.18	Excitatory	mL6-2
Pool_1273_AD010	Mus_musculus	Deep	0.74326	0.02714	7.83	Excitatory	mL2/3
Pool_1274_AD002	Mus_musculus	Superficial	0.74808	0.02877	6.56	Excitatory	mL5-2
Pool_1274_AD006	Mus_musculus	Superficial	0.74659	0.02083	7.45	Excitatory	mL2/3
Pool_1274_AD008	Mus_musculus	Deep	0.74319	0.02363	8.29	Excitatory	mDL-2
Pool_1274_AD010	Mus_musculus	Deep	0.74515	0.0277	6.1	Excitatory	mL6-2
Pool_1275_AD002	Mus_musculus	Superficial	0.74566	0.02766	6.09	Excitatory	mDL-1
Pool_1275_AD008	Mus_musculus	Deep	0.7519	0.023	7	Excitatory	mL6-2
Pool_1275_AD010	Mus_musculus	Deep	0.74497	0.02593	7.15	Excitatory	mDL-3
Pool_1276_AD002	Mus_musculus	Superficial	0.74104	0.02042	5.63	Excitatory	mL2/3
Pool_1276_AD006	Mus_musculus	Superficial	0.63931	0.02041	1.62	Excitatory	mL2/3
Pool_1276_AD008	Mus_musculus	Deep	0.75667	0.02503	7.35	Excitatory	mDL-2
Pool_1276_AD010	Mus_musculus	Deep	0.74746	0.02273	8.29	Excitatory	mL6-2
Pool_1277_AD002	Mus_musculus	Superficial	0.73049	0.02133	7.61	Excitatory	mL2/3
Pool_1277_AD006	Mus_musculus	Superficial	0.75085	0.0224	9.68	Excitatory	mL4
Pool_1277_AD008	Mus_musculus	Deep	0.7688	0.03196	5.16	Excitatory	mL6-2
Pool_1277_AD010	Mus_musculus	Deep	0.73218	0.02109	6.48	Excitatory	mL6-2
Pool_1278_AD002	Mus_musculus	Superficial	0.74015	0.01978	6.74	Excitatory	mL4
Pool_1278_AD006	Mus_musculus	Superficial	0.74634	0.0235	8.28	Excitatory	mL4
Pool_1278_AD008	Mus_musculus	Deep	0.77494	0.02926	6.7	Excitatory	mL6-2
Pool_1278_AD010	Mus_musculus	Deep	0.7239	0.01936	8.08	Inhibitory	mNdnf-2
Pool_1279_AD002	Mus_musculus	Superficial	0.74081	0.02038	6.62	Excitatory	mL4
Pool_1279_AD006	Mus_musculus	Superficial	0.7318	0.02254	7.62	Excitatory	mL2/3
Pool_1279_AD008	Mus_musculus	Deep	0.79271	0.03188	6.06	Inhibitory	mSst-1
Pool_1279_AD010	Mus_musculus	Deep	0.78049	0.02776	7.05	Excitatory	mL6-2
Pool_127_AD002	Mus_musculus	Superficial	0.73062	0.02702	2.54	Excitatory	mL2/3
Pool_127_AD006	Mus_musculus	Superficial	0.78251	0.02761	4.4	Excitatory	mL5-1
Pool_1280_AD002	Mus_musculus	Superficial	0.73751	0.02151	7.18	Excitatory	mL2/3
Pool_1280_AD006	Mus_musculus	Superficial	0.73407	0.02452	8.96	Excitatory	mL2/3
Pool_1280_AD008	Mus_musculus	Deep	0.73472	0.0199	6.24	Excitatory	mL6-2
Pool_1280_AD010	Mus_musculus	Deep	0.77411	0.02486	7.22	Excitatory	mL6-2
Pool_1281_AD008	Mus_musculus	Deep	0.74516	0.0223	7.04	Excitatory	mDL-2
Pool_1281_AD010	Mus_musculus	Deep	0.77772	0.0303	8.77	Excitatory	mL6-2
Pool_1282_AD002	Mus_musculus	Superficial	0.7371	0.02089	6.84	Excitatory	mL4
Pool_1282_AD006	Mus_musculus	Superficial	0.75404	0.02576	6.87	Excitatory	mL2/3
Pool_1282_AD008	Mus_musculus	Deep	0.73334	0.02049	7.22	Excitatory	mL6-2
Pool_1282_AD010	Mus_musculus	Deep	0.76759	0.03136	6.89	Excitatory	mL6-2
Pool_1283_AD002	Mus_musculus	Superficial	0.71369	0.01742	4.55	Excitatory	mL4
Pool_1283_AD006	Mus_musculus	Superficial	0.7432	0.0238	6.88	Excitatory	mL2/3
Pool_1283_AD008	Mus_musculus	Deep	0.75648	0.02513	6.71	Excitatory	mDL-2
Pool_1283_AD010	Mus_musculus	Deep	0.78229	0.03679	7.17	Inhibitory	mPv
Pool_1284_AD006	Mus_musculus	Superficial	0.74301	0.019	10.19	Excitatory	mL2/3
Pool_1284_AD008	Mus_musculus	Deep	0.80191	0.04228	7.81	Inhibitory	mSst-2
Pool_1284_AD010	Mus_musculus	Deep	0.80601	0.03163	9.28	Excitatory	mL6-1
Pool_1285_AD002	Mus_musculus	Superficial	0.77781	0.02709	3.71	Excitatory	mL6-1
Pool_1285_AD008	Mus_musculus	Deep	0.73542	0.02056	8.77	Excitatory	mL6-2
Pool_1285_AD010	Mus_musculus	Deep	0.77763	0.03043	8.76	Excitatory	mL6-2
Pool_1286_AD002	Mus_musculus	Superficial	0.72503	0.01589	6.52	Excitatory	mL4
Pool_1286_AD006	Mus_musculus	Superficial	0.74402	0.02288	8.69	Excitatory	mL2/3
Pool_1286_AD008	Mus_musculus	Deep	0.7595	0.02813	7.5	Excitatory	mL6-2
Pool_1286_AD010	Mus_musculus	Deep	0.73496	0.02405	8.28	Excitatory	mDL-2
Pool_1287_AD002	Mus_musculus	Superficial	0.75504	0.02179	5.63	Excitatory	mL4
Pool_1287_AD006	Mus_musculus	Superficial	0.74928	0.02029	6.69	Excitatory	mL4
Pool_1287_AD008	Mus_musculus	Deep	0.75365	0.02167	5.28	Excitatory	mL5-1
Pool_1287_AD010	Mus_musculus	Deep	0.74527	0.02331	7.04	Excitatory	mL6-2
Pool_1288_AD002	Mus_musculus	Superficial	0.72579	0.02031	6.4	Excitatory	mL2/3
Pool_1288_AD006	Mus_musculus	Superficial	0.74234	0.02258	7.45	Excitatory	mL4
Pool_1288_AD008	Mus_musculus	Deep	0.78497	0.03105	5.71	Excitatory	mL6-2
Pool_1288_AD010	Mus_musculus	Deep	0.79129	0.02667	7.17	Excitatory	mL6-1
Pool_1289_AD002	Mus_musculus	Superficial	0.71297	0.02228	4.2	Excitatory	mL2/3
Pool_1289_AD006	Mus_musculus	Superficial	0.72179	0.01882	6.74	Excitatory	mL4
Pool_1289_AD008	Mus_musculus	Deep	0.74144	0.02193	5.07	Excitatory	mL6-2
Pool_1289_AD010	Mus_musculus	Deep	0.75363	0.02873	6.51	Excitatory	mDL-1
Pool_128_AD002	Mus_musculus	Superficial	0.75496	0.02726	2.94	Inhibitory	mVip
Pool_128_AD006	Mus_musculus	Superficial	0.74626	0.02402	4.92	Excitatory	mL2/3
Pool_1290_AD006	Mus_musculus	Superficial	0.735	0.02796	6.28	Excitatory	mL2/3
Pool_1290_AD008	Mus_musculus	Deep	0.77243	0.02933	6.09	Excitatory	mL6-2
Pool_1290_AD010	Mus_musculus	Deep	0.76705	0.02902	5.75	Excitatory	mL6-2
Pool_1291_AD006	Mus_musculus	Superficial	0.7266	0.02363	7.35	Excitatory	mL2/3
Pool_1291_AD008	Mus_musculus	Deep	0.74629	0.03686	5.54	Excitatory	mL5-2
Pool_1291_AD010	Mus_musculus	Deep	0.7546	0.02327	6.72	Excitatory	mL6-2
Pool_1292_AD002	Mus_musculus	Superficial	0.74206	0.02492	5.61	Excitatory	mL5-1
Pool_1292_AD006	Mus_musculus	Superficial	0.7399	0.02325	6.07	Excitatory	mL2/3
Pool_1292_AD008	Mus_musculus	Deep	0.75504	0.02583	5.75	Excitatory	mDL-2
Pool_1292_AD010	Mus_musculus	Deep	0.7637	0.02491	6.39	Excitatory	mL6-2
Pool_1293_AD002	Mus_musculus	Superficial	0.72963	0.01686	5.84	Inhibitory	mNdnf-2
Pool_1293_AD006	Mus_musculus	Superficial	0.73924	0.01738	7.99	Excitatory	mL4
Pool_1293_AD008	Mus_musculus	Deep	0.74435	0.02709	6.76	Excitatory	mL5-1
Pool_1293_AD010	Mus_musculus	Deep	0.74443	0.02079	5.77	Excitatory	mL6-2
Pool_1294_AD002	Mus_musculus	Superficial	0.73841	0.02664	5.78	Excitatory	mDL-2
Pool_1294_AD006	Mus_musculus	Superficial	0.73907	0.01794	7.26	Inhibitory	mNdnf-2
Pool_1294_AD008	Mus_musculus	Deep	0.739	0.02503	5.73	Excitatory	mL6-2
Pool_1294_AD010	Mus_musculus	Deep	0.77477	0.02624	6.87	Excitatory	mL6-2
Pool_1295_AD002	Mus_musculus	Superficial	0.73311	0.01764	4.48	Excitatory	mL4
Pool_1295_AD006	Mus_musculus	Superficial	0.76473	0.02547	6.83	Inhibitory	mVip
Pool_1295_AD008	Mus_musculus	Deep	0.75203	0.02408	6.14	Excitatory	mL6-2
Pool_1295_AD010	Mus_musculus	Deep	0.76382	0.03032	6.33	Excitatory	mDL-2
Pool_1296_AD002	Mus_musculus	Superficial	0.71536	0.01744	5.95	Inhibitory	mNdnf-2
Pool_1296_AD006	Mus_musculus	Superficial	0.76431	0.03	7.31	Excitatory	mL5-1
Pool_1296_AD008	Mus_musculus	Deep	0.77279	0.02788	5.95	Excitatory	mL6-2
Pool_1296_AD010	Mus_musculus	Deep	0.75096	0.02422	6.14	Excitatory	mDL-1
Pool_12_AD002	Mus_musculus	Superficial	0.727	0.02162	4.23	Excitatory	mL2/3
Pool_12_AD006	Mus_musculus	Superficial	0.73439	0.02561	4.73	Excitatory	mL2/3
Pool_130_AD002	Mus_musculus	Superficial	0.73532	0.02842	3.59	Excitatory	mL5-1
Pool_130_AD006	Mus_musculus	Superficial	0.72952	0.02405	6.02	Excitatory	mL5-1
Pool_131_AD002	Mus_musculus	Superficial	0.73505	0.02027	4.96	Excitatory	mL4
Pool_131_AD006	Mus_musculus	Superficial	0.73952	0.0223	6.57	Excitatory	mL2/3
Pool_132_AD002	Mus_musculus	Superficial	0.78948	0.02545	4.02	Inhibitory	mSst-1
Pool_132_AD006	Mus_musculus	Superficial	0.74381	0.02537	6.53	Excitatory	mL5-1
Pool_133_AD002	Mus_musculus	Superficial	0.73586	0.01856	5.56	Excitatory	mL4
Pool_133_AD006	Mus_musculus	Superficial	0.73102	0.02201	5.42	Excitatory	mL2/3
Pool_134_AD002	Mus_musculus	Superficial	0.75487	0.02504	5.27	Excitatory	mL5-1
Pool_134_AD006	Mus_musculus	Superficial	0.74336	0.02242	5.83	Excitatory	mL2/3
Pool_135_AD002	Mus_musculus	Superficial	0.73015	0.02057	4.07	Excitatory	mL2/3
Pool_135_AD006	Mus_musculus	Superficial	0.74252	0.0201	4.51	Excitatory	mL4
Pool_136_AD002	Mus_musculus	Superficial	0.74443	0.0221	4.9	Excitatory	mL2/3
Pool_136_AD006	Mus_musculus	Superficial	0.76016	0.02283	6.82	Excitatory	mL5-1
Pool_137_AD006	Mus_musculus	Superficial	0.73735	0.02097	6.22	Excitatory	mL2/3
Pool_138_AD002	Mus_musculus	Superficial	0.72131	0.02265	3.15	Excitatory	mL2/3
Pool_139_AD002	Mus_musculus	Superficial	0.7344	0.02372	3.99	Excitatory	mL5-1
Pool_139_AD006	Mus_musculus	Superficial	0.73618	0.02094	7.03	Excitatory	mL2/3
Pool_13_AD002	Mus_musculus	Superficial	0.72634	0.02701	4.87	Excitatory	mL4
Pool_13_AD006	Mus_musculus	Superficial	0.73024	0.02408	6.06	Excitatory	mL2/3
Pool_140_AD002	Mus_musculus	Superficial	0.7643	0.02727	3.78	Excitatory	mL5-1
Pool_140_AD006	Mus_musculus	Superficial	0.75409	0.02084	5.18	Excitatory	mL2/3
Pool_141_AD002	Mus_musculus	Superficial	0.72948	0.01735	3.43	Inhibitory	mNdnf-1
Pool_141_AD006	Mus_musculus	Superficial	0.73037	0.01745	5.9	Inhibitory	mNdnf-2
Pool_142_AD002	Mus_musculus	Superficial	0.75366	0.02043	2.86	Excitatory	mL2/3
Pool_142_AD006	Mus_musculus	Superficial	0.71768	0.02574	4.27	Excitatory	mL2/3
Pool_143_AD002	Mus_musculus	Superficial	0.72687	0.02157	1.86	Excitatory	mL2/3
Pool_143_AD006	Mus_musculus	Superficial	0.73018	0.01126	9.88	Inhibitory	mNdnf-2
Pool_144_AD002	Mus_musculus	Superficial	0.73699	0.01813	3.55	Excitatory	mL4
Pool_144_AD006	Mus_musculus	Superficial	0.75997	0.01986	4.74	Excitatory	mL2/3
Pool_145_AD002	Mus_musculus	Superficial	0.7193	0.02135	2.21	Excitatory	mL2/3
Pool_145_AD006	Mus_musculus	Superficial	0.73174	0.02324	7.97	Excitatory	mL2/3
Pool_146_AD002	Mus_musculus	Superficial	0.71073	0.01589	3.14	Excitatory	mL4
Pool_146_AD006	Mus_musculus	Superficial	0.75164	0.01981	5.47	Excitatory	mL4
Pool_147_AD002	Mus_musculus	Superficial	0.74418	0.02166	3.89	Excitatory	mL2/3
Pool_1489_AD006	Mus_musculus	Middle	0.71899	0.01954	1.62	Excitatory	mL4
Pool_1489_AD010	Mus_musculus	Middle	0.77568	0.02673	1.93	Excitatory	mL6-1
Pool_148_AD006	Mus_musculus	Superficial	0.73363	0.02568	6.22	Excitatory	mL2/3
Pool_1490_AD006	Mus_musculus	Middle	0.73635	0.03568	2.12	Excitatory	mL5-2
Pool_1490_AD008	Mus_musculus	Middle	0.72788	0.0271	2.02	Excitatory	mL5-1
Pool_1490_AD010	Mus_musculus	Middle	0.7312	0.02518	2.21	Excitatory	mL6-2
Pool_1492_AD008	Mus_musculus	Middle	0.74574	0.02408	1.55	Excitatory	mL6-2
Pool_1492_AD010	Mus_musculus	Middle	0.72513	0.02828	1.59	Excitatory	mDL-2
Pool_1493_AD002	Mus_musculus	Middle	0.73692	0.0251	1.96	Excitatory	mL4
Pool_1493_AD006	Mus_musculus	Middle	0.75179	0.03575	2.67	Excitatory	mL5-2
Pool_1493_AD008	Mus_musculus	Middle	0.76059	0.03467	2.93	Inhibitory	mPv
Pool_1493_AD010	Mus_musculus	Middle	0.77195	0.03606	2.91	Excitatory	mL6-2
Pool_1494_AD006	Mus_musculus	Middle	0.75374	0.02515	1.98	Excitatory	mL6-2
Pool_1494_AD008	Mus_musculus	Middle	0.7199	0.02302	1.65	Excitatory	mL2/3
Pool_1494_AD010	Mus_musculus	Middle	0.75745	0.03109	2.02	Excitatory	mDL-2
Pool_1495_AD008	Mus_musculus	Middle	0.72167	0.02024	1.77	Excitatory	mL4
Pool_1495_AD010	Mus_musculus	Middle	0.72756	0.03477	1.59	Excitatory	mL5-2
Pool_1496_AD006	Mus_musculus	Middle	0.72916	0.02238	2.02	Excitatory	mL4
Pool_1496_AD008	Mus_musculus	Middle	0.7293	0.02436	2.24	Excitatory	mL2/3
Pool_1496_AD010	Mus_musculus	Middle	0.72624	0.02038	1.71	Excitatory	mL6-2
Pool_1497_AD006	Mus_musculus	Middle	0.76748	0.03783	1.61	Inhibitory	mPv
Pool_1497_AD008	Mus_musculus	Middle	0.76494	0.03355	1.76	Inhibitory	mPv
Pool_1498_AD002	Mus_musculus	Middle	0.76565	0.03671	1.64	Inhibitory	mSst-2
Pool_1498_AD006	Mus_musculus	Middle	0.73074	0.02229	3.07	Excitatory	mL4
Pool_1498_AD008	Mus_musculus	Middle	0.75059	0.02677	3.21	Excitatory	mL6-2
Pool_1498_AD010	Mus_musculus	Middle	0.72956	0.02512	3.22	Excitatory	mDL-1
Pool_1499_AD006	Mus_musculus	Middle	0.75473	0.03144	1.63	Excitatory	mL5-1
Pool_1499_AD008	Mus_musculus	Middle	0.74756	0.02555	1.97	Excitatory	mL6-2
Pool_1499_AD010	Mus_musculus	Middle	0.71705	0.02407	2.01	Excitatory	mL5-1
Pool_149_AD002	Mus_musculus	Superficial	0.71118	0.02234	4.53	Excitatory	mL2/3
Pool_149_AD006	Mus_musculus	Superficial	0.75276	0.02252	5.93	Excitatory	mL4
Pool_14_AD002	Mus_musculus	Superficial	0.71902	0.01762	4.23	Excitatory	mL4
Pool_14_AD006	Mus_musculus	Superficial	0.72679	0.02173	5.61	Excitatory	mL2/3
Pool_1500_AD002	Mus_musculus	Middle	0.75091	0.02984	1.63	Excitatory	mL5-2
Pool_1500_AD006	Mus_musculus	Middle	0.73134	0.02718	2.07	Excitatory	mL5-2
Pool_1500_AD008	Mus_musculus	Middle	0.74446	0.02458	2.49	Excitatory	mL5-1
Pool_1500_AD010	Mus_musculus	Middle	0.7386	0.02598	2.3	Excitatory	mDL-2
Pool_1501_AD002	Mus_musculus	Middle	0.72093	0.02602	2.75	Excitatory	mDL-2
Pool_1501_AD006	Mus_musculus	Middle	0.75787	0.02756	4.5	Excitatory	mDL-1
Pool_1501_AD008	Mus_musculus	Middle	0.73698	0.03323	4.46	Excitatory	mL5-2
Pool_1501_AD010	Mus_musculus	Middle	0.77361	0.03539	4.47	Inhibitory	mSst-1
Pool_1502_AD002	Mus_musculus	Middle	0.72825	0.02503	1.95	Excitatory	mDL-2
Pool_1502_AD006	Mus_musculus	Middle	0.72528	0.02266	3.04	Excitatory	mL5-1
Pool_1502_AD008	Mus_musculus	Middle	0.72359	0.02362	3.29	Excitatory	mL5-1
Pool_1502_AD010	Mus_musculus	Middle	0.74258	0.02996	3.53	Excitatory	mL5-1
Pool_1503_AD002	Mus_musculus	Middle	0.7315	0.02583	2.04	Excitatory	mL6-2
Pool_1503_AD006	Mus_musculus	Middle	0.7281	0.02148	2.99	Excitatory	mL4
Pool_1503_AD008	Mus_musculus	Middle	0.76505	0.02952	3.47	Excitatory	mL6-2
Pool_1503_AD010	Mus_musculus	Middle	0.7391	0.02937	3.19	Excitatory	mL5-1
Pool_1504_AD002	Mus_musculus	Middle	0.71803	0.02239	2.94	Excitatory	mL4
Pool_1504_AD006	Mus_musculus	Middle	0.72919	0.02207	4.41	Excitatory	mL4
Pool_1504_AD008	Mus_musculus	Middle	0.739	0.02827	4.88	Excitatory	mL6-2
Pool_1504_AD010	Mus_musculus	Middle	0.76744	0.02408	4.72	Inhibitory	mSst-1
Pool_1506_AD002	Mus_musculus	Middle	0.76886	0.02891	2.54	Excitatory	mL6-1
Pool_1506_AD006	Mus_musculus	Middle	0.73877	0.02585	3.11	Excitatory	mDL-2
Pool_1506_AD008	Mus_musculus	Middle	0.76354	0.03605	3.33	Inhibitory	mSst-1
Pool_1506_AD010	Mus_musculus	Middle	0.67064	0.02178	1.52	Excitatory	mDL-2
Pool_1508_AD002	Mus_musculus	Middle	0.70233	0.02072	2.25	Excitatory	mL4
Pool_1508_AD006	Mus_musculus	Middle	0.72663	0.021	2.83	Excitatory	mL6-2
Pool_1508_AD008	Mus_musculus	Middle	0.75773	0.03509	3.08	Inhibitory	mPv
Pool_1508_AD010	Mus_musculus	Middle	0.71942	0.02546	2.67	Excitatory	mL5-1
Pool_1509_AD002	Mus_musculus	Middle	0.71696	0.02404	4.24	Excitatory	mL5-1
Pool_1509_AD006	Mus_musculus	Middle	0.73249	0.0199	5.31	Excitatory	mL4
Pool_1509_AD010	Mus_musculus	Middle	0.75283	0.02832	5.45	Excitatory	mL6-2
Pool_150_AD002	Mus_musculus	Superficial	0.772	0.02706	3.76	Inhibitory	mPv
Pool_150_AD006	Mus_musculus	Superficial	0.78086	0.03078	6.81	Inhibitory	mPv
Pool_1510_AD006	Mus_musculus	Middle	0.73183	0.02139	1.66	Excitatory	mL4
Pool_1510_AD008	Mus_musculus	Middle	0.73588	0.02605	1.78	Excitatory	mDL-2
Pool_1511_AD002	Mus_musculus	Middle	0.75951	0.03619	1.73	Inhibitory	mPv
Pool_1511_AD006	Mus_musculus	Middle	0.73772	0.03317	2.27	Excitatory	mL5-2
Pool_1511_AD008	Mus_musculus	Middle	0.74066	0.02515	2.6	Excitatory	mL5-1
Pool_1511_AD010	Mus_musculus	Middle	0.70447	0.01796	2.72	Excitatory	mL4
Pool_1512_AD002	Mus_musculus	Middle	0.7373	0.02404	2.02	Excitatory	mL5-1
Pool_1512_AD006	Mus_musculus	Middle	0.73501	0.02706	2.79	Excitatory	mDL-1
Pool_1512_AD008	Mus_musculus	Middle	0.74619	0.03435	2.87	Inhibitory	mPv
Pool_1512_AD010	Mus_musculus	Middle	0.77038	0.02658	2.73	Excitatory	mL6-1
Pool_1514_AD006	Mus_musculus	Middle	0.74948	0.02552	1.58	Excitatory	mL4
Pool_1514_AD008	Mus_musculus	Middle	0.71688	0.02214	1.68	Excitatory	mL4
Pool_1517_AD006	Mus_musculus	Middle	0.73165	0.01959	2.44	Excitatory	mL4
Pool_1517_AD008	Mus_musculus	Middle	0.73783	0.02645	2.63	Excitatory	mDL-2
Pool_1517_AD010	Mus_musculus	Middle	0.71139	0.02104	2.48	Excitatory	mL4
Pool_1518_AD006	Mus_musculus	Middle	0.75249	0.0193	1.76	Inhibitory	mVip
Pool_1519_AD008	Mus_musculus	Middle	0.72069	0.01797	1.55	Excitatory	mL4
Pool_151_AD002	Mus_musculus	Superficial	0.72899	0.02023	4.49	Excitatory	mL2/3
Pool_151_AD006	Mus_musculus	Superficial	0.73135	0.02206	5.83	Excitatory	mL2/3
Pool_1521_AD006	Mus_musculus	Middle	0.75081	0.03014	2.43	Excitatory	mL5-1
Pool_1521_AD008	Mus_musculus	Middle	0.708	0.02174	3.01	Excitatory	mL2/3
Pool_1521_AD010	Mus_musculus	Middle	0.71988	0.02666	2.12	Excitatory	mDL-1
Pool_1522_AD002	Mus_musculus	Middle	0.71007	0.02278	1.78	Excitatory	mL4
Pool_1522_AD006	Mus_musculus	Middle	0.72383	0.03017	2.87	Excitatory	mL5-2
Pool_1522_AD008	Mus_musculus	Middle	0.74287	0.02571	3.21	Excitatory	mDL-1
Pool_1522_AD010	Mus_musculus	Middle	0.71995	0.02142	2.94	Excitatory	mL6-2
Pool_1523_AD006	Mus_musculus	Middle	0.73502	0.02099	2.17	Excitatory	mL4
Pool_1523_AD008	Mus_musculus	Middle	0.74574	0.02859	2.19	Excitatory	mDL-1
Pool_1523_AD010	Mus_musculus	Middle	0.74094	0.03076	2.05	Excitatory	mL5-1
Pool_1524_AD002	Mus_musculus	Middle	0.71842	0.02295	1.81	Excitatory	mL4
Pool_1524_AD006	Mus_musculus	Middle	0.76992	0.03125	2.95	Excitatory	mL6-2
Pool_1524_AD008	Mus_musculus	Middle	0.74097	0.02656	3.27	Excitatory	mL5-1
Pool_1524_AD010	Mus_musculus	Middle	0.72219	0.02335	2.5	Excitatory	mDL-1
Pool_1525_AD002	Mus_musculus	Middle	0.72161	0.0342	3.22	Excitatory	mL5-2
Pool_1525_AD006	Mus_musculus	Middle	0.70743	0.01659	5.03	Excitatory	mL4
Pool_1525_AD008	Mus_musculus	Middle	0.74913	0.03044	5.35	Excitatory	mL2/3
Pool_1525_AD010	Mus_musculus	Middle	0.73237	0.02354	5.33	Excitatory	mL6-2
Pool_1526_AD002	Mus_musculus	Middle	0.73334	0.02144	5.23	Excitatory	mDL-2
Pool_1526_AD006	Mus_musculus	Middle	0.71392	0.01762	6.66	Excitatory	mL4
Pool_1526_AD008	Mus_musculus	Middle	0.75	0.02682	8.09	Excitatory	mL5-1
Pool_1526_AD010	Mus_musculus	Middle	0.75211	0.02395	6.13	Excitatory	mL6-2
Pool_1527_AD002	Mus_musculus	Middle	0.70983	0.01958	2.26	Excitatory	mL4
Pool_1527_AD006	Mus_musculus	Middle	0.75179	0.02935	3.11	Excitatory	mL5-2
Pool_1527_AD008	Mus_musculus	Middle	0.77912	0.04111	3.84	Inhibitory	mSst-1
Pool_1527_AD010	Mus_musculus	Middle	0.73209	0.02107	2.89	Inhibitory	mNdnf-2
Pool_1528_AD002	Mus_musculus	Middle	0.70876	0.02011	2.24	Excitatory	mL4
Pool_1528_AD006	Mus_musculus	Middle	0.72181	0.02327	2.96	Excitatory	mL4
Pool_1528_AD008	Mus_musculus	Middle	0.7665	0.03332	4.27	Inhibitory	mSst-1
Pool_1528_AD010	Mus_musculus	Middle	0.72503	0.02856	3.11	Excitatory	mDL-2
Pool_152_AD002	Mus_musculus	Superficial	0.71563	0.02282	4.54	Excitatory	mL2/3
Pool_152_AD006	Mus_musculus	Superficial	0.72948	0.02219	6.58	Excitatory	mL2/3
Pool_1530_AD006	Mus_musculus	Middle	0.73988	0.02362	1.61	Excitatory	mL4
Pool_1530_AD008	Mus_musculus	Middle	0.73411	0.02616	1.95	Excitatory	mDL-2
Pool_1530_AD010	Mus_musculus	Middle	0.70496	0.01906	1.61	Excitatory	mL4
Pool_1532_AD006	Mus_musculus	Middle	0.77951	0.03206	1.64	Inhibitory	mVip
Pool_1532_AD008	Mus_musculus	Middle	0.75981	0.02346	1.95	Excitatory	mL6-1
Pool_1532_AD010	Mus_musculus	Middle	0.73544	0.02424	1.74	Excitatory	mDL-2
Pool_1533_AD002	Mus_musculus	Middle	0.76139	0.02646	2.32	Inhibitory	mSst-1
Pool_1533_AD006	Mus_musculus	Middle	0.73893	0.03105	3.18	Excitatory	mL5-2
Pool_1533_AD008	Mus_musculus	Middle	0.71284	0.01912	3.33	Excitatory	mL4
Pool_1533_AD010	Mus_musculus	Middle	0.7562	0.02736	3.84	Excitatory	mL6-2
Pool_1535_AD008	Mus_musculus	Middle	0.75703	0.0268	2.11	Excitatory	mL6-2
Pool_1535_AD010	Mus_musculus	Middle	0.73889	0.03175	1.97	Excitatory	mL5-1
Pool_1536_AD006	Mus_musculus	Middle	0.75659	0.03232	1.98	Excitatory	mL5-1
Pool_1536_AD008	Mus_musculus	Middle	0.75293	0.03353	2.68	Inhibitory	mPv
Pool_1536_AD010	Mus_musculus	Middle	0.7727	0.03184	2.7	Inhibitory	mVip
Pool_1538_AD006	Mus_musculus	Middle	0.74609	0.02864	1.59	Excitatory	mL5-1
Pool_1538_AD008	Mus_musculus	Middle	0.70495	0.0203	1.59	Excitatory	mL4
Pool_1538_AD010	Mus_musculus	Middle	0.72311	0.0305	1.61	Excitatory	mDL-2
Pool_153_AD002	Mus_musculus	Superficial	0.74544	0.02448	3.31	Excitatory	mL2/3
Pool_153_AD006	Mus_musculus	Superficial	0.79373	0.02921	4.78	Excitatory	mL5-2
Pool_1540_AD006	Mus_musculus	Middle	0.73984	0.02351	2.1	Excitatory	mDL-1
Pool_1540_AD008	Mus_musculus	Middle	0.73194	0.02441	2.06	Excitatory	mDL-2
Pool_1540_AD010	Mus_musculus	Middle	0.75318	0.03103	1.69	Inhibitory	mPv
Pool_1541_AD006	Mus_musculus	Middle	0.71461	0.0173	3.83	Excitatory	mL4
Pool_1541_AD008	Mus_musculus	Middle	0.77851	0.02766	4.13	Excitatory	mL6-1
Pool_1541_AD010	Mus_musculus	Middle	0.74726	0.02726	3.88	Excitatory	mL2/3
Pool_1542_AD006	Mus_musculus	Middle	0.74636	0.02474	1.81	Excitatory	mL6-2
Pool_1542_AD008	Mus_musculus	Middle	0.70551	0.02004	2.19	Excitatory	mL4
Pool_1542_AD010	Mus_musculus	Middle	0.7049	0.02297	1.94	Inhibitory	mNdnf-2
Pool_1543_AD006	Mus_musculus	Middle	0.74178	0.03611	2.07	Excitatory	mL5-2
Pool_1543_AD008	Mus_musculus	Middle	0.75377	0.02883	2.41	Excitatory	mL5-1
Pool_1543_AD010	Mus_musculus	Middle	0.74343	0.02423	2.21	Excitatory	mL4
Pool_1544_AD002	Mus_musculus	Middle	0.74336	0.02508	1.89	Excitatory	mL4
Pool_1544_AD006	Mus_musculus	Middle	0.73439	0.02617	1.91	Excitatory	mDL-2
Pool_1544_AD008	Mus_musculus	Middle	0.7364	0.02242	2.42	Excitatory	mL6-2
Pool_1544_AD010	Mus_musculus	Middle	0.71585	0.02177	2.54	Excitatory	mL6-2
Pool_1546_AD006	Mus_musculus	Middle	0.76996	0.03615	1.73	Inhibitory	mPv
Pool_1546_AD008	Mus_musculus	Middle	0.74342	0.02399	1.74	Excitatory	mL5-1
Pool_1546_AD010	Mus_musculus	Middle	0.71372	0.02209	1.59	Inhibitory	mNdnf-2
Pool_1549_AD002	Mus_musculus	Middle	0.72288	0.02346	1.68	Excitatory	mL6-2
Pool_1549_AD006	Mus_musculus	Middle	0.7261	0.01851	2.49	Inhibitory	mNdnf-2
Pool_1549_AD008	Mus_musculus	Middle	0.71516	0.02002	2.53	Excitatory	mL4
Pool_1549_AD010	Mus_musculus	Middle	0.7415	0.02621	2.39	Inhibitory	mNdnf-2
Pool_154_AD002	Mus_musculus	Superficial	0.76887	0.02822	3.02	Excitatory	mL5-1
Pool_154_AD006	Mus_musculus	Superficial	0.73396	0.02222	4.54	Excitatory	mL2/3
Pool_1552_AD006	Mus_musculus	Middle	0.77481	0.03387	1.68	Inhibitory	mSst-1
Pool_1552_AD008	Mus_musculus	Middle	0.75543	0.03134	1.87	Inhibitory	mPv
Pool_1552_AD010	Mus_musculus	Middle	0.73072	0.02626	1.67	Excitatory	mDL-2
Pool_1553_AD008	Mus_musculus	Middle	0.69886	0.01632	2.84	Excitatory	mDL-3
Pool_1554_AD002	Mus_musculus	Middle	0.76326	0.03401	1.64	Inhibitory	mPv
Pool_1554_AD006	Mus_musculus	Middle	0.74147	0.02623	2.54	Excitatory	mL5-1
Pool_1554_AD008	Mus_musculus	Middle	0.70815	0.01672	2.85	Excitatory	mL4
Pool_1556_AD002	Mus_musculus	Middle	0.75342	0.02805	2.69	Excitatory	mL6-2
Pool_1556_AD006	Mus_musculus	Middle	0.7146	0.01812	3.49	Excitatory	mL4
Pool_1556_AD008	Mus_musculus	Middle	0.7292	0.02527	3.96	Excitatory	mDL-1
Pool_1556_AD010	Mus_musculus	Middle	0.76176	0.03234	3.27	Excitatory	mL6-2
Pool_1557_AD002	Mus_musculus	Middle	0.71971	0.02513	2.86	Excitatory	mL2/3
Pool_1557_AD006	Mus_musculus	Middle	0.72379	0.02543	3.87	Excitatory	mL2/3
Pool_1557_AD008	Mus_musculus	Middle	0.75109	0.02672	4.69	Excitatory	mL6-2
Pool_1557_AD010	Mus_musculus	Middle	0.76632	0.03307	4.36	Excitatory	mL6-2
Pool_1558_AD002	Mus_musculus	Middle	0.76202	0.0283	3.79	Excitatory	mL6-1
Pool_1558_AD006	Mus_musculus	Middle	0.74524	0.02542	2.76	Excitatory	mL6-2
Pool_1558_AD008	Mus_musculus	Middle	0.76893	0.04123	3.32	Inhibitory	mPv
Pool_1558_AD010	Mus_musculus	Middle	0.72103	0.02176	2.12	Excitatory	mL4
Pool_1559_AD002	Mus_musculus	Middle	0.71385	0.0206	2.03	Excitatory	mL4
Pool_1559_AD006	Mus_musculus	Middle	0.74433	0.02413	2.74	Excitatory	mL5-1
Pool_1559_AD008	Mus_musculus	Middle	0.75356	0.02268	3.11	Excitatory	mL6-2
Pool_1559_AD010	Mus_musculus	Middle	0.71103	0.02469	3.22	Excitatory	mL5-1
Pool_155_AD006	Mus_musculus	Superficial	0.73613	0.01912	5.44	Excitatory	mL2/3
Pool_1560_AD002	Mus_musculus	Middle	0.72608	0.03251	1.95	Excitatory	mL5-2
Pool_1560_AD006	Mus_musculus	Middle	0.71565	0.02755	2.58	Excitatory	mL5-1
Pool_1560_AD008	Mus_musculus	Middle	0.72587	0.02523	3.57	Excitatory	mDL-1
Pool_1560_AD010	Mus_musculus	Middle	0.71672	0.0195	2.78	Excitatory	mL6-2
Pool_1561_AD006	Mus_musculus	Middle	0.75764	0.02723	2.7	Inhibitory	mPv
Pool_1561_AD008	Mus_musculus	Middle	0.76995	0.0349	2.62	Inhibitory	mPv
Pool_1561_AD010	Mus_musculus	Middle	0.70475	0.02574	1.96	Excitatory	mL5-1
Pool_1562_AD002	Mus_musculus	Middle	0.73667	0.02714	2.11	Excitatory	mL6-2
Pool_1562_AD006	Mus_musculus	Middle	0.76311	0.02753	2.98	Excitatory	mL5-2
Pool_1562_AD008	Mus_musculus	Middle	0.75283	0.03331	2.87	Inhibitory	mPv
Pool_1562_AD010	Mus_musculus	Middle	0.70517	0.01746	2.31	Excitatory	mL4
Pool_1563_AD008	Mus_musculus	Middle	0.78611	0.03746	2.55	Inhibitory	mSst-2
Pool_1563_AD010	Mus_musculus	Middle	0.71091	0.02482	1.97	Excitatory	mL2/3
Pool_1564_AD002	Mus_musculus	Middle	0.71091	0.01991	1.75	Excitatory	mL4
Pool_1564_AD008	Mus_musculus	Middle	0.78071	0.02715	2.8	Excitatory	mL6-1
Pool_1564_AD010	Mus_musculus	Middle	0.72148	0.03464	2.38	Excitatory	mL5-2
Pool_1565_AD002	Mus_musculus	Middle	0.7472	0.02929	3.85	Excitatory	mL5-1
Pool_1565_AD006	Mus_musculus	Middle	0.76798	0.03861	5.75	Inhibitory	mPv
Pool_1565_AD008	Mus_musculus	Middle	0.77273	0.03331	6.11	Inhibitory	mPv
Pool_1565_AD010	Mus_musculus	Middle	0.72879	0.02323	5.19	Excitatory	mL4
Pool_1566_AD002	Mus_musculus	Middle	0.72795	0.03216	2.5	Excitatory	mL5-2
Pool_1566_AD006	Mus_musculus	Middle	0.75471	0.02761	4.36	Excitatory	mL5-1
Pool_1566_AD008	Mus_musculus	Middle	0.72308	0.02434	4.81	Excitatory	mL5-1
Pool_1566_AD010	Mus_musculus	Middle	0.75226	0.03542	4.63	Excitatory	mL5-1
Pool_1567_AD002	Mus_musculus	Middle	0.74451	0.0204	2.56	Excitatory	mL2/3
Pool_1567_AD006	Mus_musculus	Middle	0.71233	0.01878	4.15	Excitatory	mL4
Pool_1567_AD008	Mus_musculus	Middle	0.73786	0.02489	4.9	Excitatory	mL4
Pool_1567_AD010	Mus_musculus	Middle	0.74533	0.02508	4.15	Excitatory	mL5-1
Pool_1568_AD002	Mus_musculus	Middle	0.73261	0.02532	3.24	Excitatory	mDL-2
Pool_1568_AD006	Mus_musculus	Middle	0.76963	0.03704	3.86	Inhibitory	mPv
Pool_1568_AD008	Mus_musculus	Middle	0.73855	0.02622	4.47	Excitatory	mL5-1
Pool_1568_AD010	Mus_musculus	Middle	0.75308	0.02523	4.38	Excitatory	mL6-2
Pool_1569_AD006	Mus_musculus	Middle	0.73638	0.03469	1.75	Excitatory	mL5-2
Pool_1569_AD008	Mus_musculus	Middle	0.76	0.04016	1.62	Inhibitory	mSst-1
Pool_156_AD002	Mus_musculus	Superficial	0.74796	0.02402	3.83	Excitatory	mL4
Pool_156_AD006	Mus_musculus	Superficial	0.74981	0.02005	5.15	Excitatory	mL4
Pool_1570_AD006	Mus_musculus	Middle	0.72625	0.02291	2.39	Excitatory	mL4
Pool_1570_AD008	Mus_musculus	Middle	0.75783	0.02762	2.43	Excitatory	mL2/3
Pool_1570_AD010	Mus_musculus	Middle	0.70771	0.0265	1.93	Excitatory	mL5-1
Pool_1572_AD002	Mus_musculus	Middle	0.73252	0.02268	1.76	Excitatory	mL6-2
Pool_1572_AD006	Mus_musculus	Middle	0.74388	0.02459	2.35	Excitatory	mDL-1
Pool_1572_AD008	Mus_musculus	Middle	0.76775	0.04169	2.16	Inhibitory	mSst-1
Pool_1572_AD010	Mus_musculus	Middle	0.71557	0.0201	2.16	Excitatory	mL4
Pool_1573_AD002	Mus_musculus	Middle	0.71732	0.02007	3.04	Excitatory	mL4
Pool_1573_AD006	Mus_musculus	Middle	0.78139	0.03224	4.67	Inhibitory	mPv
Pool_1573_AD008	Mus_musculus	Middle	0.72361	0.02514	4.7	Excitatory	mL4
Pool_1573_AD010	Mus_musculus	Middle	0.74326	0.0294	4.22	Excitatory	mL5-1
Pool_1574_AD002	Mus_musculus	Middle	0.76836	0.02704	2.4	Excitatory	mL6-1
Pool_1574_AD006	Mus_musculus	Middle	0.74481	0.02533	3.03	Excitatory	mL5-1
Pool_1574_AD008	Mus_musculus	Middle	0.72243	0.02684	2.86	Excitatory	mL2/3
Pool_1574_AD010	Mus_musculus	Middle	0.7207	0.03193	2.73	Excitatory	mL5-2
Pool_1575_AD002	Mus_musculus	Middle	0.73029	0.02488	2.14	Excitatory	mL6-2
Pool_1575_AD006	Mus_musculus	Middle	0.75703	0.02568	3.28	Excitatory	mL6-1
Pool_1575_AD008	Mus_musculus	Middle	0.78002	0.03539	3.72	Inhibitory	mPv
Pool_1575_AD010	Mus_musculus	Middle	0.74374	0.02743	3.56	Excitatory	mDL-2
Pool_1576_AD002	Mus_musculus	Middle	0.72646	0.03267	2.8	Excitatory	mL5-1
Pool_1576_AD006	Mus_musculus	Middle	0.77493	0.03246	3.46	Excitatory	mL6-2
Pool_1576_AD008	Mus_musculus	Middle	0.70862	0.02764	4.01	Excitatory	mL5-1
Pool_1576_AD010	Mus_musculus	Middle	0.72965	0.02448	3.15	Excitatory	mL5-1
Pool_1578_AD006	Mus_musculus	Middle	0.74136	0.024	1.63	Excitatory	mDL-2
Pool_1578_AD008	Mus_musculus	Middle	0.7388	0.0249	2.04	Excitatory	mDL-1
Pool_1578_AD010	Mus_musculus	Middle	0.74151	0.02456	1.89	Excitatory	mDL-2
Pool_157_AD002	Mus_musculus	Superficial	0.73215	0.01708	4.44	Excitatory	mL4
Pool_157_AD006	Mus_musculus	Superficial	0.79122	0.0311	6.58	Inhibitory	mSst-1
Pool_1580_AD006	Mus_musculus	Middle	0.70456	0.01783	2.6	Excitatory	mL4
Pool_1580_AD008	Mus_musculus	Middle	0.72114	0.0203	2.64	Excitatory	mL4
Pool_1580_AD010	Mus_musculus	Middle	0.74946	0.02921	2.53	Excitatory	mL5-2
Pool_1581_AD002	Mus_musculus	Middle	0.75337	0.02326	2.64	Inhibitory	mVip
Pool_1581_AD006	Mus_musculus	Middle	0.77918	0.02421	5.01	Excitatory	mL6-1
Pool_1581_AD008	Mus_musculus	Middle	0.73298	0.0232	5.02	Excitatory	mL4
Pool_1581_AD010	Mus_musculus	Middle	0.77089	0.02539	4.62	Excitatory	mL6-2
Pool_1582_AD002	Mus_musculus	Middle	0.70585	0.02963	1.77	Excitatory	mL5-1
Pool_1582_AD008	Mus_musculus	Middle	0.73441	0.03448	3.31	Excitatory	mL5-2
Pool_1582_AD010	Mus_musculus	Middle	0.71007	0.01788	3.04	Excitatory	mL4
Pool_1583_AD002	Mus_musculus	Middle	0.74146	0.02298	2.43	Excitatory	mDL-2
Pool_1583_AD006	Mus_musculus	Middle	0.76323	0.02718	3.8	Excitatory	mL6-2
Pool_1583_AD008	Mus_musculus	Middle	0.75022	0.02358	4.05	Excitatory	mL6-2
Pool_1583_AD010	Mus_musculus	Middle	0.70739	0.01921	3.47	Excitatory	mL4
Pool_1584_AD002	Mus_musculus	Middle	0.72207	0.03217	2.5	Excitatory	mL5-2
Pool_1584_AD006	Mus_musculus	Middle	0.76757	0.03219	2.97	Excitatory	mL5-2
Pool_1584_AD008	Mus_musculus	Middle	0.76116	0.03028	3.5	Excitatory	mL5-2
Pool_1584_AD010	Mus_musculus	Middle	0.74752	0.02811	3.89	Excitatory	mL6-2
Pool_1585_AD006	Mus_musculus	Middle	0.74008	0.02492	2.15	Excitatory	mDL-2
Pool_1585_AD008	Mus_musculus	Middle	0.7339	0.02976	2.3	Excitatory	mL5-2
Pool_1585_AD010	Mus_musculus	Middle	0.73108	0.0313	2.06	Excitatory	mDL-3
Pool_1586_AD002	Mus_musculus	Middle	0.69346	0.01884	2.47	Excitatory	mL4
Pool_1586_AD006	Mus_musculus	Middle	0.78881	0.03	3.58	Excitatory	mL6-1
Pool_1586_AD008	Mus_musculus	Middle	0.7125	0.02395	3.96	Excitatory	mL4
Pool_1586_AD010	Mus_musculus	Middle	0.74932	0.02213	3.4	Excitatory	mL2/3
Pool_1587_AD006	Mus_musculus	Middle	0.71457	0.01881	1.82	Excitatory	mL4
Pool_1587_AD008	Mus_musculus	Middle	0.72872	0.02786	1.86	Excitatory	mL5-1
Pool_1587_AD010	Mus_musculus	Middle	0.71512	0.02085	1.63	Excitatory	mL4
Pool_1588_AD002	Mus_musculus	Middle	0.72614	0.02651	2.03	Excitatory	mL5-1
Pool_1588_AD006	Mus_musculus	Middle	0.72292	0.01945	2.82	Excitatory	mL4
Pool_1588_AD008	Mus_musculus	Middle	0.73888	0.02303	2.71	Excitatory	mL6-2
Pool_1588_AD010	Mus_musculus	Middle	0.75471	0.02882	2.37	Excitatory	mL6-2
Pool_1589_AD002	Mus_musculus	Middle	0.75222	0.0298	2.39	Excitatory	mL5-1
Pool_1589_AD006	Mus_musculus	Middle	0.73632	0.02378	4.13	Excitatory	mDL-2
Pool_1589_AD008	Mus_musculus	Middle	0.71198	0.02145	3.94	Excitatory	mL4
Pool_1589_AD010	Mus_musculus	Middle	0.74431	0.0238	4.02	Excitatory	mL2/3
Pool_158_AD002	Mus_musculus	Superficial	0.73038	0.01735	3.71	Inhibitory	mNdnf-1
Pool_158_AD006	Mus_musculus	Superficial	0.72787	0.02143	6.26	Excitatory	mL2/3
Pool_1590_AD006	Mus_musculus	Middle	0.74863	0.02186	2.47	Excitatory	mL6-2
Pool_1590_AD008	Mus_musculus	Middle	0.74469	0.03353	2.48	Excitatory	mL5-2
Pool_1590_AD010	Mus_musculus	Middle	0.77812	0.03916	2.3	Inhibitory	mVip
Pool_1591_AD002	Mus_musculus	Middle	0.72684	0.02122	1.98	Excitatory	mL4
Pool_1591_AD006	Mus_musculus	Middle	0.77253	0.03566	2.18	Inhibitory	mSst-1
Pool_1591_AD008	Mus_musculus	Middle	0.69814	0.01592	2.93	Excitatory	mL4
Pool_1591_AD010	Mus_musculus	Middle	0.7178	0.01995	2.51	Excitatory	mL4
Pool_1592_AD002	Mus_musculus	Middle	0.70757	0.01764	2.23	Excitatory	mL4
Pool_1592_AD006	Mus_musculus	Middle	0.78352	0.03016	2.96	Inhibitory	mSst-1
Pool_1592_AD008	Mus_musculus	Middle	0.73848	0.02198	2.89	Excitatory	mL6-2
Pool_1592_AD010	Mus_musculus	Middle	0.74251	0.02831	2.9	Excitatory	mL5-1
Pool_1593_AD002	Mus_musculus	Middle	0.75494	0.03641	1.88	Inhibitory	mSst-1
Pool_1593_AD006	Mus_musculus	Middle	0.77947	0.04598	4.32	Inhibitory	mSst-2
Pool_1593_AD008	Mus_musculus	Middle	0.75305	0.02756	3.21	Excitatory	mL6-2
Pool_1593_AD010	Mus_musculus	Middle	0.7229	0.02211	3.08	Excitatory	mL4
Pool_1594_AD002	Mus_musculus	Middle	0.73596	0.0257	2.52	Excitatory	mL6-2
Pool_1594_AD006	Mus_musculus	Middle	0.78078	0.04655	4.48	Inhibitory	mSst-2
Pool_1594_AD008	Mus_musculus	Middle	0.72287	0.02654	4.42	Excitatory	mL5-1
Pool_1594_AD010	Mus_musculus	Middle	0.69839	0.01985	4.11	Excitatory	mL4
Pool_1595_AD006	Mus_musculus	Middle	0.72422	0.01972	2.7	Excitatory	mL4
Pool_1595_AD008	Mus_musculus	Middle	0.71415	0.02697	2.44	Excitatory	mL5-1
Pool_1595_AD010	Mus_musculus	Middle	0.77106	0.03078	2.3	Inhibitory	mSst-1
Pool_1596_AD002	Mus_musculus	Middle	0.73775	0.02621	1.95	Excitatory	mDL-2
Pool_1596_AD006	Mus_musculus	Middle	0.74677	0.02696	3.5	Excitatory	mDL-2
Pool_1596_AD008	Mus_musculus	Middle	0.73731	0.02404	3.03	Excitatory	mL4
Pool_1596_AD010	Mus_musculus	Middle	0.72764	0.02843	3.39	Excitatory	mDL-2
Pool_1597_AD002	Mus_musculus	Middle	0.77742	0.0431	2.73	Inhibitory	mSst-2
Pool_1597_AD006	Mus_musculus	Middle	0.72521	0.01935	4.77	Excitatory	mL4
Pool_1597_AD008	Mus_musculus	Middle	0.73367	0.02116	4.11	Excitatory	mL2/3
Pool_1597_AD010	Mus_musculus	Middle	0.7602	0.02998	4.36	Excitatory	mL6-2
Pool_1598_AD002	Mus_musculus	Middle	0.72588	0.02507	1.81	Excitatory	mDL-2
Pool_1598_AD006	Mus_musculus	Middle	0.71711	0.02389	3.05	Excitatory	mL4
Pool_1598_AD008	Mus_musculus	Middle	0.74472	0.03355	2.95	Inhibitory	mPv
Pool_1598_AD010	Mus_musculus	Middle	0.77436	0.0251	3.47	Inhibitory	mPv
Pool_1599_AD002	Mus_musculus	Middle	0.78218	0.03014	1.89	Excitatory	mL6-1
Pool_1599_AD006	Mus_musculus	Middle	0.73467	0.02193	3.69	Excitatory	mL4
Pool_1599_AD008	Mus_musculus	Middle	0.76172	0.03153	4.02	Excitatory	mL5-2
Pool_1599_AD010	Mus_musculus	Middle	0.73706	0.03168	3.4	Excitatory	mL5-2
Pool_159_AD002	Mus_musculus	Superficial	0.79285	0.03097	4.1	Inhibitory	mSst-1
Pool_159_AD006	Mus_musculus	Superficial	0.74909	0.02128	6.18	Excitatory	mL4
Pool_15_AD006	Mus_musculus	Superficial	0.77496	0.03082	3.93	Excitatory	mL4
Pool_1600_AD002	Mus_musculus	Middle	0.73616	0.01958	2.09	Inhibitory	mNdnf-2
Pool_1600_AD006	Mus_musculus	Middle	0.73261	0.02156	3.75	Excitatory	mL4
Pool_1600_AD008	Mus_musculus	Middle	0.71184	0.01863	3.67	Excitatory	mL6-2
Pool_1600_AD010	Mus_musculus	Middle	0.74538	0.02718	3.39	Excitatory	mL5-2
Pool_1601_AD002	Mus_musculus	Middle	0.71491	0.01976	1.57	Excitatory	mL4
Pool_1601_AD006	Mus_musculus	Middle	0.74384	0.02713	2.45	Excitatory	mDL-2
Pool_1601_AD008	Mus_musculus	Middle	0.70496	0.01888	2.3	Excitatory	mL4
Pool_1601_AD010	Mus_musculus	Middle	0.72363	0.03248	2.46	Excitatory	mL5-2
Pool_1602_AD002	Mus_musculus	Middle	0.69846	0.0186	3.36	Excitatory	mL4
Pool_1602_AD006	Mus_musculus	Middle	0.72612	0.02129	4.88	Excitatory	mL4
Pool_1602_AD008	Mus_musculus	Middle	0.72181	0.02367	4.73	Excitatory	mDL-2
Pool_1602_AD010	Mus_musculus	Middle	0.73165	0.02274	4.2	Excitatory	mL6-2
Pool_1603_AD008	Mus_musculus	Middle	0.70946	0.02756	1.67	Excitatory	mL5-1
Pool_1604_AD002	Mus_musculus	Middle	0.70706	0.01914	2.32	Excitatory	mL6-2
Pool_1604_AD006	Mus_musculus	Middle	0.7224	0.02594	3.13	Excitatory	mL6-2
Pool_1604_AD008	Mus_musculus	Middle	0.71335	0.02761	2.88	Excitatory	mL5-1
Pool_1605_AD002	Mus_musculus	Middle	0.74128	0.0268	2.71	Inhibitory	mPv
Pool_1605_AD006	Mus_musculus	Middle	0.7424	0.02664	4.22	Excitatory	mDL-2
Pool_1605_AD008	Mus_musculus	Middle	0.71965	0.02591	3.4	Excitatory	mL5-1
Pool_1605_AD010	Mus_musculus	Middle	0.73492	0.02555	3.72	Excitatory	mDL-2
Pool_1606_AD002	Mus_musculus	Middle	0.7077	0.02529	1.73	Excitatory	mL5-1
Pool_1606_AD006	Mus_musculus	Middle	0.74554	0.02431	3.17	Excitatory	mL2/3
Pool_1606_AD008	Mus_musculus	Middle	0.7324	0.02793	2.82	Excitatory	mDL-1
Pool_1606_AD010	Mus_musculus	Middle	0.72732	0.02607	2.56	Excitatory	mL5-1
Pool_1607_AD002	Mus_musculus	Middle	0.71488	0.02605	2.3	Excitatory	mL5-1
Pool_1607_AD006	Mus_musculus	Middle	0.74323	0.02364	3.32	Excitatory	mDL-1
Pool_1607_AD008	Mus_musculus	Middle	0.77145	0.04382	3.54	Inhibitory	mSst-2
Pool_1607_AD010	Mus_musculus	Middle	0.71781	0.02101	3.79	Excitatory	mL4
Pool_1608_AD002	Mus_musculus	Middle	0.69329	0.01763	3.17	Excitatory	mL4
Pool_1608_AD006	Mus_musculus	Middle	0.74122	0.02244	4.33	Excitatory	mL6-2
Pool_1608_AD008	Mus_musculus	Middle	0.68993	0.01742	3.69	Excitatory	mL4
Pool_1608_AD010	Mus_musculus	Middle	0.70803	0.01982	3.45	Inhibitory	mNdnf-2
Pool_160_AD002	Mus_musculus	Superficial	0.73973	0.0198	4.18	Excitatory	mL2/3
Pool_160_AD006	Mus_musculus	Superficial	0.73862	0.02057	6.97	Excitatory	mL2/3
Pool_1610_AD002	Mus_musculus	Middle	0.75155	0.02362	1.67	Excitatory	mL6-2
Pool_1610_AD006	Mus_musculus	Middle	0.75519	0.02495	2.22	Excitatory	mDL-2
Pool_1610_AD008	Mus_musculus	Middle	0.72422	0.03057	2.7	Excitatory	mL5-1
Pool_1610_AD010	Mus_musculus	Middle	0.78844	0.0426	2.4	Inhibitory	mSst-2
Pool_1613_AD002	Mus_musculus	Middle	0.75064	0.02668	1.68	Excitatory	mL6-2
Pool_1613_AD006	Mus_musculus	Middle	0.7696	0.03092	2.86	Inhibitory	mPv
Pool_1613_AD008	Mus_musculus	Middle	0.73599	0.01958	2.84	Excitatory	mL4
Pool_1613_AD010	Mus_musculus	Middle	0.78625	0.02895	2.91	Excitatory	mL6-1
Pool_1614_AD008	Mus_musculus	Middle	0.73942	0.02459	1.72	Excitatory	mL6-2
Pool_1614_AD010	Mus_musculus	Middle	0.74131	0.02977	1.66	Excitatory	mL5-1
Pool_1615_AD006	Mus_musculus	Middle	0.73281	0.02743	1.81	Excitatory	mL5-1
Pool_1615_AD008	Mus_musculus	Middle	0.77034	0.03166	2.09	Excitatory	mL6-2
Pool_1615_AD010	Mus_musculus	Middle	0.7104	0.0176	1.83	Excitatory	mL4
Pool_1617_AD002	Mus_musculus	Middle	0.7667	0.03811	2.13	Inhibitory	mSst-1
Pool_1617_AD006	Mus_musculus	Middle	0.72864	0.02159	3.58	Excitatory	mL4
Pool_1617_AD008	Mus_musculus	Middle	0.71127	0.02265	3.21	Excitatory	mL4
Pool_1617_AD010	Mus_musculus	Middle	0.74502	0.02838	3.78	Excitatory	mL6-2
Pool_1618_AD002	Mus_musculus	Middle	0.72438	0.02327	3.09	Excitatory	mL4
Pool_1618_AD006	Mus_musculus	Middle	0.72337	0.01895	4.25	Excitatory	mL4
Pool_1618_AD008	Mus_musculus	Middle	0.77208	0.03618	4.33	Inhibitory	mPv
Pool_1619_AD002	Mus_musculus	Middle	0.73606	0.03329	2.03	Excitatory	mL5-1
Pool_1619_AD006	Mus_musculus	Middle	0.72275	0.01969	3.21	Excitatory	mL4
Pool_1619_AD008	Mus_musculus	Middle	0.70702	0.01764	3.1	Excitatory	mL4
Pool_1619_AD010	Mus_musculus	Middle	0.75385	0.02813	2.98	Excitatory	mL6-2
Pool_161_AD002	Mus_musculus	Superficial	0.73239	0.02246	4.32	Excitatory	mL4
Pool_161_AD006	Mus_musculus	Superficial	0.72835	0.01918	6.02	Excitatory	mL2/3
Pool_1620_AD002	Mus_musculus	Middle	0.7323	0.02975	2.59	Excitatory	mDL-1
Pool_1620_AD006	Mus_musculus	Middle	0.72262	0.01847	4.18	Excitatory	mL4
Pool_1620_AD008	Mus_musculus	Middle	0.72443	0.01911	3.65	Excitatory	mL4
Pool_1620_AD010	Mus_musculus	Middle	0.7172	0.01867	3.6	Excitatory	mL4
Pool_1621_AD002	Mus_musculus	Middle	0.7432	0.02765	3.23	Excitatory	mL5-1
Pool_1621_AD006	Mus_musculus	Middle	0.7311	0.02759	5.28	Excitatory	mDL-2
Pool_1621_AD008	Mus_musculus	Middle	0.76947	0.03663	4.19	Inhibitory	mSst-1
Pool_1621_AD010	Mus_musculus	Middle	0.7159	0.02064	4.49	Excitatory	mL4
Pool_1622_AD006	Mus_musculus	Middle	0.73525	0.02711	2.22	Excitatory	mL5-1
Pool_1622_AD008	Mus_musculus	Middle	0.75692	0.03283	2.06	Inhibitory	mPv
Pool_1622_AD010	Mus_musculus	Middle	0.69998	0.01959	2.56	Excitatory	mL4
Pool_1623_AD006	Mus_musculus	Middle	0.7475	0.02824	1.98	Excitatory	mL5-2
Pool_1623_AD008	Mus_musculus	Middle	0.75336	0.03113	1.66	Inhibitory	mPv
Pool_1624_AD002	Mus_musculus	Middle	0.73047	0.03197	2.48	Excitatory	mL5-2
Pool_1624_AD006	Mus_musculus	Middle	0.74436	0.02298	4.15	Excitatory	mDL-3
Pool_1624_AD008	Mus_musculus	Middle	0.74316	0.02288	3.33	Excitatory	mL2/3
Pool_1624_AD010	Mus_musculus	Middle	0.71643	0.01822	3.43	Excitatory	mL4
Pool_1625_AD006	Mus_musculus	Middle	0.75606	0.03131	2.55	Inhibitory	mPv
Pool_1625_AD008	Mus_musculus	Middle	0.7285	0.02704	2.8	Excitatory	mL5-1
Pool_1625_AD010	Mus_musculus	Middle	0.69685	0.0252	2.31	Excitatory	mL5-1
Pool_1626_AD002	Mus_musculus	Middle	0.74139	0.02397	1.96	Excitatory	mL6-2
Pool_1626_AD006	Mus_musculus	Middle	0.73262	0.02446	3.52	Excitatory	mL5-1
Pool_1626_AD008	Mus_musculus	Middle	0.75824	0.03946	3.68	Inhibitory	mPv
Pool_1626_AD010	Mus_musculus	Middle	0.71549	0.01961	3.51	Excitatory	mL4
Pool_1628_AD006	Mus_musculus	Middle	0.75298	0.03	2	Excitatory	mL5-1
Pool_1628_AD008	Mus_musculus	Middle	0.71595	0.02637	1.74	Excitatory	mL5-1
Pool_1628_AD010	Mus_musculus	Middle	0.72667	0.0238	1.91	Excitatory	mDL-1
Pool_1629_AD006	Mus_musculus	Middle	0.73924	0.02425	4.01	Excitatory	mL6-2
Pool_1629_AD008	Mus_musculus	Middle	0.72434	0.02789	3.99	Excitatory	mL5-1
Pool_1629_AD010	Mus_musculus	Middle	0.74493	0.03202	3.68	Excitatory	mL6-2
Pool_162_AD002	Mus_musculus	Superficial	0.77029	0.02289	2.88	Inhibitory	mVip
Pool_162_AD006	Mus_musculus	Superficial	0.74233	0.02241	4.33	Inhibitory	mNdnf-1
Pool_1630_AD006	Mus_musculus	Middle	0.71934	0.02548	1.81	Excitatory	mL2/3
Pool_1630_AD008	Mus_musculus	Middle	0.74779	0.02782	2.14	Excitatory	mL6-2
Pool_1630_AD010	Mus_musculus	Middle	0.74024	0.02576	1.87	Excitatory	mDL-1
Pool_1631_AD006	Mus_musculus	Middle	0.76021	0.02371	2.07	Inhibitory	mVip
Pool_1631_AD008	Mus_musculus	Middle	0.78142	0.02955	2.24	Excitatory	mL6-1
Pool_1631_AD010	Mus_musculus	Middle	0.7431	0.02698	1.8	Excitatory	mL5-1
Pool_1632_AD002	Mus_musculus	Middle	0.76471	0.02815	1.64	Excitatory	mL6-2
Pool_1632_AD006	Mus_musculus	Middle	0.75652	0.02404	2.45	Excitatory	mL6-2
Pool_1632_AD008	Mus_musculus	Middle	0.72782	0.01888	2.7	Excitatory	mL4
Pool_1632_AD010	Mus_musculus	Middle	0.72197	0.02418	2.46	Excitatory	mL5-1
Pool_1633_AD010	Mus_musculus	Middle	0.7361	0.03005	1.71	Excitatory	mL6-2
Pool_1634_AD006	Mus_musculus	Middle	0.7257	0.02098	2.21	Excitatory	mL4
Pool_1634_AD008	Mus_musculus	Middle	0.72649	0.02233	2.01	Excitatory	mL6-2
Pool_1634_AD010	Mus_musculus	Middle	0.71615	0.02054	1.71	Excitatory	mL4
Pool_1637_AD002	Mus_musculus	Middle	0.78466	0.03092	1.99	Excitatory	mL6-1
Pool_1637_AD006	Mus_musculus	Middle	0.75412	0.02767	2.88	Excitatory	mL5-1
Pool_1637_AD008	Mus_musculus	Middle	0.77841	0.02574	2.84	Excitatory	mL6-1
Pool_1637_AD010	Mus_musculus	Middle	0.72665	0.02625	2.88	Excitatory	mL5-1
Pool_163_AD006	Mus_musculus	Superficial	0.73922	0.02064	5.21	Excitatory	mL2/3
Pool_1640_AD010	Mus_musculus	Middle	0.75018	0.02154	1.79	Excitatory	mL6-1
Pool_1642_AD006	Mus_musculus	Middle	0.77121	0.03838	2.12	Inhibitory	mSst-1
Pool_1642_AD008	Mus_musculus	Middle	0.76065	0.03265	2.03	Inhibitory	mPv
Pool_1645_AD006	Mus_musculus	Middle	0.77085	0.02717	2.35	Excitatory	mL6-2
Pool_1645_AD008	Mus_musculus	Middle	0.78914	0.02879	2.02	Excitatory	mL6-1
Pool_1645_AD010	Mus_musculus	Middle	0.72519	0.02851	1.88	Excitatory	mL5-1
Pool_1648_AD006	Mus_musculus	Middle	0.74388	0.02412	1.67	Excitatory	mL6-2
Pool_1649_AD008	Mus_musculus	Middle	0.71187	0.01934	1.65	Excitatory	mL4
Pool_1649_AD010	Mus_musculus	Middle	0.71804	0.03349	1.6	Excitatory	mL5-2
Pool_164_AD002	Mus_musculus	Superficial	0.75071	0.03032	4.3	Excitatory	mL5-1
Pool_164_AD006	Mus_musculus	Superficial	0.73692	0.01956	5.15	Excitatory	mL4
Pool_1650_AD006	Mus_musculus	Middle	0.72583	0.02103	2.1	Excitatory	mL4
Pool_1650_AD008	Mus_musculus	Middle	0.73112	0.02407	2.27	Excitatory	mDL-2
Pool_1650_AD010	Mus_musculus	Middle	0.71532	0.02719	1.86	Excitatory	mL5-1
Pool_1652_AD006	Mus_musculus	Middle	0.71816	0.0233	2.41	Excitatory	mL2/3
Pool_1652_AD008	Mus_musculus	Middle	0.7158	0.02049	2.19	Excitatory	mL4
Pool_1652_AD010	Mus_musculus	Middle	0.70722	0.01905	2.08	Excitatory	mL4
Pool_1653_AD002	Mus_musculus	Middle	0.71346	0.01875	1.99	Excitatory	mL4
Pool_1653_AD006	Mus_musculus	Middle	0.75445	0.02816	3.38	Inhibitory	mVip
Pool_1653_AD010	Mus_musculus	Middle	0.71575	0.02303	3.12	Inhibitory	mNdnf-2
Pool_1654_AD006	Mus_musculus	Middle	0.73561	0.02128	2.02	Excitatory	mL2/3
Pool_1654_AD008	Mus_musculus	Middle	0.77399	0.04446	1.98	Inhibitory	mSst-2
Pool_1654_AD010	Mus_musculus	Middle	0.71277	0.01934	2.06	Excitatory	mL4
Pool_1655_AD006	Mus_musculus	Middle	0.77242	0.02976	1.82	Excitatory	mL6-2
Pool_1655_AD008	Mus_musculus	Middle	0.71692	0.01881	1.94	Excitatory	mL4
Pool_1655_AD010	Mus_musculus	Middle	0.78291	0.03073	2.2	Inhibitory	mSst-1
Pool_1656_AD006	Mus_musculus	Middle	0.73997	0.02675	2.75	Excitatory	mL5-1
Pool_1656_AD008	Mus_musculus	Middle	0.74404	0.02332	2.68	Excitatory	mDL-2
Pool_1656_AD010	Mus_musculus	Middle	0.72277	0.02164	2.6	Excitatory	mL4
Pool_1658_AD002	Mus_musculus	Middle	0.73279	0.03318	1.71	Excitatory	mL5-1
Pool_1658_AD006	Mus_musculus	Middle	0.75137	0.02535	2.17	Excitatory	mL6-2
Pool_1658_AD008	Mus_musculus	Middle	0.76377	0.03788	2.66	Inhibitory	mSst-1
Pool_1658_AD010	Mus_musculus	Middle	0.73292	0.02516	2.55	Excitatory	mDL-1
Pool_1659_AD006	Mus_musculus	Middle	0.71368	0.01586	1.97	Excitatory	mL4
Pool_165_AD002	Mus_musculus	Superficial	0.75577	0.03016	3.75	Inhibitory	mPv
Pool_165_AD006	Mus_musculus	Superficial	0.72344	0.01986	5.29	Excitatory	mL4
Pool_1660_AD002	Mus_musculus	Middle	0.74296	0.02432	1.77	Excitatory	mDL-2
Pool_1660_AD006	Mus_musculus	Middle	0.77951	0.02519	2.26	Inhibitory	mSst-1
Pool_1660_AD008	Mus_musculus	Middle	0.72413	0.02079	2.28	Excitatory	mL6-2
Pool_1660_AD010	Mus_musculus	Middle	0.70253	0.01869	2.17	Excitatory	mL4
Pool_1661_AD002	Mus_musculus	Middle	0.74888	0.02679	2.31	Excitatory	mL6-2
Pool_1661_AD006	Mus_musculus	Middle	0.7418	0.02827	3.05	Excitatory	mL5-1
Pool_1661_AD008	Mus_musculus	Middle	0.74952	0.03283	3.02	Excitatory	mL5-1
Pool_1661_AD010	Mus_musculus	Middle	0.74689	0.0249	3.44	Excitatory	mL6-2
Pool_1662_AD002	Mus_musculus	Middle	0.73653	0.03166	1.81	Inhibitory	mPv
Pool_1662_AD006	Mus_musculus	Middle	0.74828	0.02681	2.07	Excitatory	mL5-1
Pool_1662_AD008	Mus_musculus	Middle	0.76306	0.0339	2.54	Inhibitory	mSst-1
Pool_1662_AD010	Mus_musculus	Middle	0.73452	0.02399	2.2	Excitatory	mL2/3
Pool_1663_AD002	Mus_musculus	Middle	0.72956	0.02654	1.9	Excitatory	mL6-2
Pool_1663_AD006	Mus_musculus	Middle	0.74886	0.02672	2.97	Excitatory	mL6-2
Pool_1663_AD008	Mus_musculus	Middle	0.72369	0.01962	2.77	Excitatory	mL4
Pool_1663_AD010	Mus_musculus	Middle	0.72874	0.02353	2.64	Excitatory	mDL-1
Pool_1664_AD002	Mus_musculus	Middle	0.73004	0.02582	1.72	Excitatory	mL6-2
Pool_1664_AD006	Mus_musculus	Middle	0.73628	0.0261	2.54	Excitatory	mDL-1
Pool_1664_AD008	Mus_musculus	Middle	0.74111	0.02431	2.7	Excitatory	mDL-1
Pool_1664_AD010	Mus_musculus	Middle	0.70828	0.02417	2.81	Excitatory	mL5-1
Pool_1666_AD006	Mus_musculus	Middle	0.72285	0.02562	1.62	Excitatory	mDL-2
Pool_1668_AD008	Mus_musculus	Middle	0.7414	0.02619	1.84	Excitatory	mL2/3
Pool_1668_AD010	Mus_musculus	Middle	0.73034	0.02885	2.05	Excitatory	mL6-2
Pool_1669_AD002	Mus_musculus	Middle	0.73705	0.03038	2.44	Excitatory	mL5-2
Pool_1669_AD006	Mus_musculus	Middle	0.71822	0.01923	3.01	Inhibitory	mNdnf-2
Pool_1669_AD008	Mus_musculus	Middle	0.71731	0.02312	3.1	Excitatory	mL4
Pool_1669_AD010	Mus_musculus	Middle	0.73073	0.02724	3.89	Excitatory	mDL-2
Pool_166_AD002	Mus_musculus	Superficial	0.76008	0.02955	4.33	Excitatory	mL5-1
Pool_166_AD006	Mus_musculus	Superficial	0.77141	0.02171	4.57	Inhibitory	mVip
Pool_1670_AD006	Mus_musculus	Middle	0.75676	0.03157	1.93	Excitatory	mL5-2
Pool_1670_AD008	Mus_musculus	Middle	0.73348	0.02275	2.17	Excitatory	mL6-2
Pool_1670_AD010	Mus_musculus	Middle	0.7144	0.01732	2.06	Inhibitory	mNdnf-2
Pool_1671_AD006	Mus_musculus	Middle	0.74897	0.02766	2.03	Excitatory	mL5-1
Pool_1671_AD008	Mus_musculus	Middle	0.72871	0.02571	1.77	Excitatory	mL6-2
Pool_1672_AD006	Mus_musculus	Middle	0.7365	0.02015	2.17	Excitatory	mL6-2
Pool_1672_AD008	Mus_musculus	Middle	0.71236	0.01974	2.02	Excitatory	mL4
Pool_1672_AD010	Mus_musculus	Middle	0.70897	0.01987	2.25	Excitatory	mL4
Pool_1674_AD006	Mus_musculus	Middle	0.74348	0.02451	2.24	Excitatory	mL5-1
Pool_1674_AD008	Mus_musculus	Middle	0.72862	0.02577	1.99	Excitatory	mDL-1
Pool_1674_AD010	Mus_musculus	Middle	0.7087	0.02057	2.3	Excitatory	mL4
Pool_1676_AD006	Mus_musculus	Middle	0.74334	0.02488	1.83	Excitatory	mDL-2
Pool_1676_AD008	Mus_musculus	Middle	0.72942	0.03182	1.67	Excitatory	mL5-2
Pool_1676_AD010	Mus_musculus	Middle	0.72964	0.02759	1.96	Excitatory	mL5-1
Pool_1677_AD002	Mus_musculus	Middle	0.73822	0.02374	3.36	Excitatory	mDL-2
Pool_1677_AD006	Mus_musculus	Middle	0.75189	0.02626	3.99	Excitatory	mL6-2
Pool_1677_AD008	Mus_musculus	Middle	0.74283	0.02571	3.7	Excitatory	mDL-1
Pool_1677_AD010	Mus_musculus	Middle	0.7277	0.03246	3.05	Excitatory	mL5-2
Pool_1678_AD006	Mus_musculus	Middle	0.77296	0.03532	2.32	Inhibitory	mSst-1
Pool_1678_AD008	Mus_musculus	Middle	0.73297	0.0233	2.4	Excitatory	mDL-2
Pool_1678_AD010	Mus_musculus	Middle	0.72664	0.02366	2.06	Excitatory	mDL-2
Pool_1679_AD002	Mus_musculus	Middle	0.73867	0.02439	1.99	Excitatory	mL4
Pool_1679_AD006	Mus_musculus	Middle	0.74457	0.0211	2.81	Excitatory	mL6-2
Pool_1679_AD008	Mus_musculus	Middle	0.73183	0.02533	2.89	Excitatory	mL5-1
Pool_1679_AD010	Mus_musculus	Middle	0.7078	0.01943	2.65	Excitatory	mL4
Pool_167_AD002	Mus_musculus	Superficial	0.71347	0.01678	3.73	Excitatory	mL2/3
Pool_167_AD006	Mus_musculus	Superficial	0.74888	0.02035	5.43	Excitatory	mL4
Pool_1680_AD002	Mus_musculus	Middle	0.71791	0.03101	1.67	Excitatory	mDL-2
Pool_1680_AD006	Mus_musculus	Middle	0.74877	0.02175	2.62	Excitatory	mL6-2
Pool_1680_AD008	Mus_musculus	Middle	0.71335	0.01989	2.46	Excitatory	mL4
Pool_168_AD002	Mus_musculus	Superficial	0.73237	0.02019	3.79	Excitatory	mL4
Pool_168_AD006	Mus_musculus	Superficial	0.73383	0.02036	5.96	Excitatory	mL4
Pool_169_AD002	Mus_musculus	Superficial	0.7157	0.01909	3.87	Excitatory	mL4
Pool_169_AD006	Mus_musculus	Superficial	0.75999	0.02738	5.06	Excitatory	mL4
Pool_16_AD002	Mus_musculus	Superficial	0.74556	0.02801	4.32	Excitatory	mL5-2
Pool_16_AD006	Mus_musculus	Superficial	0.7345	0.02424	5.47	Excitatory	mL2/3
Pool_170_AD006	Mus_musculus	Superficial	0.74035	0.02167	5.27	Excitatory	mL2/3
Pool_171_AD002	Mus_musculus	Superficial	0.74237	0.02386	3.66	Excitatory	mL5-1
Pool_171_AD006	Mus_musculus	Superficial	0.76776	0.02104	6.57	Excitatory	mL4
Pool_172_AD002	Mus_musculus	Superficial	0.77087	0.02597	4.64	Inhibitory	mNdnf-1
Pool_172_AD006	Mus_musculus	Superficial	0.74237	0.02347	6.28	Excitatory	mL2/3
Pool_173_AD002	Mus_musculus	Superficial	0.74824	0.02908	4.6	Excitatory	mL5-1
Pool_173_AD006	Mus_musculus	Superficial	0.72985	0.02264	5.56	Excitatory	mL2/3
Pool_174_AD002	Mus_musculus	Superficial	0.7254	0.02056	4.59	Excitatory	mL2/3
Pool_174_AD006	Mus_musculus	Superficial	0.72434	0.02173	7.04	Excitatory	mL2/3
Pool_175_AD002	Mus_musculus	Superficial	0.79818	0.04077	3.24	Inhibitory	mPv
Pool_175_AD006	Mus_musculus	Superficial	0.74024	0.02108	5.89	Excitatory	mL2/3
Pool_176_AD002	Mus_musculus	Superficial	0.74027	0.02113	3.92	Excitatory	mL2/3
Pool_176_AD006	Mus_musculus	Superficial	0.72958	0.02334	5.41	Excitatory	mL2/3
Pool_177_AD002	Mus_musculus	Superficial	0.7353	0.01762	5.64	Inhibitory	mNdnf-2
Pool_177_AD006	Mus_musculus	Superficial	0.77455	0.0296	7.03	Excitatory	mL5-2
Pool_178_AD002	Mus_musculus	Superficial	0.73181	0.02823	4.32	Excitatory	mL4
Pool_178_AD006	Mus_musculus	Superficial	0.73668	0.02227	6.26	Excitatory	mL2/3
Pool_179_AD002	Mus_musculus	Superficial	0.75504	0.02806	4.73	Excitatory	mL5-1
Pool_179_AD006	Mus_musculus	Superficial	0.73882	0.02142	7.06	Excitatory	mL2/3
Pool_17_AD002	Mus_musculus	Superficial	0.71264	0.01991	5.6	Excitatory	mL2/3
Pool_17_AD006	Mus_musculus	Superficial	0.73731	0.01921	6.6	Excitatory	mL4
Pool_180_AD002	Mus_musculus	Superficial	0.7322	0.02198	3.99	Excitatory	mL2/3
Pool_180_AD006	Mus_musculus	Superficial	0.76602	0.01781	6.55	Excitatory	mL2/3
Pool_181_AD002	Mus_musculus	Superficial	0.75812	0.02801	4.78	Excitatory	mL5-1
Pool_181_AD006	Mus_musculus	Superficial	0.74153	0.02186	7.22	Excitatory	mL2/3
Pool_182_AD002	Mus_musculus	Superficial	0.72168	0.02214	4.45	Excitatory	mL2/3
Pool_182_AD006	Mus_musculus	Superficial	0.75725	0.0212	6.58	Excitatory	mL4
Pool_183_AD002	Mus_musculus	Superficial	0.73043	0.02249	4.3	Excitatory	mL2/3
Pool_183_AD006	Mus_musculus	Superficial	0.73113	0.01706	5.99	Excitatory	mL4
Pool_184_AD002	Mus_musculus	Superficial	0.7314	0.02036	4.43	Excitatory	mL4
Pool_184_AD006	Mus_musculus	Superficial	0.77835	0.0295	6.16	Excitatory	mL5-1
Pool_185_AD002	Mus_musculus	Superficial	0.72034	0.02053	2.1	Excitatory	mL4
Pool_185_AD006	Mus_musculus	Superficial	0.74087	0.02273	5.51	Excitatory	mL2/3
Pool_186_AD002	Mus_musculus	Superficial	0.72735	0.01737	3.52	Inhibitory	mNdnf-2
Pool_186_AD006	Mus_musculus	Superficial	0.75496	0.0218	5.93	Excitatory	mL4
Pool_187_AD006	Mus_musculus	Superficial	0.76745	0.02937	4.7	Excitatory	mL5-1
Pool_188_AD002	Mus_musculus	Superficial	0.77173	0.02241	4.23	Inhibitory	mPv
Pool_188_AD006	Mus_musculus	Superficial	0.73191	0.01988	6.34	Excitatory	mL2/3
Pool_189_AD002	Mus_musculus	Superficial	0.74819	0.02265	4.3	Excitatory	mL2/3
Pool_189_AD006	Mus_musculus	Superficial	0.73772	0.0165	5	Inhibitory	mNdnf-2
Pool_18_AD006	Mus_musculus	Superficial	0.72852	0.02347	4.12	Excitatory	mL2/3
Pool_190_AD002	Mus_musculus	Superficial	0.73558	0.01952	3.91	Inhibitory	mNdnf-2
Pool_190_AD006	Mus_musculus	Superficial	0.73562	0.02205	5.82	Excitatory	mL2/3
Pool_191_AD002	Mus_musculus	Superficial	0.72002	0.02058	3.77	Excitatory	mL2/3
Pool_191_AD006	Mus_musculus	Superficial	0.72582	0.01996	6.34	Excitatory	mL2/3
Pool_192_AD002	Mus_musculus	Superficial	0.73169	0.02711	2.77	Excitatory	mL2/3
Pool_192_AD006	Mus_musculus	Superficial	0.73241	0.02667	5.67	Excitatory	mL2/3
Pool_193_AD002	Mus_musculus	Superficial	0.71967	0.02063	5.36	Excitatory	mL2/3
Pool_193_AD006	Mus_musculus	Superficial	0.74067	0.02344	5.59	Excitatory	mL4
Pool_194_AD002	Mus_musculus	Superficial	0.73371	0.02425	3.98	Excitatory	mL2/3
Pool_194_AD006	Mus_musculus	Superficial	0.73892	0.0226	5.14	Excitatory	mL4
Pool_195_AD002	Mus_musculus	Superficial	0.74336	0.02259	4.05	Excitatory	mL4
Pool_195_AD006	Mus_musculus	Superficial	0.73843	0.02674	6.45	Excitatory	mL2/3
Pool_198_AD002	Mus_musculus	Superficial	0.70308	0.02188	3.5	Excitatory	mL2/3
Pool_198_AD006	Mus_musculus	Superficial	0.75392	0.03111	3.47	Excitatory	mL5-2
Pool_19_AD002	Mus_musculus	Superficial	0.74493	0.03191	2.17	Excitatory	mL5-2
Pool_19_AD006	Mus_musculus	Superficial	0.73606	0.01965	4.12	Excitatory	mL4
Pool_1_AD006	Mus_musculus	Superficial	0.73767	0.02221	3.52	Excitatory	mL5-1
Pool_200_AD006	Mus_musculus	Superficial	0.75375	0.02845	4.59	Excitatory	mL5-1
Pool_201_AD002	Mus_musculus	Superficial	0.7018	0.02239	6.22	Excitatory	mL2/3
Pool_202_AD006	Mus_musculus	Superficial	0.70136	0.02365	1.29	Excitatory	mL2/3
Pool_205_AD006	Mus_musculus	Superficial	0.71247	0.02174	1.92	Excitatory	mL2/3
Pool_206_AD006	Mus_musculus	Superficial	0.72929	0.02302	1.27	Excitatory	mL2/3
Pool_208_AD006	Mus_musculus	Superficial	0.72922	0.02149	1.76	Excitatory	mL2/3
Pool_209_AD002	Mus_musculus	Superficial	0.7237	0.0198	4.52	Excitatory	mL2/3
Pool_20_AD006	Mus_musculus	Superficial	0.75356	0.02026	3	Excitatory	mL2/3
Pool_210_AD002	Mus_musculus	Superficial	0.76582	0.0275	5.05	Inhibitory	mPv
Pool_210_AD006	Mus_musculus	Superficial	0.72724	0.02354	4.5	Excitatory	mL2/3
Pool_212_AD002	Mus_musculus	Superficial	0.70531	0.02339	1.87	Excitatory	mL2/3
Pool_212_AD006	Mus_musculus	Superficial	0.71759	0.02207	7.18	Excitatory	mL4
Pool_214_AD002	Mus_musculus	Superficial	0.7294	0.02226	3.12	Excitatory	mL2/3
Pool_214_AD006	Mus_musculus	Superficial	0.71622	0.02397	7.13	Excitatory	mL2/3
Pool_216_AD002	Mus_musculus	Superficial	0.71218	0.02176	2.36	Excitatory	mL2/3
Pool_216_AD006	Mus_musculus	Superficial	0.71704	0.0212	6.71	Excitatory	mL2/3
Pool_218_AD002	Mus_musculus	Superficial	0.70165	0.021	1.7	Excitatory	mL2/3
Pool_218_AD006	Mus_musculus	Superficial	0.73325	0.02595	5.73	Excitatory	mL2/3
Pool_219_AD002	Mus_musculus	Superficial	0.70371	0.02372	2.64	Excitatory	mL2/3
Pool_219_AD006	Mus_musculus	Superficial	0.73206	0.02688	6.14	Excitatory	mL2/3
Pool_21_AD002	Mus_musculus	Superficial	0.70188	0.02263	3.8	Excitatory	mL2/3
Pool_21_AD006	Mus_musculus	Superficial	0.72288	0.02517	6.08	Excitatory	mL2/3
Pool_220_AD006	Mus_musculus	Superficial	0.75758	0.02208	3.55	Excitatory	mL2/3
Pool_221_AD006	Mus_musculus	Superficial	0.73561	0.02231	5.38	Excitatory	mL2/3
Pool_222_AD002	Mus_musculus	Superficial	0.7029	0.023	1.46	Excitatory	mL2/3
Pool_222_AD006	Mus_musculus	Superficial	0.76398	0.02946	4.89	Inhibitory	mNdnf-1
Pool_223_AD006	Mus_musculus	Superficial	0.73641	0.02093	5.92	Excitatory	mL2/3
Pool_224_AD002	Mus_musculus	Superficial	0.72798	0.02385	2.58	Excitatory	mL5-1
Pool_224_AD006	Mus_musculus	Superficial	0.73175	0.02258	4.73	Excitatory	mL2/3
Pool_225_AD002	Mus_musculus	Superficial	0.70452	0.02123	5.42	Excitatory	mL2/3
Pool_225_AD006	Mus_musculus	Superficial	0.75696	0.02944	7.6	Excitatory	mL5-1
Pool_226_AD006	Mus_musculus	Superficial	0.72227	0.02593	7	Excitatory	mL2/3
Pool_227_AD006	Mus_musculus	Superficial	0.73915	0.01973	2.37	Excitatory	mL2/3
Pool_229_AD006	Mus_musculus	Superficial	0.73827	0.01965	6.92	Excitatory	mL2/3
Pool_22_AD002	Mus_musculus	Superficial	0.77042	0.02377	4.01	Inhibitory	mVip
Pool_230_AD006	Mus_musculus	Superficial	0.73277	0.02074	6.32	Excitatory	mL4
Pool_231_AD002	Mus_musculus	Superficial	0.71277	0.02389	4.6	Excitatory	mL2/3
Pool_232_AD006	Mus_musculus	Superficial	0.70152	0.02309	2.81	Excitatory	mL2/3
Pool_233_AD002	Mus_musculus	Superficial	0.70899	0.02466	3.06	Excitatory	mL2/3
Pool_233_AD006	Mus_musculus	Superficial	0.71837	0.02072	1.83	Excitatory	mL2/3
Pool_234_AD006	Mus_musculus	Superficial	0.74179	0.02247	3.45	Excitatory	mL2/3
Pool_235_AD006	Mus_musculus	Superficial	0.7654	0.02675	4.18	Inhibitory	mPv
Pool_238_AD006	Mus_musculus	Superficial	0.74008	0.02081	6.59	Excitatory	mL4
Pool_239_AD002	Mus_musculus	Superficial	0.69682	0.02565	3.06	Excitatory	mL2/3
Pool_239_AD006	Mus_musculus	Superficial	0.70542	0.02238	1.62	Excitatory	mL2/3
Pool_23_AD002	Mus_musculus	Superficial	0.73906	0.02807	3.76	Excitatory	mL5-1
Pool_23_AD006	Mus_musculus	Superficial	0.74439	0.02187	5.11	Excitatory	mL2/3
Pool_240_AD002	Mus_musculus	Superficial	0.74034	0.02132	2.44	Excitatory	mL4
Pool_240_AD006	Mus_musculus	Superficial	0.72408	0.01732	6.52	Excitatory	mL4
Pool_241_AD002	Mus_musculus	Superficial	0.70612	0.02535	5.13	Excitatory	mL2/3
Pool_241_AD006	Mus_musculus	Superficial	0.72957	0.02068	7.28	Excitatory	mL2/3
Pool_242_AD006	Mus_musculus	Superficial	0.72331	0.0222	5.06	Excitatory	mL2/3
Pool_243_AD006	Mus_musculus	Superficial	0.7361	0.02035	5.5	Excitatory	mL4
Pool_244_AD006	Mus_musculus	Superficial	0.72164	0.01779	5.74	Excitatory	mL4
Pool_245_AD006	Mus_musculus	Superficial	0.73571	0.02076	7.11	Excitatory	mL2/3
Pool_246_AD002	Mus_musculus	Superficial	0.70679	0.02064	3.91	Excitatory	mL4
Pool_246_AD006	Mus_musculus	Superficial	0.74997	0.02637	7.95	Excitatory	mL2/3
Pool_247_AD006	Mus_musculus	Superficial	0.74256	0.02111	2.17	Inhibitory	mVip
Pool_248_AD006	Mus_musculus	Superficial	0.73354	0.02165	6.96	Excitatory	mL4
Pool_249_AD006	Mus_musculus	Superficial	0.7187	0.02244	5.9	Excitatory	mL2/3
Pool_24_AD002	Mus_musculus	Superficial	0.72349	0.02098	3.98	Excitatory	mL2/3
Pool_24_AD006	Mus_musculus	Superficial	0.72676	0.02016	5.05	Excitatory	mL2/3
Pool_250_AD006	Mus_musculus	Superficial	0.73283	0.02318	5.51	Excitatory	mL2/3
Pool_251_AD006	Mus_musculus	Superficial	0.75851	0.01946	6.87	Excitatory	mL2/3
Pool_252_AD006	Mus_musculus	Superficial	0.73776	0.02671	6.25	Excitatory	mL4
Pool_253_AD006	Mus_musculus	Superficial	0.74712	0.02156	5.66	Inhibitory	mNdnf-2
Pool_254_AD002	Mus_musculus	Superficial	0.70404	0.02183	1.33	Excitatory	mL2/3
Pool_254_AD006	Mus_musculus	Superficial	0.73377	0.02032	4.54	Excitatory	mL4
Pool_255_AD006	Mus_musculus	Superficial	0.72089	0.02486	7.54	Excitatory	mL2/3
Pool_256_AD006	Mus_musculus	Superficial	0.71764	0.02293	5	Excitatory	mL2/3
Pool_257_AD006	Mus_musculus	Superficial	0.74458	0.02157	5.92	Excitatory	mL2/3
Pool_258_AD006	Mus_musculus	Superficial	0.72137	0.02358	5.11	Excitatory	mL2/3
Pool_259_AD006	Mus_musculus	Superficial	0.74572	0.01909	5.63	Excitatory	mL2/3
Pool_25_AD006	Mus_musculus	Superficial	0.73789	0.01898	3.77	Excitatory	mL4
Pool_260_AD006	Mus_musculus	Superficial	0.794	0.03316	5.03	Inhibitory	mSst-1
Pool_261_AD006	Mus_musculus	Superficial	0.71831	0.02499	5.01	Excitatory	mL2/3
Pool_262_AD006	Mus_musculus	Superficial	0.7212	0.01934	5.24	Inhibitory	mNdnf-2
Pool_263_AD006	Mus_musculus	Superficial	0.73585	0.02283	5.51	Excitatory	mL2/3
Pool_264_AD006	Mus_musculus	Superficial	0.7134	0.01697	5.4	Inhibitory	mNdnf-2
Pool_266_AD006	Mus_musculus	Superficial	0.71745	0.02398	5.27	Excitatory	mL2/3
Pool_267_AD006	Mus_musculus	Superficial	0.73445	0.02628	5.74	Excitatory	mL2/3
Pool_268_AD006	Mus_musculus	Superficial	0.74339	0.02583	6.81	Excitatory	mDL-2
Pool_269_AD006	Mus_musculus	Superficial	0.72057	0.0205	5.01	Excitatory	mL2/3
Pool_26_AD002	Mus_musculus	Superficial	0.75747	0.01943	3.84	Excitatory	mL4
Pool_26_AD006	Mus_musculus	Superficial	0.74955	0.02172	4.03	Excitatory	mL4
Pool_270_AD006	Mus_musculus	Superficial	0.72529	0.02229	4.05	Excitatory	mL4
Pool_271_AD006	Mus_musculus	Superficial	0.74402	0.02133	4.05	Excitatory	mL2/3
Pool_272_AD006	Mus_musculus	Superficial	0.71631	0.02265	5.87	Excitatory	mL2/3
Pool_273_AD002	Mus_musculus	Superficial	0.71117	0.02215	4.01	Excitatory	mL2/3
Pool_273_AD006	Mus_musculus	Superficial	0.72625	0.01764	12.47	Excitatory	mL2/3
Pool_274_AD002	Mus_musculus	Superficial	0.76913	0.02749	2.32	Excitatory	mL6-1
Pool_275_AD006	Mus_musculus	Superficial	0.75124	0.02175	6.84	Inhibitory	mNdnf-2
Pool_276_AD006	Mus_musculus	Superficial	0.73408	0.02237	5.89	Excitatory	mL2/3
Pool_277_AD006	Mus_musculus	Superficial	0.71568	0.023	1.83	Excitatory	mL2/3
Pool_278_AD006	Mus_musculus	Superficial	0.75382	0.02847	6.65	Excitatory	mL5-1
Pool_279_AD006	Mus_musculus	Superficial	0.72011	0.01787	4.66	Excitatory	mL4
Pool_27_AD002	Mus_musculus	Superficial	0.73418	0.02417	1.77	Excitatory	mL2/3
Pool_27_AD006	Mus_musculus	Superficial	0.74087	0.01732	2.89	Excitatory	mL4
Pool_280_AD006	Mus_musculus	Superficial	0.74319	0.02118	5.28	Excitatory	mL4
Pool_281_AD002	Mus_musculus	Superficial	0.74664	0.02402	3.45	Inhibitory	mPv
Pool_281_AD006	Mus_musculus	Superficial	0.75668	0.02726	6.63	Inhibitory	mVip
Pool_282_AD002	Mus_musculus	Superficial	0.70075	0.01594	5.04	Inhibitory	mNdnf-2
Pool_282_AD006	Mus_musculus	Superficial	0.75854	0.02858	4.58	Inhibitory	mVip
Pool_283_AD002	Mus_musculus	Superficial	0.68648	0.02173	2.03	Excitatory	mL2/3
Pool_283_AD006	Mus_musculus	Superficial	0.73479	0.02476	5.38	Excitatory	mL2/3
Pool_284_AD006	Mus_musculus	Superficial	0.7364	0.02733	5.8	Excitatory	mL2/3
Pool_285_AD006	Mus_musculus	Superficial	0.71916	0.02118	7.63	Excitatory	mL2/3
Pool_286_AD006	Mus_musculus	Superficial	0.72229	0.02315	6.34	Excitatory	mL2/3
Pool_287_AD006	Mus_musculus	Superficial	0.71364	0.01914	7.12	Excitatory	mL4
Pool_288_AD002	Mus_musculus	Superficial	0.71177	0.01989	4.68	Excitatory	mL2/3
Pool_288_AD006	Mus_musculus	Superficial	0.74223	0.02098	5.24	Excitatory	mL2/3
Pool_289_AD010	Mus_musculus	Superficial	0.70448	0.02275	5.44	Excitatory	mL2/3
Pool_28_AD002	Mus_musculus	Superficial	0.71477	0.02565	3.67	Excitatory	mL2/3
Pool_28_AD006	Mus_musculus	Superficial	0.73922	0.01988	3.22	Excitatory	mL2/3
Pool_290_AD010	Mus_musculus	Superficial	0.7387	0.03028	4.93	Excitatory	mL5-2
Pool_291_AD010	Mus_musculus	Superficial	0.72313	0.01984	4.77	Excitatory	mL2/3
Pool_293_AD010	Mus_musculus	Superficial	0.7669	0.03784	5.76	Inhibitory	mPv
Pool_294_AD010	Mus_musculus	Superficial	0.70278	0.02162	4.82	Excitatory	mL4
Pool_295_AD010	Mus_musculus	Superficial	0.71177	0.02262	3.72	Excitatory	mL2/3
Pool_296_AD008	Mus_musculus	Superficial	0.71515	0.01695	6	Excitatory	mL2/3
Pool_296_AD010	Mus_musculus	Superficial	0.75037	0.0295	4.55	Excitatory	mL5-2
Pool_297_AD010	Mus_musculus	Superficial	0.73742	0.0222	6.28	Inhibitory	mNdnf-2
Pool_299_AD008	Mus_musculus	Superficial	0.70812	0.02418	4.4	Excitatory	mL2/3
Pool_299_AD010	Mus_musculus	Superficial	0.71686	0.02102	3.71	Excitatory	mL2/3
Pool_29_AD002	Mus_musculus	Superficial	0.77187	0.02376	4.2	Inhibitory	mPv
Pool_29_AD006	Mus_musculus	Superficial	0.73419	0.02545	4.52	Excitatory	mL2/3
Pool_2_AD006	Mus_musculus	Superficial	0.79898	0.02963	5.24	Excitatory	mL6-1
Pool_300_AD008	Mus_musculus	Superficial	0.71571	0.02622	1.44	Excitatory	mL5-1
Pool_300_AD010	Mus_musculus	Superficial	0.72878	0.02203	4.06	Excitatory	mL2/3
Pool_301_AD008	Mus_musculus	Superficial	0.74239	0.02793	4.82	Excitatory	mL5-1
Pool_302_AD010	Mus_musculus	Superficial	0.70728	0.02438	6.19	Excitatory	mL2/3
Pool_303_AD010	Mus_musculus	Superficial	0.71304	0.01609	5.68	Inhibitory	mNdnf-2
Pool_304_AD008	Mus_musculus	Superficial	0.72538	0.02366	3.37	Excitatory	mL5-1
Pool_304_AD010	Mus_musculus	Superficial	0.7168	0.02366	5.2	Excitatory	mL2/3
Pool_306_AD010	Mus_musculus	Superficial	0.75389	0.02907	4.44	Excitatory	mL5-1
Pool_307_AD010	Mus_musculus	Superficial	0.70555	0.02297	6.53	Excitatory	mL2/3
Pool_308_AD010	Mus_musculus	Superficial	0.71111	0.02474	2.36	Excitatory	mL2/3
Pool_309_AD010	Mus_musculus	Superficial	0.7292	0.02509	5.55	Excitatory	mL5-1
Pool_30_AD006	Mus_musculus	Superficial	0.75566	0.02051	3.33	Excitatory	mL2/3
Pool_310_AD008	Mus_musculus	Superficial	0.72614	0.02742	5.91	Excitatory	mL5-1
Pool_311_AD008	Mus_musculus	Superficial	0.70189	0.01888	3.01	Excitatory	mL2/3
Pool_311_AD010	Mus_musculus	Superficial	0.70334	0.02449	5.52	Excitatory	mL2/3
Pool_312_AD008	Mus_musculus	Superficial	0.73667	0.02177	5.24	Excitatory	mL2/3
Pool_312_AD010	Mus_musculus	Superficial	0.70892	0.02444	4.13	Excitatory	mL2/3
Pool_313_AD010	Mus_musculus	Superficial	0.73896	0.02047	4.38	Excitatory	mL2/3
Pool_314_AD008	Mus_musculus	Superficial	0.73651	0.02451	1.12	Inhibitory	mNdnf-2
Pool_314_AD010	Mus_musculus	Superficial	0.7862	0.02617	4.47	Inhibitory	mSst-1
Pool_315_AD010	Mus_musculus	Superficial	0.75971	0.03029	3.94	Inhibitory	mVip
Pool_316_AD008	Mus_musculus	Superficial	0.75199	0.02394	3.4	Excitatory	mL5-1
Pool_316_AD010	Mus_musculus	Superficial	0.74559	0.02396	5.08	Excitatory	mL2/3
Pool_318_AD010	Mus_musculus	Superficial	0.78686	0.02629	4.87	Inhibitory	mSst-1
Pool_319_AD010	Mus_musculus	Superficial	0.76923	0.02677	4.6	Inhibitory	mPv
Pool_31_AD002	Mus_musculus	Superficial	0.7321	0.01952	3.34	Excitatory	mL4
Pool_31_AD006	Mus_musculus	Superficial	0.75449	0.02199	4.22	Excitatory	mL4
Pool_320_AD010	Mus_musculus	Superficial	0.77499	0.03135	5.1	Inhibitory	mPv
Pool_322_AD008	Mus_musculus	Superficial	0.77529	0.02919	4.7	Inhibitory	mSst-1
Pool_322_AD010	Mus_musculus	Superficial	0.73786	0.02345	6.47	Excitatory	mL4
Pool_323_AD010	Mus_musculus	Superficial	0.70766	0.02276	5.85	Excitatory	mL2/3
Pool_325_AD010	Mus_musculus	Superficial	0.72082	0.02244	6.33	Excitatory	mL2/3
Pool_326_AD010	Mus_musculus	Superficial	0.74232	0.03138	6.63	Excitatory	mL5-1
Pool_327_AD010	Mus_musculus	Superficial	0.75305	0.02898	6.64	Inhibitory	mPv
Pool_328_AD010	Mus_musculus	Superficial	0.7182	0.02223	7.7	Excitatory	mL2/3
Pool_329_AD008	Mus_musculus	Superficial	0.74591	0.02563	5.72	Excitatory	mL5-1
Pool_329_AD010	Mus_musculus	Superficial	0.69894	0.02128	1.16	Excitatory	mL2/3
Pool_32_AD002	Mus_musculus	Superficial	0.73862	0.02002	4.01	Excitatory	mL2/3
Pool_32_AD006	Mus_musculus	Superficial	0.76644	0.02594	5.28	Excitatory	mL5-1
Pool_330_AD008	Mus_musculus	Superficial	0.73116	0.02028	2.1	Excitatory	mL2/3
Pool_331_AD010	Mus_musculus	Superficial	0.71884	0.02083	1.78	Excitatory	mL2/3
Pool_333_AD010	Mus_musculus	Superficial	0.75195	0.01933	3.92	Inhibitory	mNdnf-2
Pool_335_AD010	Mus_musculus	Superficial	0.70835	0.02199	5.81	Excitatory	mL2/3
Pool_336_AD010	Mus_musculus	Superficial	0.72468	0.02172	6.22	Excitatory	mL4
Pool_338_AD010	Mus_musculus	Superficial	0.7137	0.0229	5.19	Excitatory	mL2/3
Pool_339_AD010	Mus_musculus	Superficial	0.77305	0.0268	3.93	Inhibitory	mSst-1
Pool_33_AD006	Mus_musculus	Superficial	0.73132	0.02074	6.09	Excitatory	mL4
Pool_341_AD010	Mus_musculus	Superficial	0.71096	0.01338	4	Excitatory	mL4
Pool_342_AD010	Mus_musculus	Superficial	0.69267	0.022	5.38	Excitatory	mL2/3
Pool_343_AD010	Mus_musculus	Superficial	0.75914	0.0192	5.94	Inhibitory	mVip
Pool_344_AD010	Mus_musculus	Superficial	0.73946	0.02555	1.18	Excitatory	mL2/3
Pool_345_AD010	Mus_musculus	Superficial	0.71653	0.01782	6.75	Inhibitory	mNdnf-2
Pool_346_AD008	Mus_musculus	Superficial	0.72516	0.02052	3.06	Excitatory	mL2/3
Pool_347_AD008	Mus_musculus	Superficial	0.75882	0.02315	1.03	Excitatory	mDL-1
Pool_347_AD010	Mus_musculus	Superficial	0.74113	0.02408	6.13	Excitatory	mL4
Pool_348_AD008	Mus_musculus	Superficial	0.71271	0.01668	5.39	Inhibitory	mNdnf-2
Pool_34_AD006	Mus_musculus	Superficial	0.72579	0.01592	6.49	Inhibitory	mNdnf-2
Pool_350_AD010	Mus_musculus	Superficial	0.71858	0.02314	5.5	Excitatory	mL2/3
Pool_351_AD010	Mus_musculus	Superficial	0.75231	0.02844	6.03	Inhibitory	mNdnf-1
Pool_352_AD010	Mus_musculus	Superficial	0.70431	0.02327	1.21	Excitatory	mL4
Pool_354_AD008	Mus_musculus	Superficial	0.71164	0.02033	4.36	Excitatory	mL2/3
Pool_355_AD010	Mus_musculus	Superficial	0.70738	0.02195	1.6	Excitatory	mL2/3
Pool_356_AD010	Mus_musculus	Superficial	0.71861	0.02072	1.54	Excitatory	mL2/3
Pool_358_AD010	Mus_musculus	Superficial	0.73112	0.0285	3.88	Excitatory	mL5-1
Pool_359_AD010	Mus_musculus	Superficial	0.72282	0.02024	4.39	Excitatory	mL2/3
Pool_35_AD006	Mus_musculus	Superficial	0.7468	0.01916	5.14	Excitatory	mL4
Pool_360_AD008	Mus_musculus	Superficial	0.75741	0.02996	2.97	Excitatory	mL5-2
Pool_360_AD010	Mus_musculus	Superficial	0.75014	0.02795	4.21	Inhibitory	mVip
Pool_365_AD010	Mus_musculus	Superficial	0.75376	0.03018	3.78	Excitatory	mDL-2
Pool_366_AD008	Mus_musculus	Superficial	0.75573	0.01912	3.66	Excitatory	mL2/3
Pool_366_AD010	Mus_musculus	Superficial	0.71209	0.01913	2.53	Inhibitory	mNdnf-2
Pool_368_AD008	Mus_musculus	Superficial	0.73487	0.02623	5.13	Excitatory	mL5-1
Pool_368_AD010	Mus_musculus	Superficial	0.71582	0.02233	4.56	Excitatory	mL2/3
Pool_369_AD008	Mus_musculus	Superficial	0.71669	0.01905	5	Excitatory	mL2/3
Pool_36_AD006	Mus_musculus	Superficial	0.74202	0.02366	5.23	Excitatory	mL2/3
Pool_370_AD010	Mus_musculus	Superficial	0.70785	0.02429	5.74	Excitatory	mL2/3
Pool_371_AD010	Mus_musculus	Superficial	0.70867	0.02379	2.5	Excitatory	mL2/3
Pool_372_AD008	Mus_musculus	Superficial	0.74168	0.02228	5.43	Excitatory	mL4
Pool_373_AD010	Mus_musculus	Superficial	0.77236	0.02513	6.11	Inhibitory	mSst-1
Pool_374_AD008	Mus_musculus	Superficial	0.70498	0.02105	4.98	Excitatory	mL2/3
Pool_375_AD010	Mus_musculus	Superficial	0.70717	0.02142	6.66	Excitatory	mL2/3
Pool_377_AD010	Mus_musculus	Superficial	0.70164	0.01943	5.77	Excitatory	mL2/3
Pool_378_AD008	Mus_musculus	Superficial	0.72039	0.01724	2.37	Inhibitory	mNdnf-1
Pool_379_AD010	Mus_musculus	Superficial	0.70497	0.0198	5.56	Excitatory	mL2/3
Pool_37_AD006	Mus_musculus	Superficial	0.74998	0.02319	5.37	Excitatory	mL4
Pool_381_AD010	Mus_musculus	Superficial	0.69929	0.02271	1.25	Excitatory	mL2/3
Pool_382_AD010	Mus_musculus	Superficial	0.709	0.02181	4.97	Excitatory	mL2/3
Pool_383_AD010	Mus_musculus	Superficial	0.69807	0.02175	2.23	Excitatory	mL2/3
Pool_384_AD008	Mus_musculus	Superficial	0.74167	0.02246	4.75	Excitatory	mL2/3
Pool_384_AD010	Mus_musculus	Superficial	0.73365	0.02709	1.83	Inhibitory	mVip
Pool_385_AD006	Mus_musculus	Superficial	0.78976	0.02894	5.31	Inhibitory	mSst-1
Pool_387_AD002	Mus_musculus	Superficial	0.72989	0.01659	5	Excitatory	mL2/3
Pool_387_AD006	Mus_musculus	Superficial	0.78659	0.02834	6.1	Inhibitory	mSst-1
Pool_388_AD006	Mus_musculus	Superficial	0.74219	0.02349	7.21	Excitatory	mL2/3
Pool_389_AD002	Mus_musculus	Superficial	0.71131	0.02274	6.16	Excitatory	mL2/3
Pool_38_AD002	Mus_musculus	Superficial	0.7062	0.0232	3.52	Excitatory	mL2/3
Pool_38_AD006	Mus_musculus	Superficial	0.73017	0.0201	6.57	Excitatory	mL2/3
Pool_390_AD002	Mus_musculus	Superficial	0.71145	0.02166	6.76	Excitatory	mL2/3
Pool_390_AD006	Mus_musculus	Superficial	0.74238	0.02112	5.47	Excitatory	mL2/3
Pool_391_AD002	Mus_musculus	Superficial	0.75035	0.02551	4	Inhibitory	mVip
Pool_391_AD006	Mus_musculus	Superficial	0.72108	0.02016	4.92	Excitatory	mL2/3
Pool_392_AD002	Mus_musculus	Superficial	0.71118	0.02274	2.2	Excitatory	mL4
Pool_392_AD006	Mus_musculus	Superficial	0.70071	0.02169	1.81	Excitatory	mL2/3
Pool_393_AD006	Mus_musculus	Superficial	0.71287	0.01843	6.14	Excitatory	mL4
Pool_394_AD002	Mus_musculus	Superficial	0.72605	0.02341	5.9	Excitatory	mL2/3
Pool_395_AD002	Mus_musculus	Superficial	0.70692	0.02209	5.27	Excitatory	mL2/3
Pool_395_AD006	Mus_musculus	Superficial	0.71359	0.02098	7.11	Excitatory	mL2/3
Pool_396_AD002	Mus_musculus	Superficial	0.71476	0.02316	7.21	Excitatory	mL2/3
Pool_396_AD006	Mus_musculus	Superficial	0.72632	0.02096	5.79	Excitatory	mL2/3
Pool_397_AD002	Mus_musculus	Superficial	0.71495	0.02208	6.26	Excitatory	mL2/3
Pool_397_AD006	Mus_musculus	Superficial	0.71433	0.0198	8.54	Excitatory	mL2/3
Pool_398_AD002	Mus_musculus	Superficial	0.69502	0.02147	5.68	Excitatory	mL2/3
Pool_398_AD006	Mus_musculus	Superficial	0.73652	0.02589	8.3	Excitatory	mL4
Pool_399_AD002	Mus_musculus	Superficial	0.70867	0.02236	6.04	Excitatory	mL2/3
Pool_399_AD006	Mus_musculus	Superficial	0.76356	0.02579	7.65	Inhibitory	mPv
Pool_39_AD006	Mus_musculus	Superficial	0.73953	0.02402	5.46	Excitatory	mL2/3
Pool_3_AD002	Mus_musculus	Superficial	0.73219	0.02047	2.24	Excitatory	mL2/3
Pool_3_AD006	Mus_musculus	Superficial	0.74762	0.02276	3.13	Excitatory	mL4
Pool_400_AD002	Mus_musculus	Superficial	0.72768	0.02153	6.08	Excitatory	mL2/3
Pool_400_AD006	Mus_musculus	Superficial	0.74327	0.02089	9.25	Inhibitory	mNdnf-1
Pool_401_AD006	Mus_musculus	Superficial	0.73206	0.02262	6.36	Excitatory	mL2/3
Pool_402_AD002	Mus_musculus	Superficial	0.75243	0.02897	4.99	Inhibitory	mPv
Pool_402_AD006	Mus_musculus	Superficial	0.76779	0.02819	5.11	Inhibitory	mVip
Pool_403_AD002	Mus_musculus	Superficial	0.71042	0.01947	3.81	Excitatory	mL4
Pool_403_AD006	Mus_musculus	Superficial	0.73977	0.01979	6.35	Excitatory	mL2/3
Pool_404_AD006	Mus_musculus	Superficial	0.69999	0.02246	6.95	Excitatory	mL2/3
Pool_406_AD002	Mus_musculus	Superficial	0.71006	0.01939	5.26	Excitatory	mL4
Pool_407_AD006	Mus_musculus	Superficial	0.73056	0.0207	8.5	Excitatory	mL2/3
Pool_408_AD002	Mus_musculus	Superficial	0.72329	0.02057	3.73	Excitatory	mL2/3
Pool_408_AD006	Mus_musculus	Superficial	0.71525	0.0185	7.23	Excitatory	mL2/3
Pool_409_AD002	Mus_musculus	Superficial	0.7446	0.01917	5.3	Excitatory	mL2/3
Pool_409_AD006	Mus_musculus	Superficial	0.75616	0.02871	6.51	Excitatory	mL5-1
Pool_40_AD002	Mus_musculus	Superficial	0.72336	0.01796	4.68	Excitatory	mL4
Pool_40_AD006	Mus_musculus	Superficial	0.74634	0.02018	6.1	Excitatory	mL2/3
Pool_410_AD002	Mus_musculus	Superficial	0.73083	0.01889	4.65	Excitatory	mL2/3
Pool_410_AD006	Mus_musculus	Superficial	0.7564	0.02965	6.42	Excitatory	mL5-1
Pool_411_AD006	Mus_musculus	Superficial	0.73739	0.01946	6.41	Excitatory	mL2/3
Pool_413_AD002	Mus_musculus	Superficial	0.73258	0.0213	5.69	Excitatory	mL2/3
Pool_413_AD006	Mus_musculus	Superficial	0.72282	0.02212	7.38	Excitatory	mL2/3
Pool_414_AD002	Mus_musculus	Superficial	0.72119	0.02225	2.69	Excitatory	mL2/3
Pool_414_AD006	Mus_musculus	Superficial	0.75187	0.02744	6.89	Excitatory	mL5-1
Pool_415_AD002	Mus_musculus	Superficial	0.75213	0.02191	5.31	Excitatory	mL2/3
Pool_415_AD006	Mus_musculus	Superficial	0.76383	0.02492	5.87	Excitatory	mL2/3
Pool_416_AD002	Mus_musculus	Superficial	0.76664	0.02486	4.89	Inhibitory	mPv
Pool_416_AD006	Mus_musculus	Superficial	0.74816	0.02149	6.14	Inhibitory	mNdnf-1
Pool_418_AD006	Mus_musculus	Superficial	0.74781	0.0228	5.48	Excitatory	mL2/3
Pool_419_AD002	Mus_musculus	Superficial	0.7274	0.02377	5.73	Excitatory	mL4
Pool_419_AD006	Mus_musculus	Superficial	0.72566	0.02102	7.75	Excitatory	mL2/3
Pool_41_AD006	Mus_musculus	Superficial	0.73131	0.02242	5.64	Excitatory	mL2/3
Pool_420_AD002	Mus_musculus	Superficial	0.70003	0.02253	6.81	Excitatory	mL2/3
Pool_420_AD006	Mus_musculus	Superficial	0.72455	0.02177	8.1	Excitatory	mL2/3
Pool_421_AD006	Mus_musculus	Superficial	0.72816	0.02128	7.9	Excitatory	mL2/3
Pool_422_AD002	Mus_musculus	Superficial	0.6993	0.01928	6.67	Excitatory	mL4
Pool_422_AD006	Mus_musculus	Superficial	0.73131	0.02024	6.89	Excitatory	mL4
Pool_423_AD002	Mus_musculus	Superficial	0.71484	0.0193	4.78	Excitatory	mL2/3
Pool_423_AD006	Mus_musculus	Superficial	0.718	0.01793	8.49	Excitatory	mL4
Pool_424_AD002	Mus_musculus	Superficial	0.71389	0.02685	5.68	Excitatory	mL2/3
Pool_424_AD006	Mus_musculus	Superficial	0.729	0.02247	9.08	Excitatory	mL2/3
Pool_425_AD006	Mus_musculus	Superficial	0.73167	0.02478	9.39	Excitatory	mL2/3
Pool_426_AD006	Mus_musculus	Superficial	0.74349	0.01937	5.18	Excitatory	mL4
Pool_427_AD006	Mus_musculus	Superficial	0.70993	0.02282	7.21	Excitatory	mL2/3
Pool_428_AD002	Mus_musculus	Superficial	0.71344	0.02177	6.3	Excitatory	mL2/3
Pool_428_AD006	Mus_musculus	Superficial	0.73019	0.0216	7.07	Excitatory	mL2/3
Pool_429_AD006	Mus_musculus	Superficial	0.72719	0.02404	7.46	Excitatory	mL2/3
Pool_42_AD006	Mus_musculus	Superficial	0.75888	0.02841	5.4	Excitatory	mL5-2
Pool_430_AD002	Mus_musculus	Superficial	0.7026	0.0202	4.91	Excitatory	mL4
Pool_430_AD006	Mus_musculus	Superficial	0.78884	0.02615	7.52	Excitatory	mL6-1
Pool_431_AD006	Mus_musculus	Superficial	0.72765	0.01749	4.84	Excitatory	mL4
Pool_432_AD002	Mus_musculus	Superficial	0.73519	0.01771	6.36	Excitatory	mL2/3
Pool_432_AD006	Mus_musculus	Superficial	0.71678	0.02072	6.63	Excitatory	mL2/3
Pool_433_AD006	Mus_musculus	Superficial	0.73346	0.02295	7.54	Excitatory	mL5-1
Pool_434_AD006	Mus_musculus	Superficial	0.70995	0.02125	10.08	Excitatory	mL2/3
Pool_435_AD006	Mus_musculus	Superficial	0.72785	0.02187	5.42	Excitatory	mL2/3
Pool_436_AD002	Mus_musculus	Superficial	0.73307	0.02138	7.16	Excitatory	mL2/3
Pool_436_AD006	Mus_musculus	Superficial	0.7229	0.02107	7.33	Excitatory	mL2/3
Pool_437_AD002	Mus_musculus	Superficial	0.71887	0.01991	7.55	Excitatory	mL2/3
Pool_438_AD006	Mus_musculus	Superficial	0.73827	0.02075	9.36	Excitatory	mL4
Pool_439_AD002	Mus_musculus	Superficial	0.72051	0.02357	5.08	Excitatory	mL5-1
Pool_439_AD006	Mus_musculus	Superficial	0.76154	0.02138	6.35	Inhibitory	mVip
Pool_43_AD006	Mus_musculus	Superficial	0.72876	0.02429	3.34	Excitatory	mL2/3
Pool_440_AD002	Mus_musculus	Superficial	0.70484	0.0203	2.05	Excitatory	mL2/3
Pool_440_AD006	Mus_musculus	Superficial	0.78927	0.02697	8.54	Inhibitory	mSst-1
Pool_441_AD006	Mus_musculus	Superficial	0.77216	0.02986	4.61	Inhibitory	mPv
Pool_442_AD002	Mus_musculus	Superficial	0.71873	0.02207	7.87	Excitatory	mL2/3
Pool_442_AD006	Mus_musculus	Superficial	0.7258	0.01834	9.84	Inhibitory	mNdnf-2
Pool_443_AD002	Mus_musculus	Superficial	0.6849	0.01833	1.94	Excitatory	mL2/3
Pool_443_AD006	Mus_musculus	Superficial	0.72216	0.01872	9.19	Excitatory	mL2/3
Pool_444_AD006	Mus_musculus	Superficial	0.74772	0.02135	6.3	Excitatory	mL4
Pool_445_AD002	Mus_musculus	Superficial	0.78678	0.02607	6.35	Excitatory	mL6-1
Pool_445_AD006	Mus_musculus	Superficial	0.72121	0.02039	8.11	Excitatory	mL2/3
Pool_446_AD002	Mus_musculus	Superficial	0.72578	0.01867	7.65	Excitatory	mL4
Pool_446_AD006	Mus_musculus	Superficial	0.73811	0.01867	7.7	Excitatory	mL2/3
Pool_447_AD006	Mus_musculus	Superficial	0.72909	0.02442	6.93	Excitatory	mL4
Pool_448_AD002	Mus_musculus	Superficial	0.70758	0.02398	7.08	Excitatory	mL2/3
Pool_448_AD006	Mus_musculus	Superficial	0.7251	0.0256	7.55	Excitatory	mL2/3
Pool_449_AD006	Mus_musculus	Superficial	0.778	0.02521	9	Inhibitory	mPv
Pool_44_AD002	Mus_musculus	Superficial	0.72359	0.02634	3.54	Excitatory	mL2/3
Pool_44_AD006	Mus_musculus	Superficial	0.72594	0.02415	4.45	Excitatory	mL2/3
Pool_450_AD002	Mus_musculus	Superficial	0.75069	0.02454	5.91	Excitatory	mL2/3
Pool_450_AD006	Mus_musculus	Superficial	0.73656	0.01752	4.61	Excitatory	mL2/3
Pool_451_AD006	Mus_musculus	Superficial	0.7447	0.02032	8.47	Excitatory	mL2/3
Pool_452_AD002	Mus_musculus	Superficial	0.73931	0.02028	6.01	Excitatory	mL4
Pool_452_AD006	Mus_musculus	Superficial	0.76032	0.0249	7.14	Inhibitory	mVip
Pool_453_AD002	Mus_musculus	Superficial	0.69895	0.01514	3.31	Excitatory	mL4
Pool_453_AD006	Mus_musculus	Superficial	0.72293	0.01454	10.17	Inhibitory	mNdnf-2
Pool_454_AD006	Mus_musculus	Superficial	0.77478	0.02366	6.81	Inhibitory	mVip
Pool_455_AD002	Mus_musculus	Superficial	0.71509	0.01908	5.29	Excitatory	mL2/3
Pool_455_AD006	Mus_musculus	Superficial	0.74658	0.02078	3.55	Excitatory	mL2/3
Pool_456_AD002	Mus_musculus	Superficial	0.73128	0.02618	7.15	Excitatory	mL5-1
Pool_456_AD006	Mus_musculus	Superficial	0.72302	0.01959	7.15	Excitatory	mL2/3
Pool_457_AD002	Mus_musculus	Superficial	0.722	0.02317	4.61	Excitatory	mL2/3
Pool_457_AD006	Mus_musculus	Superficial	0.74141	0.02221	8.48	Excitatory	mL2/3
Pool_458_AD002	Mus_musculus	Superficial	0.73309	0.02979	6.65	Excitatory	mL5-1
Pool_458_AD006	Mus_musculus	Superficial	0.77191	0.02548	9.77	Inhibitory	mVip
Pool_459_AD002	Mus_musculus	Superficial	0.72234	0.02176	7.12	Excitatory	mL2/3
Pool_459_AD006	Mus_musculus	Superficial	0.7306	0.02088	7.9	Excitatory	mL2/3
Pool_45_AD002	Mus_musculus	Superficial	0.71858	0.02203	5.01	Excitatory	mL2/3
Pool_45_AD006	Mus_musculus	Superficial	0.80243	0.02628	5.83	Excitatory	mL6-1
Pool_460_AD002	Mus_musculus	Superficial	0.7248	0.02361	3.98	Excitatory	mL5-1
Pool_460_AD006	Mus_musculus	Superficial	0.74083	0.01928	8.75	Excitatory	mL4
Pool_461_AD002	Mus_musculus	Superficial	0.74067	0.02568	8.22	Inhibitory	mVip
Pool_461_AD006	Mus_musculus	Superficial	0.79118	0.0314	10.12	Inhibitory	mSst-1
Pool_462_AD002	Mus_musculus	Superficial	0.71684	0.02319	5.72	Excitatory	mL2/3
Pool_462_AD006	Mus_musculus	Superficial	0.73181	0.01964	8.96	Excitatory	mL4
Pool_463_AD002	Mus_musculus	Superficial	0.75055	0.02614	6.38	Excitatory	mL2/3
Pool_463_AD006	Mus_musculus	Superficial	0.73031	0.01823	8.55	Excitatory	mL4
Pool_464_AD006	Mus_musculus	Superficial	0.73366	0.01815	10	Excitatory	mL4
Pool_465_AD002	Mus_musculus	Superficial	0.69698	0.0166	1.72	Excitatory	mL4
Pool_465_AD006	Mus_musculus	Superficial	0.7332	0.01589	7.27	Excitatory	mL2/3
Pool_466_AD006	Mus_musculus	Superficial	0.73434	0.02029	8.61	Excitatory	mL4
Pool_467_AD002	Mus_musculus	Superficial	0.70759	0.01992	6.64	Excitatory	mL4
Pool_467_AD006	Mus_musculus	Superficial	0.74543	0.02353	8.79	Inhibitory	mNdnf-1
Pool_468_AD002	Mus_musculus	Superficial	0.73318	0.02058	7.98	Excitatory	mL4
Pool_468_AD006	Mus_musculus	Superficial	0.72794	0.02079	8.68	Excitatory	mL2/3
Pool_469_AD002	Mus_musculus	Superficial	0.71046	0.02069	6.81	Excitatory	mL2/3
Pool_469_AD006	Mus_musculus	Superficial	0.72426	0.01946	9.39	Excitatory	mL2/3
Pool_46_AD006	Mus_musculus	Superficial	0.71941	0.01659	5.31	Inhibitory	mNdnf-2
Pool_470_AD002	Mus_musculus	Superficial	0.73563	0.02357	5.64	Excitatory	mL5-1
Pool_470_AD006	Mus_musculus	Superficial	0.77126	0.02432	10.13	Excitatory	mL2/3
Pool_471_AD002	Mus_musculus	Superficial	0.72013	0.01673	8.58	Excitatory	mL4
Pool_472_AD002	Mus_musculus	Superficial	0.7173	0.01865	7.51	Excitatory	mL4
Pool_472_AD006	Mus_musculus	Superficial	0.7433	0.01968	9.44	Excitatory	mL2/3
Pool_473_AD002	Mus_musculus	Superficial	0.70109	0.01998	4.49	Excitatory	mL2/3
Pool_473_AD006	Mus_musculus	Superficial	0.7265	0.0184	9.59	Excitatory	mL4
Pool_474_AD002	Mus_musculus	Superficial	0.6917	0.02042	5.04	Excitatory	mL2/3
Pool_474_AD006	Mus_musculus	Superficial	0.72447	0.02461	9.04	Excitatory	mL2/3
Pool_475_AD006	Mus_musculus	Superficial	0.71989	0.02353	8.31	Excitatory	mL2/3
Pool_476_AD002	Mus_musculus	Superficial	0.7824	0.02816	5.09	Inhibitory	mSst-1
Pool_476_AD006	Mus_musculus	Superficial	0.70212	0.02199	8.41	Excitatory	mL2/3
Pool_477_AD002	Mus_musculus	Superficial	0.72646	0.02226	5.98	Excitatory	mL5-1
Pool_477_AD006	Mus_musculus	Superficial	0.71274	0.02169	9.17	Excitatory	mL2/3
Pool_478_AD002	Mus_musculus	Superficial	0.74996	0.02398	4.98	Inhibitory	mPv
Pool_478_AD006	Mus_musculus	Superficial	0.77185	0.02894	8.59	Inhibitory	mPv
Pool_479_AD002	Mus_musculus	Superficial	0.70807	0.01596	4.83	Inhibitory	mNdnf-2
Pool_479_AD006	Mus_musculus	Superficial	0.7332	0.0196	6.54	Excitatory	mL4
Pool_47_AD002	Mus_musculus	Superficial	0.72049	0.01603	3.28	Excitatory	mL4
Pool_47_AD006	Mus_musculus	Superficial	0.8008	0.03759	4.08	Inhibitory	mNdnf-1
Pool_480_AD002	Mus_musculus	Superficial	0.69431	0.02014	6.62	Excitatory	mL2/3
Pool_480_AD006	Mus_musculus	Superficial	0.73479	0.02017	8.95	Excitatory	mL2/3
Pool_481_AD008	Mus_musculus	Superficial	0.74313	0.02106	5.93	Excitatory	mL4
Pool_481_AD010	Mus_musculus	Superficial	0.71477	0.02168	5.15	Excitatory	mL2/3
Pool_482_AD008	Mus_musculus	Superficial	0.73394	0.02952	6.13	Excitatory	mL5-1
Pool_482_AD010	Mus_musculus	Superficial	0.76781	0.01834	5.04	Inhibitory	mSst-1
[truncated: 1,071 more rows]

## Sheet: Table S3
Table S3: Table with sample metadata from the multi-omic mouse gastrulation dataset (Argelaguet et al. 2019).
sample	id_rna	id_met	id_acc	embryo	plate	pass_rnaQC	pass_metQC	pass_accQC	stage	lineage10x	lineage10x_2	file_met	S.Score	G2M.Score	Phase
E4.5-5.5_new_Plate3_E09	lane5998_AAGAGGCA_CTATTAAG_Plate3_E09_L001_R1_val_1_GRCm38_ERCC_hisat2	E4.5-5.5_new_Plate3_E09	E4.5-5.5_new_Plate3_E09	E4.5-5.5_new_EM7	E4.5-5.5_new_Plate3	TRUE	TRUE	TRUE	E4.5	Epiblast	Epiblast	E4.5-5.5_new_Plate3_E09.tsv.gz	-0.111295	0.291663	G2M
E4.5-5.5_new_Plate3_H09	lane5998_AAGAGGCA_TTATGCGA_Plate3_H09_L001_R1_val_1_GRCm38_ERCC_hisat2	E4.5-5.5_new_Plate3_H09	E4.5-5.5_new_Plate3_H09	E4.5-5.5_new_EM8	E4.5-5.5_new_Plate3	TRUE	TRUE	TRUE	E4.5	Epiblast	Epiblast	E4.5-5.5_new_Plate3_H09.tsv.gz	0.0412656	0.342892	G2M
E4.5-5.5_new_Plate4_F01	lane5998_ACTCGCTA_AAGGCTAT_Plate4_F01_L001_R1_val_1_GRCm38_ERCC_hisat2	E4.5-5.5_new_Plate4_F01	E4.5-5.5_new_Plate4_F01	E4.5-5.5_new_EM11	E4.5-5.5_new_Plate4	TRUE	TRUE	TRUE	E4.5	Primitive_endoderm	Primitive_endoderm	E4.5-5.5_new_Plate4_F01.tsv.gz	-0.144718	0.0375792	G2M
E4.5-5.5_new_Plate4_C01	lane5998_ACTCGCTA_CCTAGAGT_Plate4_C01_L001_R1_val_1_GRCm38_ERCC_hisat2	E4.5-5.5_new_Plate4_C01	E4.5-5.5_new_Plate4_C01	E4.5-5.5_new_EM9	E4.5-5.5_new_Plate4	TRUE	TRUE	TRUE	E4.5	Primitive_endoderm	Primitive_endoderm	E4.5-5.5_new_Plate4_C01.tsv.gz	-0.0393797	-0.259547	G1
E4.5-5.5_new_Plate4_E01	lane5998_ACTCGCTA_CTATTAAG_Plate4_E01_L001_R1_val_1_GRCm38_ERCC_hisat2	E4.5-5.5_new_Plate4_E01	E4.5-5.5_new_Plate4_E01	E4.5-5.5_new_EM10	E4.5-5.5_new_Plate4	TRUE	TRUE	TRUE	E4.5	Primitive_endoderm	Primitive_endoderm	E4.5-5.5_new_Plate4_E01.tsv.gz	-0.120344	-0.189412	G1
E4.5-5.5_new_Plate4_G01	lane5998_ACTCGCTA_GAGCCTTA_Plate4_G01_L001_R1_val_1_GRCm38_ERCC_hisat2	E4.5-5.5_new_Plate4_G01	E4.5-5.5_new_Plate4_G01	E4.5-5.5_new_EM11	E4.5-5.5_new_Plate4	TRUE	TRUE	TRUE	E4.5	Epiblast	Epiblast	E4.5-5.5_new_Plate4_G01.tsv.gz	-0.0984129	0.323703	G2M
E4.5-5.5_new_Plate4_D01	lane5998_ACTCGCTA_GCGTAAGA_Plate4_D01_L001_R1_val_1_GRCm38_ERCC_hisat2	E4.5-5.5_new_Plate4_D01	E4.5-5.5_new_Plate4_D01	E4.5-5.5_new_EM10	E4.5-5.5_new_Plate4	TRUE	TRUE	TRUE	E4.5	Primitive_endoderm	Primitive_endoderm	E4.5-5.5_new_Plate4_D01.tsv.gz	-0.239666	-0.26184	G1
E4.5-5.5_new_Plate4_A01	lane5998_ACTCGCTA_TCGACTAG_Plate4_A01_L001_R1_val_1_GRCm38_ERCC_hisat2	E4.5-5.5_new_Plate4_A01	E4.5-5.5_new_Plate4_A01	E4.5-5.5_new_EM9	E4.5-5.5_new_Plate4	TRUE	TRUE	TRUE	E4.5	Epiblast	Epiblast	E4.5-5.5_new_Plate4_A01.tsv.gz	-0.0521437	-0.066197	G1
E4.5-5.5_new_Plate4_H01	lane5998_ACTCGCTA_TTATGCGA_Plate4_H01_L001_R1_val_1_GRCm38_ERCC_hisat2	E4.5-5.5_new_Plate4_H01	E4.5-5.5_new_Plate4_H01	E4.5-5.5_new_EM12	E4.5-5.5_new_Plate4	TRUE	TRUE	TRUE	E4.5	Primitive_endoderm	Primitive_endoderm	E4.5-5.5_new_Plate4_H01.tsv.gz	-0.188546	0.0575066	G2M
E4.5-5.5_new_Plate4_B01	lane5998_ACTCGCTA_TTCTAGCT_Plate4_B01_L001_R1_val_1_GRCm38_ERCC_hisat2	E4.5-5.5_new_Plate4_B01	E4.5-5.5_new_Plate4_B01	E4.5-5.5_new_EM9	E4.5-5.5_new_Plate4	TRUE	TRUE	TRUE	E4.5	Primitive_endoderm	Primitive_endoderm	E4.5-5.5_new_Plate4_B01.tsv.gz	-0.314046	0.188211	G2M
E4.5-5.5_new_Plate4_C08	lane5998_ACTGAGCG_CCTAGAGT_Plate4_C08_L001_R1_val_1_GRCm38_ERCC_hisat2	E4.5-5.5_new_Plate4_C08	E4.5-5.5_new_Plate4_C08	E4.5-5.5_new_EM9	E4.5-5.5_new_Plate4	TRUE	TRUE	TRUE	E4.5	Primitive_endoderm	Primitive_endoderm	E4.5-5.5_new_Plate4_C08.tsv.gz	-0.0846672	-0.22355	G1
E4.5-5.5_new_Plate4_G08	lane5998_ACTGAGCG_GAGCCTTA_Plate4_G08_L001_R1_val_1_GRCm38_ERCC_hisat2	E4.5-5.5_new_Plate4_G08	E4.5-5.5_new_Plate4_G08	E4.5-5.5_new_EM11	E4.5-5.5_new_Plate4	TRUE	TRUE	TRUE	E4.5	Epiblast	Epiblast	E4.5-5.5_new_Plate4_G08.tsv.gz	0.149036	-0.0739017	S
E4.5-5.5_new_Plate4_D08	lane5998_ACTGAGCG_GCGTAAGA_Plate4_D08_L001_R1_val_1_GRCm38_ERCC_hisat2	E4.5-5.5_new_Plate4_D08	E4.5-5.5_new_Plate4_D08	E4.5-5.5_new_EM10	E4.5-5.5_new_Plate4	TRUE	TRUE	TRUE	E4.5	Primitive_endoderm	Primitive_endoderm	E4.5-5.5_new_Plate4_D08.tsv.gz	-0.396083	0.122523	G2M
E4.5-5.5_new_Plate4_A08	lane5998_ACTGAGCG_TCGACTAG_Plate4_A08_L001_R1_val_1_GRCm38_ERCC_hisat2	E4.5-5.5_new_Plate4_A08	E4.5-5.5_new_Plate4_A08	E4.5-5.5_new_EM9	E4.5-5.5_new_Plate4	TRUE	TRUE	TRUE	E4.5	Primitive_endoderm	Primitive_endoderm	E4.5-5.5_new_Plate4_A08.tsv.gz	-0.305461	0.265767	G2M
E4.5-5.5_new_Plate4_H08	lane5998_ACTGAGCG_TTATGCGA_Plate4_H08_L001_R1_val_1_GRCm38_ERCC_hisat2	E4.5-5.5_new_Plate4_H08	E4.5-5.5_new_Plate4_H08	E4.5-5.5_new_EM12	E4.5-5.5_new_Plate4	TRUE	TRUE	TRUE	E4.5	Primitive_endoderm	Primitive_endoderm	E4.5-5.5_new_Plate4_H08.tsv.gz	-0.049429	-0.279386	G1
E4.5-5.5_new_Plate4_B08	lane5998_ACTGAGCG_TTCTAGCT_Plate4_B08_L001_R1_val_1_GRCm38_ERCC_hisat2	E4.5-5.5_new_Plate4_B08	E4.5-5.5_new_Plate4_B08	E4.5-5.5_new_EM9	E4.5-5.5_new_Plate4	TRUE	TRUE	TRUE	E4.5	Primitive_endoderm	Primitive_endoderm	E4.5-5.5_new_Plate4_B08.tsv.gz	-0.397561	-0.383684	G1
E4.5-5.5_new_Plate3_E03	lane5998_AGGCAGAA_CTATTAAG_Plate3_E03_L001_R1_val_1_GRCm38_ERCC_hisat2	E4.5-5.5_new_Plate3_E03	E4.5-5.5_new_Plate3_E03	E4.5-5.5_new_EM7	E4.5-5.5_new_Plate3	TRUE	TRUE	TRUE	E4.5	Epiblast	Epiblast	E4.5-5.5_new_Plate3_E03.tsv.gz	0.295364	-0.13133	S
E4.5-5.5_new_Plate3_H03	lane5998_AGGCAGAA_TTATGCGA_Plate3_H03_L001_R1_val_1_GRCm38_ERCC_hisat2	E4.5-5.5_new_Plate3_H03	E4.5-5.5_new_Plate3_H03	E4.5-5.5_new_EM8	E4.5-5.5_new_Plate3	TRUE	TRUE	TRUE	E4.5	Epiblast	Epiblast	E4.5-5.5_new_Plate3_H03.tsv.gz	0.00591613	-0.197368	S
E4.5-5.5_new_Plate3_B03	lane5998_AGGCAGAA_TTCTAGCT_Plate3_B03_L001_R1_val_1_GRCm38_ERCC_hisat2	E4.5-5.5_new_Plate3_B03	E4.5-5.5_new_Plate3_B03	E4.5-5.5_new_EM5	E4.5-5.5_new_Plate3	TRUE	TRUE	FALSE	E4.5	Epiblast	Epiblast	E4.5-5.5_new_Plate3_B03.tsv.gz	-0.0620104	0.148586	G2M
E4.5-5.5_new_Plate3_E12	lane5998_ATCTCAGG_CTATTAAG_Plate3_E12_L001_R1_val_1_GRCm38_ERCC_hisat2	E4.5-5.5_new_Plate3_E12	E4.5-5.5_new_Plate3_E12	E4.5-5.5_new_EM7	E4.5-5.5_new_Plate3	TRUE	TRUE	TRUE	E4.5	Epiblast	Epiblast	E4.5-5.5_new_Plate3_E12.tsv.gz	-0.00811635	0.196911	G2M
E4.5-5.5_new_Plate4_F06	lane5998_ATGCGCAG_AAGGCTAT_Plate4_F06_L001_R1_val_1_GRCm38_ERCC_hisat2	E4.5-5.5_new_Plate4_F06	E4.5-5.5_new_Plate4_F06	E4.5-5.5_new_EM11	E4.5-5.5_new_Plate4	TRUE	TRUE	TRUE	E4.5	Epiblast	Epiblast	E4.5-5.5_new_Plate4_F06.tsv.gz	0.18055	-0.068565	S
E4.5-5.5_new_Plate4_G06	lane5998_ATGCGCAG_GAGCCTTA_Plate4_G06_L001_R1_val_1_GRCm38_ERCC_hisat2	E4.5-5.5_new_Plate4_G06	E4.5-5.5_new_Plate4_G06	E4.5-5.5_new_EM11	E4.5-5.5_new_Plate4	TRUE	TRUE	TRUE	E4.5	Epiblast	Epiblast	E4.5-5.5_new_Plate4_G06.tsv.gz	0.122026	0.0433564	S
E4.5-5.5_new_Plate4_D06	lane5998_ATGCGCAG_GCGTAAGA_Plate4_D06_L001_R1_val_1_GRCm38_ERCC_hisat2	E4.5-5.5_new_Plate4_D06	E4.5-5.5_new_Plate4_D06	E4.5-5.5_new_EM10	E4.5-5.5_new_Plate4	TRUE	TRUE	TRUE	E4.5	Epiblast	Epiblast	E4.5-5.5_new_Plate4_D06.tsv.gz	0.119016	-0.270572	S
E4.5-5.5_new_Plate4_H06	lane5998_ATGCGCAG_TTATGCGA_Plate4_H06_L001_R1_val_1_GRCm38_ERCC_hisat2	E4.5-5.5_new_Plate4_H06	E4.5-5.5_new_Plate4_H06	E4.5-5.5_new_EM12	E4.5-5.5_new_Plate4	TRUE	TRUE	TRUE	E4.5	Primitive_endoderm	Primitive_endoderm	E4.5-5.5_new_Plate4_H06.tsv.gz	-0.241261	0.0693024	G2M
E4.5-5.5_new_Plate4_E09	lane5998_CCTAAGAC_CTATTAAG_Plate4_E09_L001_R1_val_1_GRCm38_ERCC_hisat2	E4.5-5.5_new_Plate4_E09	E4.5-5.5_new_Plate4_E09	E4.5-5.5_new_EM10	E4.5-5.5_new_Plate4	TRUE	TRUE	TRUE	E4.5	Epiblast	Epiblast	E4.5-5.5_new_Plate4_E09.tsv.gz	0.281103	-0.161493	S
E4.5-5.5_new_Plate4_G09	lane5998_CCTAAGAC_GAGCCTTA_Plate4_G09_L001_R1_val_1_GRCm38_ERCC_hisat2	E4.5-5.5_new_Plate4_G09	E4.5-5.5_new_Plate4_G09	E4.5-5.5_new_EM11	E4.5-5.5_new_Plate4	TRUE	TRUE	TRUE	E4.5	Primitive_endoderm	Primitive_endoderm	E4.5-5.5_new_Plate4_G09.tsv.gz	-0.326401	0.127666	G2M
E4.5-5.5_new_Plate4_D09	lane5998_CCTAAGAC_GCGTAAGA_Plate4_D09_L001_R1_val_1_GRCm38_ERCC_hisat2	E4.5-5.5_new_Plate4_D09	E4.5-5.5_new_Plate4_D09	E4.5-5.5_new_EM10	E4.5-5.5_new_Plate4	TRUE	TRUE	TRUE	E4.5	Primitive_endoderm	Primitive_endoderm	E4.5-5.5_new_Plate4_D09.tsv.gz	-0.385973	0.0185815	G2M
E4.5-5.5_new_Plate4_H09	lane5998_CCTAAGAC_TTATGCGA_Plate4_H09_L001_R1_val_1_GRCm38_ERCC_hisat2	E4.5-5.5_new_Plate4_H09	E4.5-5.5_new_Plate4_H09	E4.5-5.5_new_EM12	E4.5-5.5_new_Plate4	TRUE	TRUE	TRUE	E4.5	Primitive_endoderm	Primitive_endoderm	E4.5-5.5_new_Plate4_H09.tsv.gz	-0.113658	-0.107637	G1
E4.5-5.5_new_Plate4_B09	lane5998_CCTAAGAC_TTCTAGCT_Plate4_B09_L001_R1_val_1_GRCm38_ERCC_hisat2	E4.5-5.5_new_Plate4_B09	E4.5-5.5_new_Plate4_B09	E4.5-5.5_new_EM9	E4.5-5.5_new_Plate4	TRUE	TRUE	TRUE	E4.5	Epiblast	Epiblast	E4.5-5.5_new_Plate4_B09.tsv.gz	0.198174	-0.161173	S
E4.5-5.5_new_Plate3_G08	lane5998_CGAGGCTG_GAGCCTTA_Plate3_G08_L001_R1_val_1_GRCm38_ERCC_hisat2	E4.5-5.5_new_Plate3_G08	E4.5-5.5_new_Plate3_G08	E4.5-5.5_new_EM8	E4.5-5.5_new_Plate3	TRUE	TRUE	TRUE	E4.5	Epiblast	Epiblast	E4.5-5.5_new_Plate3_G08.tsv.gz	-0.034238	0.237959	G2M
E4.5-5.5_new_Plate4_C10	lane5998_CGATCAGT_CCTAGAGT_Plate4_C10_L001_R1_val_1_GRCm38_ERCC_hisat2	E4.5-5.5_new_Plate4_C10	E4.5-5.5_new_Plate4_C10	E4.5-5.5_new_EM9	E4.5-5.5_new_Plate4	TRUE	TRUE	TRUE	E4.5	Primitive_endoderm	Primitive_endoderm	E4.5-5.5_new_Plate4_C10.tsv.gz	-0.0700109	-0.100429	G1
E4.5-5.5_new_Plate4_E10	lane5998_CGATCAGT_CTATTAAG_Plate4_E10_L001_R1_val_1_GRCm38_ERCC_hisat2	E4.5-5.5_new_Plate4_E10	E4.5-5.5_new_Plate4_E10	E4.5-5.5_new_EM10	E4.5-5.5_new_Plate4	TRUE	TRUE	TRUE	E4.5	Primitive_endoderm	Primitive_endoderm	E4.5-5.5_new_Plate4_E10.tsv.gz	-0.266043	-0.0918158	G1
E4.5-5.5_new_Plate4_G10	lane5998_CGATCAGT_GAGCCTTA_Plate4_G10_L001_R1_val_1_GRCm38_ERCC_hisat2	E4.5-5.5_new_Plate4_G10	E4.5-5.5_new_Plate4_G10	E4.5-5.5_new_EM11	E4.5-5.5_new_Plate4	TRUE	TRUE	TRUE	E4.5	Epiblast	Epiblast	E4.5-5.5_new_Plate4_G10.tsv.gz	0.2063	0.159315	S
E4.5-5.5_new_Plate4_D10	lane5998_CGATCAGT_GCGTAAGA_Plate4_D10_L001_R1_val_1_GRCm38_ERCC_hisat2	E4.5-5.5_new_Plate4_D10	E4.5-5.5_new_Plate4_D10	E4.5-5.5_new_EM10	E4.5-5.5_new_Plate4	TRUE	TRUE	TRUE	E4.5	Epiblast	Epiblast	E4.5-5.5_new_Plate4_D10.tsv.gz	0.122081	-0.145092	S
E4.5-5.5_new_Plate4_A10	lane5998_CGATCAGT_TCGACTAG_Plate4_A10_L001_R1_val_1_GRCm38_ERCC_hisat2	E4.5-5.5_new_Plate4_A10	E4.5-5.5_new_Plate4_A10	E4.5-5.5_new_EM9	E4.5-5.5_new_Plate4	TRUE	TRUE	TRUE	E4.5	Primitive_endoderm	Primitive_endoderm	E4.5-5.5_new_Plate4_A10.tsv.gz	-0.205605	0.105068	G2M
E4.5-5.5_new_Plate4_B10	lane5998_CGATCAGT_TTCTAGCT_Plate4_B10_L001_R1_val_1_GRCm38_ERCC_hisat2	E4.5-5.5_new_Plate4_B10	E4.5-5.5_new_Plate4_B10	E4.5-5.5_new_EM9	E4.5-5.5_new_Plate4	TRUE	TRUE	TRUE	E4.5	Epiblast	Epiblast	E4.5-5.5_new_Plate4_B10.tsv.gz	0.0834184	-0.131636	S
E4.5-5.5_new_Plate4_F04	lane5998_CGGAGCCT_AAGGCTAT_Plate4_F04_L001_R1_val_1_GRCm38_ERCC_hisat2	E4.5-5.5_new_Plate4_F04	E4.5-5.5_new_Plate4_F04	E4.5-5.5_new_EM11	E4.5-5.5_new_Plate4	TRUE	TRUE	TRUE	E4.5	Primitive_endoderm	Primitive_endoderm	E4.5-5.5_new_Plate4_F04.tsv.gz	-0.363924	0.24938	G2M
E4.5-5.5_new_Plate4_C04	lane5998_CGGAGCCT_CCTAGAGT_Plate4_C04_L001_R1_val_1_GRCm38_ERCC_hisat2	E4.5-5.5_new_Plate4_C04	E4.5-5.5_new_Plate4_C04	E4.5-5.5_new_EM9	E4.5-5.5_new_Plate4	TRUE	TRUE	TRUE	E4.5	Primitive_endoderm	Primitive_endoderm	E4.5-5.5_new_Plate4_C04.tsv.gz	-0.109416	-0.514791	G1
E4.5-5.5_new_Plate4_E04	lane5998_CGGAGCCT_CTATTAAG_Plate4_E04_L001_R1_val_1_GRCm38_ERCC_hisat2	E4.5-5.5_new_Plate4_E04	E4.5-5.5_new_Plate4_E04	E4.5-5.5_new_EM10	E4.5-5.5_new_Plate4	TRUE	TRUE	TRUE	E4.5	Primitive_endoderm	Primitive_endoderm	E4.5-5.5_new_Plate4_E04.tsv.gz	-0.141009	-0.0700029	G1
E4.5-5.5_new_Plate4_G04	lane5998_CGGAGCCT_GAGCCTTA_Plate4_G04_L001_R1_val_1_GRCm38_ERCC_hisat2	E4.5-5.5_new_Plate4_G04	E4.5-5.5_new_Plate4_G04	E4.5-5.5_new_EM11	E4.5-5.5_new_Plate4	TRUE	TRUE	TRUE	E4.5	Primitive_endoderm	Primitive_endoderm	E4.5-5.5_new_Plate4_G04.tsv.gz	-0.264345	0.004613	G2M
E4.5-5.5_new_Plate4_D04	lane5998_CGGAGCCT_GCGTAAGA_Plate4_D04_L001_R1_val_1_GRCm38_ERCC_hisat2	E4.5-5.5_new_Plate4_D04	E4.5-5.5_new_Plate4_D04	E4.5-5.5_new_EM10	E4.5-5.5_new_Plate4	TRUE	TRUE	TRUE	E4.5	Primitive_endoderm	Primitive_endoderm	E4.5-5.5_new_Plate4_D04.tsv.gz	0.0170966	-0.245873	S
E4.5-5.5_new_Plate4_A04	lane5998_CGGAGCCT_TCGACTAG_Plate4_A04_L001_R1_val_1_GRCm38_ERCC_hisat2	E4.5-5.5_new_Plate4_A04	E4.5-5.5_new_Plate4_A04	E4.5-5.5_new_EM9	E4.5-5.5_new_Plate4	TRUE	TRUE	TRUE	E4.5	Primitive_endoderm	Primitive_endoderm	E4.5-5.5_new_Plate4_A04.tsv.gz	-0.345278	0.0648189	G2M
E4.5-5.5_new_Plate4_H04	lane5998_CGGAGCCT_TTATGCGA_Plate4_H04_L001_R1_val_1_GRCm38_ERCC_hisat2	E4.5-5.5_new_Plate4_H04	E4.5-5.5_new_Plate4_H04	E4.5-5.5_new_EM12	E4.5-5.5_new_Plate4	TRUE	TRUE	TRUE	E4.5	Primitive_endoderm	Primitive_endoderm	E4.5-5.5_new_Plate4_H04.tsv.gz	-0.211932	-0.0383647	G1
E4.5-5.5_new_Plate4_B04	lane5998_CGGAGCCT_TTCTAGCT_Plate4_B04_L001_R1_val_1_GRCm38_ERCC_hisat2	E4.5-5.5_new_Plate4_B04	E4.5-5.5_new_Plate4_B04	E4.5-5.5_new_EM9	E4.5-5.5_new_Plate4	TRUE	TRUE	TRUE	E4.5	Primitive_endoderm	Primitive_endoderm	E4.5-5.5_new_Plate4_B04.tsv.gz	-0.362947	0.311441	G2M
E4.5-5.5_new_Plate3_F02	lane5998_CGTACTAG_AAGGCTAT_Plate3_F02_L001_R1_val_1_GRCm38_ERCC_hisat2	E4.5-5.5_new_Plate3_F02	E4.5-5.5_new_Plate3_F02	E4.5-5.5_new_EM7	E4.5-5.5_new_Plate3	TRUE	TRUE	TRUE	E4.5	Epiblast	Epiblast	E4.5-5.5_new_Plate3_F02.tsv.gz	0.216538	-0.155704	S
E4.5-5.5_new_Plate3_E02	lane5998_CGTACTAG_CTATTAAG_Plate3_E02_L001_R1_val_1_GRCm38_ERCC_hisat2	E4.5-5.5_new_Plate3_E02	E4.5-5.5_new_Plate3_E02	E4.5-5.5_new_EM7	E4.5-5.5_new_Plate3	TRUE	TRUE	TRUE	E4.5	Epiblast	Epiblast	E4.5-5.5_new_Plate3_E02.tsv.gz	-0.15239	0.0126878	G2M
E4.5-5.5_new_Plate3_A02	lane5998_CGTACTAG_TCGACTAG_Plate3_A02_L001_R1_val_1_GRCm38_ERCC_hisat2	E4.5-5.5_new_Plate3_A02	E4.5-5.5_new_Plate3_A02	E4.5-5.5_new_EM5	E4.5-5.5_new_Plate3	TRUE	TRUE	FALSE	E4.5	Epiblast	Epiblast	E4.5-5.5_new_Plate3_A02.tsv.gz	-0.00149179	0.0967052	G2M
E4.5-5.5_new_Plate3_H02	lane5998_CGTACTAG_TTATGCGA_Plate3_H02_L001_R1_val_1_GRCm38_ERCC_hisat2	E4.5-5.5_new_Plate3_H02	E4.5-5.5_new_Plate3_H02	E4.5-5.5_new_EM8	E4.5-5.5_new_Plate3	TRUE	TRUE	TRUE	E4.5	Epiblast	Epiblast	E4.5-5.5_new_Plate3_H02.tsv.gz	-0.0143804	0.163906	G2M
E4.5-5.5_new_Plate3_B02	lane5998_CGTACTAG_TTCTAGCT_Plate3_B02_L001_R1_val_1_GRCm38_ERCC_hisat2	E4.5-5.5_new_Plate3_B02	E4.5-5.5_new_Plate3_B02	E4.5-5.5_new_EM5	E4.5-5.5_new_Plate3	TRUE	TRUE	TRUE	E4.5	Epiblast	Epiblast	E4.5-5.5_new_Plate3_B02.tsv.gz	-0.0139253	0.214414	G2M
E4.5-5.5_new_Plate3_F07	lane5998_CTCTCTAC_AAGGCTAT_Plate3_F07_L001_R1_val_1_GRCm38_ERCC_hisat2	E4.5-5.5_new_Plate3_F07	E4.5-5.5_new_Plate3_F07	E4.5-5.5_new_EM7	E4.5-5.5_new_Plate3	TRUE	TRUE	TRUE	E4.5	Epiblast	Epiblast	E4.5-5.5_new_Plate3_F07.tsv.gz	0.126544	0.0468636	S
E4.5-5.5_new_Plate3_C07	lane5998_CTCTCTAC_CCTAGAGT_Plate3_C07_L001_R1_val_1_GRCm38_ERCC_hisat2	E4.5-5.5_new_Plate3_C07	E4.5-5.5_new_Plate3_C07	E4.5-5.5_new_EM6	E4.5-5.5_new_Plate3	TRUE	TRUE	TRUE	E4.5	Epiblast	Epiblast	E4.5-5.5_new_Plate3_C07.tsv.gz	0.0925995	-0.0401183	S
E4.5-5.5_new_Plate3_G07	lane5998_CTCTCTAC_GAGCCTTA_Plate3_G07_L001_R1_val_1_GRCm38_ERCC_hisat2	E4.5-5.5_new_Plate3_G07	E4.5-5.5_new_Plate3_G07	E4.5-5.5_new_EM8	E4.5-5.5_new_Plate3	TRUE	TRUE	TRUE	E4.5	Epiblast	Epiblast	E4.5-5.5_new_Plate3_G07.tsv.gz	-0.00977681	0.204805	G2M
E4.5-5.5_new_Plate3_B07	lane5998_CTCTCTAC_TTCTAGCT_Plate3_B07_L001_R1_val_1_GRCm38_ERCC_hisat2	E4.5-5.5_new_Plate3_B07	E4.5-5.5_new_Plate3_B07	E4.5-5.5_new_EM5	E4.5-5.5_new_Plate3	TRUE	TRUE	TRUE	E4.5	Epiblast	Epiblast	E4.5-5.5_new_Plate3_B07.tsv.gz	0.178134	-0.0635019	S
E4.5-5.5_new_Plate4_F03	lane5998_GCGTAGTA_AAGGCTAT_Plate4_F03_L001_R1_val_1_GRCm38_ERCC_hisat2	E4.5-5.5_new_Plate4_F03	E4.5-5.5_new_Plate4_F03	E4.5-5.5_new_EM11	E4.5-5.5_new_Plate4	TRUE	TRUE	TRUE	E4.5	Epiblast	Epiblast	E4.5-5.5_new_Plate4_F03.tsv.gz	0.268721	-0.141332	S
E4.5-5.5_new_Plate4_C03	lane5998_GCGTAGTA_CCTAGAGT_Plate4_C03_L001_R1_val_1_GRCm38_ERCC_hisat2	E4.5-5.5_new_Plate4_C03	E4.5-5.5_new_Plate4_C03	E4.5-5.5_new_EM9	E4.5-5.5_new_Plate4	TRUE	TRUE	TRUE	E4.5	Epiblast	Epiblast	E4.5-5.5_new_Plate4_C03.tsv.gz	-0.108213	-0.0463964	G1
E4.5-5.5_new_Plate4_E03	lane5998_GCGTAGTA_CTATTAAG_Plate4_E03_L001_R1_val_1_GRCm38_ERCC_hisat2	E4.5-5.5_new_Plate4_E03	E4.5-5.5_new_Plate4_E03	E4.5-5.5_new_EM10	E4.5-5.5_new_Plate4	TRUE	TRUE	TRUE	E4.5	Epiblast	Epiblast	E4.5-5.5_new_Plate4_E03.tsv.gz	0.0409138	-0.216448	S
E4.5-5.5_new_Plate4_G03	lane5998_GCGTAGTA_GAGCCTTA_Plate4_G03_L001_R1_val_1_GRCm38_ERCC_hisat2	E4.5-5.5_new_Plate4_G03	E4.5-5.5_new_Plate4_G03	E4.5-5.5_new_EM11	E4.5-5.5_new_Plate4	TRUE	TRUE	FALSE	E4.5	Primitive_endoderm	Primitive_endoderm	E4.5-5.5_new_Plate4_G03.tsv.gz	-0.554792	-0.636358	G1
E4.5-5.5_new_Plate4_D03	lane5998_GCGTAGTA_GCGTAAGA_Plate4_D03_L001_R1_val_1_GRCm38_ERCC_hisat2	E4.5-5.5_new_Plate4_D03	E4.5-5.5_new_Plate4_D03	E4.5-5.5_new_EM10	E4.5-5.5_new_Plate4	TRUE	TRUE	TRUE	E4.5	Epiblast	Epiblast	E4.5-5.5_new_Plate4_D03.tsv.gz	0.243263	-0.190394	S
E4.5-5.5_new_Plate4_A03	lane5998_GCGTAGTA_TCGACTAG_Plate4_A03_L001_R1_val_1_GRCm38_ERCC_hisat2	E4.5-5.5_new_Plate4_A03	E4.5-5.5_new_Plate4_A03	E4.5-5.5_new_EM9	E4.5-5.5_new_Plate4	TRUE	TRUE	TRUE	E4.5	Primitive_endoderm	Primitive_endoderm	E4.5-5.5_new_Plate4_A03.tsv.gz	-0.253938	0.242962	G2M
E4.5-5.5_new_Plate4_H03	lane5998_GCGTAGTA_TTATGCGA_Plate4_H03_L001_R1_val_1_GRCm38_ERCC_hisat2	E4.5-5.5_new_Plate4_H03	E4.5-5.5_new_Plate4_H03	E4.5-5.5_new_EM12	E4.5-5.5_new_Plate4	TRUE	TRUE	TRUE	E4.5	Epiblast	Epiblast	E4.5-5.5_new_Plate4_H03.tsv.gz	0.0212998	0.217351	G2M
E4.5-5.5_new_Plate4_B03	lane5998_GCGTAGTA_TTCTAGCT_Plate4_B03_L001_R1_val_1_GRCm38_ERCC_hisat2	E4.5-5.5_new_Plate4_B03	E4.5-5.5_new_Plate4_B03	E4.5-5.5_new_EM9	E4.5-5.5_new_Plate4	TRUE	TRUE	TRUE	E4.5	Epiblast	Epiblast	E4.5-5.5_new_Plate4_B03.tsv.gz	0.234592	-0.117543	S
E4.5-5.5_new_Plate3_C05	lane5998_GGACTCCT_CCTAGAGT_Plate3_C05_L001_R1_val_1_GRCm38_ERCC_hisat2	E4.5-5.5_new_Plate3_C05	E4.5-5.5_new_Plate3_C05	E4.5-5.5_new_EM6	E4.5-5.5_new_Plate3	TRUE	TRUE	TRUE	E4.5	Epiblast	Epiblast	E4.5-5.5_new_Plate3_C05.tsv.gz	0.0492847	0.0260872	S
E4.5-5.5_new_Plate4_F02	lane5998_GGAGCTAC_AAGGCTAT_Plate4_F02_L001_R1_val_1_GRCm38_ERCC_hisat2	E4.5-5.5_new_Plate4_F02	E4.5-5.5_new_Plate4_F02	E4.5-5.5_new_EM11	E4.5-5.5_new_Plate4	TRUE	TRUE	TRUE	E4.5	Primitive_endoderm	Primitive_endoderm	E4.5-5.5_new_Plate4_F02.tsv.gz	-0.444419	-0.338446	G1
E4.5-5.5_new_Plate4_C02	lane5998_GGAGCTAC_CCTAGAGT_Plate4_C02_L001_R1_val_1_GRCm38_ERCC_hisat2	E4.5-5.5_new_Plate4_C02	E4.5-5.5_new_Plate4_C02	E4.5-5.5_new_EM9	E4.5-5.5_new_Plate4	TRUE	TRUE	TRUE	E4.5	Epiblast	Epiblast	E4.5-5.5_new_Plate4_C02.tsv.gz	0.22203	-0.0846305	S
E4.5-5.5_new_Plate4_E02	lane5998_GGAGCTAC_CTATTAAG_Plate4_E02_L001_R1_val_1_GRCm38_ERCC_hisat2	E4.5-5.5_new_Plate4_E02	E4.5-5.5_new_Plate4_E02	E4.5-5.5_new_EM10	E4.5-5.5_new_Plate4	TRUE	TRUE	TRUE	E4.5	Primitive_endoderm	Primitive_endoderm	E4.5-5.5_new_Plate4_E02.tsv.gz	-0.458859	-0.635236	G1
E4.5-5.5_new_Plate4_G02	lane5998_GGAGCTAC_GAGCCTTA_Plate4_G02_L001_R1_val_1_GRCm38_ERCC_hisat2	E4.5-5.5_new_Plate4_G02	E4.5-5.5_new_Plate4_G02	E4.5-5.5_new_EM11	E4.5-5.5_new_Plate4	TRUE	TRUE	TRUE	E4.5	Primitive_endoderm	Primitive_endoderm	E4.5-5.5_new_Plate4_G02.tsv.gz	-0.212072	-0.228936	G1
E4.5-5.5_new_Plate4_D02	lane5998_GGAGCTAC_GCGTAAGA_Plate4_D02_L001_R1_val_1_GRCm38_ERCC_hisat2	E4.5-5.5_new_Plate4_D02	E4.5-5.5_new_Plate4_D02	E4.5-5.5_new_EM10	E4.5-5.5_new_Plate4	TRUE	TRUE	TRUE	E4.5	Epiblast	Epiblast	E4.5-5.5_new_Plate4_D02.tsv.gz	0.119312	-0.0298612	S
E4.5-5.5_new_Plate4_A02	lane5998_GGAGCTAC_TCGACTAG_Plate4_A02_L001_R1_val_1_GRCm38_ERCC_hisat2	E4.5-5.5_new_Plate4_A02	E4.5-5.5_new_Plate4_A02	E4.5-5.5_new_EM9	E4.5-5.5_new_Plate4	TRUE	TRUE	TRUE	E4.5	Epiblast	Epiblast	E4.5-5.5_new_Plate4_A02.tsv.gz	0.0894434	0.166821	G2M
E4.5-5.5_new_Plate4_H02	lane5998_GGAGCTAC_TTATGCGA_Plate4_H02_L001_R1_val_1_GRCm38_ERCC_hisat2	E4.5-5.5_new_Plate4_H02	E4.5-5.5_new_Plate4_H02	E4.5-5.5_new_EM12	E4.5-5.5_new_Plate4	TRUE	TRUE	TRUE	E4.5	Primitive_endoderm	Primitive_endoderm	E4.5-5.5_new_Plate4_H02.tsv.gz	-0.0207232	-0.151802	G1
E4.5-5.5_new_Plate4_B02	lane5998_GGAGCTAC_TTCTAGCT_Plate4_B02_L001_R1_val_1_GRCm38_ERCC_hisat2	E4.5-5.5_new_Plate4_B02	E4.5-5.5_new_Plate4_B02	E4.5-5.5_new_EM9	E4.5-5.5_new_Plate4	TRUE	TRUE	TRUE	E4.5	Epiblast	Epiblast	E4.5-5.5_new_Plate4_B02.tsv.gz	0.28505	-0.0355138	S
E4.5-5.5_new_Plate3_E10	lane5998_GTAGAGGA_CTATTAAG_Plate3_E10_L001_R1_val_1_GRCm38_ERCC_hisat2	E4.5-5.5_new_Plate3_E10	E4.5-5.5_new_Plate3_E10	E4.5-5.5_new_EM7	E4.5-5.5_new_Plate3	TRUE	TRUE	TRUE	E4.5	Epiblast	Epiblast	E4.5-5.5_new_Plate3_E10.tsv.gz	0.259341	-0.104297	S
E4.5-5.5_new_Plate3_A10	lane5998_GTAGAGGA_TCGACTAG_Plate3_A10_L001_R1_val_1_GRCm38_ERCC_hisat2	E4.5-5.5_new_Plate3_A10	E4.5-5.5_new_Plate3_A10	E4.5-5.5_new_EM5	E4.5-5.5_new_Plate3	TRUE	TRUE	TRUE	E4.5	Epiblast	Epiblast	E4.5-5.5_new_Plate3_A10.tsv.gz	0.0754111	-0.119888	S
E4.5-5.5_new_Plate3_H10	lane5998_GTAGAGGA_TTATGCGA_Plate3_H10_L001_R1_val_1_GRCm38_ERCC_hisat2	E4.5-5.5_new_Plate3_H10	E4.5-5.5_new_Plate3_H10	E4.5-5.5_new_EM8	E4.5-5.5_new_Plate3	TRUE	TRUE	TRUE	E4.5	Epiblast	Epiblast	E4.5-5.5_new_Plate3_H10.tsv.gz	-0.0206825	0.092629	G2M
E4.5-5.5_new_Plate3_G01	lane5998_TAAGGCGA_GAGCCTTA_Plate3_G01_L001_R1_val_1_GRCm38_ERCC_hisat2	E4.5-5.5_new_Plate3_G01	E4.5-5.5_new_Plate3_G01	E4.5-5.5_new_EM8	E4.5-5.5_new_Plate3	TRUE	TRUE	TRUE	E4.5	Epiblast	Epiblast	E4.5-5.5_new_Plate3_G01.tsv.gz	-0.000402422	0.213482	G2M
E4.5-5.5_new_Plate4_F05	lane5998_TACGCTGC_AAGGCTAT_Plate4_F05_L001_R1_val_1_GRCm38_ERCC_hisat2	E4.5-5.5_new_Plate4_F05	E4.5-5.5_new_Plate4_F05	E4.5-5.5_new_EM11	E4.5-5.5_new_Plate4	TRUE	TRUE	TRUE	E4.5	Epiblast	Epiblast	E4.5-5.5_new_Plate4_F05.tsv.gz	-0.0531894	-0.0370116	G1
E4.5-5.5_new_Plate4_C05	lane5998_TACGCTGC_CCTAGAGT_Plate4_C05_L001_R1_val_1_GRCm38_ERCC_hisat2	E4.5-5.5_new_Plate4_C05	E4.5-5.5_new_Plate4_C05	E4.5-5.5_new_EM9	E4.5-5.5_new_Plate4	TRUE	TRUE	TRUE	E4.5	Primitive_endoderm	Primitive_endoderm	E4.5-5.5_new_Plate4_C05.tsv.gz	-0.17717	0.100347	G2M
E4.5-5.5_new_Plate4_E05	lane5998_TACGCTGC_CTATTAAG_Plate4_E05_L001_R1_val_1_GRCm38_ERCC_hisat2	E4.5-5.5_new_Plate4_E05	E4.5-5.5_new_Plate4_E05	E4.5-5.5_new_EM10	E4.5-5.5_new_Plate4	TRUE	TRUE	TRUE	E4.5	Epiblast	Epiblast	E4.5-5.5_new_Plate4_E05.tsv.gz	-0.0873945	0.247462	G2M
E4.5-5.5_new_Plate4_G05	lane5998_TACGCTGC_GAGCCTTA_Plate4_G05_L001_R1_val_1_GRCm38_ERCC_hisat2	E4.5-5.5_new_Plate4_G05	E4.5-5.5_new_Plate4_G05	E4.5-5.5_new_EM11	E4.5-5.5_new_Plate4	TRUE	TRUE	TRUE	E4.5	Epiblast	Epiblast	E4.5-5.5_new_Plate4_G05.tsv.gz	0.274611	-0.0890752	S
E4.5-5.5_new_Plate4_D05	lane5998_TACGCTGC_GCGTAAGA_Plate4_D05_L001_R1_val_1_GRCm38_ERCC_hisat2	E4.5-5.5_new_Plate4_D05	E4.5-5.5_new_Plate4_D05	E4.5-5.5_new_EM10	E4.5-5.5_new_Plate4	TRUE	TRUE	TRUE	E4.5	Epiblast	Epiblast	E4.5-5.5_new_Plate4_D05.tsv.gz	0.0735547	0.0332286	S
E4.5-5.5_new_Plate4_A05	lane5998_TACGCTGC_TCGACTAG_Plate4_A05_L001_R1_val_1_GRCm38_ERCC_hisat2	E4.5-5.5_new_Plate4_A05	E4.5-5.5_new_Plate4_A05	E4.5-5.5_new_EM9	E4.5-5.5_new_Plate4	TRUE	TRUE	TRUE	E4.5	Primitive_endoderm	Primitive_endoderm	E4.5-5.5_new_Plate4_A05.tsv.gz	-0.153952	0.0433117	G2M
E4.5-5.5_new_Plate4_H05	lane5998_TACGCTGC_TTATGCGA_Plate4_H05_L001_R1_val_1_GRCm38_ERCC_hisat2	E4.5-5.5_new_Plate4_H05	E4.5-5.5_new_Plate4_H05	E4.5-5.5_new_EM12	E4.5-5.5_new_Plate4	TRUE	TRUE	TRUE	E4.5	Primitive_endoderm	Primitive_endoderm	E4.5-5.5_new_Plate4_H05.tsv.gz	-0.335407	-0.679175	G1
E4.5-5.5_new_Plate4_B05	lane5998_TACGCTGC_TTCTAGCT_Plate4_B05_L001_R1_val_1_GRCm38_ERCC_hisat2	E4.5-5.5_new_Plate4_B05	E4.5-5.5_new_Plate4_B05	E4.5-5.5_new_EM9	E4.5-5.5_new_Plate4	TRUE	TRUE	TRUE	E4.5	Epiblast	Epiblast	E4.5-5.5_new_Plate4_B05.tsv.gz	0.310925	-0.237166	S
E4.5-5.5_new_Plate4_F07	lane5998_TAGCGCTC_AAGGCTAT_Plate4_F07_L001_R1_val_1_GRCm38_ERCC_hisat2	E4.5-5.5_new_Plate4_F07	E4.5-5.5_new_Plate4_F07	E4.5-5.5_new_EM11	E4.5-5.5_new_Plate4	TRUE	TRUE	TRUE	E4.5	Epiblast	Epiblast	E4.5-5.5_new_Plate4_F07.tsv.gz	0.0422574	0.224905	G2M
E4.5-5.5_new_Plate4_C07	lane5998_TAGCGCTC_CCTAGAGT_Plate4_C07_L001_R1_val_1_GRCm38_ERCC_hisat2	E4.5-5.5_new_Plate4_C07	E4.5-5.5_new_Plate4_C07	E4.5-5.5_new_EM9	E4.5-5.5_new_Plate4	TRUE	TRUE	TRUE	E4.5	Primitive_endoderm	Primitive_endoderm	E4.5-5.5_new_Plate4_C07.tsv.gz	-0.198847	-0.097031	G1
E4.5-5.5_new_Plate4_E07	lane5998_TAGCGCTC_CTATTAAG_Plate4_E07_L001_R1_val_1_GRCm38_ERCC_hisat2	E4.5-5.5_new_Plate4_E07	E4.5-5.5_new_Plate4_E07	E4.5-5.5_new_EM10	E4.5-5.5_new_Plate4	TRUE	TRUE	TRUE	E4.5	Epiblast	Epiblast	E4.5-5.5_new_Plate4_E07.tsv.gz	0.175976	-0.183578	S
E4.5-5.5_new_Plate4_G07	lane5998_TAGCGCTC_GAGCCTTA_Plate4_G07_L001_R1_val_1_GRCm38_ERCC_hisat2	E4.5-5.5_new_Plate4_G07	E4.5-5.5_new_Plate4_G07	E4.5-5.5_new_EM11	E4.5-5.5_new_Plate4	TRUE	TRUE	TRUE	E4.5	Epiblast	Epiblast	E4.5-5.5_new_Plate4_G07.tsv.gz	0.331596	-0.298451	S
E4.5-5.5_new_Plate4_D07	lane5998_TAGCGCTC_GCGTAAGA_Plate4_D07_L001_R1_val_1_GRCm38_ERCC_hisat2	E4.5-5.5_new_Plate4_D07	E4.5-5.5_new_Plate4_D07	E4.5-5.5_new_EM10	E4.5-5.5_new_Plate4	TRUE	TRUE	TRUE	E4.5	Primitive_endoderm	Primitive_endoderm	E4.5-5.5_new_Plate4_D07.tsv.gz	-0.162041	-0.126426	G1
E4.5-5.5_new_Plate4_A07	lane5998_TAGCGCTC_TCGACTAG_Plate4_A07_L001_R1_val_1_GRCm38_ERCC_hisat2	E4.5-5.5_new_Plate4_A07	E4.5-5.5_new_Plate4_A07	E4.5-5.5_new_EM9	E4.5-5.5_new_Plate4	TRUE	TRUE	TRUE	E4.5	Primitive_endoderm	Primitive_endoderm	E4.5-5.5_new_Plate4_A07.tsv.gz	-0.257778	0.29232	G2M
E4.5-5.5_new_Plate4_H07	lane5998_TAGCGCTC_TTATGCGA_Plate4_H07_L001_R1_val_1_GRCm38_ERCC_hisat2	E4.5-5.5_new_Plate4_H07	E4.5-5.5_new_Plate4_H07	E4.5-5.5_new_EM12	E4.5-5.5_new_Plate4	TRUE	TRUE	TRUE	E4.5	Primitive_endoderm	Primitive_endoderm	E4.5-5.5_new_Plate4_H07.tsv.gz	-0.13059	-0.0417704	G1
E4.5-5.5_new_Plate4_B07	lane5998_TAGCGCTC_TTCTAGCT_Plate4_B07_L001_R1_val_1_GRCm38_ERCC_hisat2	E4.5-5.5_new_Plate4_B07	E4.5-5.5_new_Plate4_B07	E4.5-5.5_new_EM9	E4.5-5.5_new_Plate4	TRUE	TRUE	TRUE	E4.5	Primitive_endoderm	Primitive_endoderm	E4.5-5.5_new_Plate4_B07.tsv.gz	-0.282267	0.23984	G2M
E4.5-5.5_new_Plate3_G06	lane5998_TAGGCATG_GAGCCTTA_Plate3_G06_L001_R1_val_1_GRCm38_ERCC_hisat2	E4.5-5.5_new_Plate3_G06	E4.5-5.5_new_Plate3_G06	E4.5-5.5_new_EM8	E4.5-5.5_new_Plate3	TRUE	TRUE	TRUE	E4.5	Epiblast	Epiblast	E4.5-5.5_new_Plate3_G06.tsv.gz	0.117007	-0.105708	S
E4.5-5.5_new_Plate3_A06	lane5998_TAGGCATG_TCGACTAG_Plate3_A06_L001_R1_val_1_GRCm38_ERCC_hisat2	E4.5-5.5_new_Plate3_A06	E4.5-5.5_new_Plate3_A06	E4.5-5.5_new_EM5	E4.5-5.5_new_Plate3	TRUE	TRUE	TRUE	E4.5	Epiblast	Epiblast	E4.5-5.5_new_Plate3_A06.tsv.gz	0.0180885	0.1991	G2M
E4.5-5.5_new_Plate3_C04	lane5998_TCCTGAGC_CCTAGAGT_Plate3_C04_L001_R1_val_1_GRCm38_ERCC_hisat2	E4.5-5.5_new_Plate3_C04	E4.5-5.5_new_Plate3_C04	E4.5-5.5_new_EM6	E4.5-5.5_new_Plate3	TRUE	TRUE	TRUE	E4.5	Epiblast	Epiblast	E4.5-5.5_new_Plate3_C04.tsv.gz	-0.0402059	-0.243437	G1
E4.5-5.5_new_Plate3_E04	lane5998_TCCTGAGC_CTATTAAG_Plate3_E04_L001_R1_val_1_GRCm38_ERCC_hisat2	E4.5-5.5_new_Plate3_E04	E4.5-5.5_new_Plate3_E04	E4.5-5.5_new_EM7	E4.5-5.5_new_Plate3	TRUE	TRUE	TRUE	E4.5	Epiblast	Epiblast	E4.5-5.5_new_Plate3_E04.tsv.gz	-0.0682315	0.132162	G2M
E4.5-5.5_new_Plate3_A04	lane5998_TCCTGAGC_TCGACTAG_Plate3_A04_L001_R1_val_1_GRCm38_ERCC_hisat2	E4.5-5.5_new_Plate3_A04	E4.5-5.5_new_Plate3_A04	E4.5-5.5_new_EM5	E4.5-5.5_new_Plate3	TRUE	TRUE	TRUE	E4.5	Epiblast	Epiblast	E4.5-5.5_new_Plate3_A04.tsv.gz	0.0130126	0.0526668	G2M
E4.5-5.5_new_Plate3_H04	lane5998_TCCTGAGC_TTATGCGA_Plate3_H04_L001_R1_val_1_GRCm38_ERCC_hisat2	E4.5-5.5_new_Plate3_H04	E4.5-5.5_new_Plate3_H04	E4.5-5.5_new_EM8	E4.5-5.5_new_Plate3	TRUE	TRUE	TRUE	E4.5	Epiblast	Epiblast	E4.5-5.5_new_Plate3_H04.tsv.gz	0.228298	-0.0890016	S
E4.5-5.5_new_Plate4_F12	lane5998_TCGACGTC_AAGGCTAT_Plate4_F12_L001_R1_val_1_GRCm38_ERCC_hisat2	E4.5-5.5_new_Plate4_F12	E4.5-5.5_new_Plate4_F12	E4.5-5.5_new_EM11	E4.5-5.5_new_Plate4	TRUE	TRUE	TRUE	E4.5	Primitive_endoderm	Primitive_endoderm	E4.5-5.5_new_Plate4_F12.tsv.gz	-0.0577794	-0.198265	G1
E4.5-5.5_new_Plate4_C12	lane5998_TCGACGTC_CCTAGAGT_Plate4_C12_L001_R1_val_1_GRCm38_ERCC_hisat2	E4.5-5.5_new_Plate4_C12	E4.5-5.5_new_Plate4_C12	E4.5-5.5_new_EM9	E4.5-5.5_new_Plate4	TRUE	TRUE	TRUE	E4.5	Epiblast	Epiblast	E4.5-5.5_new_Plate4_C12.tsv.gz	0.0162786	-0.0510375	S
E4.5-5.5_new_Plate4_E12	lane5998_TCGACGTC_CTATTAAG_Plate4_E12_L001_R1_val_1_GRCm38_ERCC_hisat2	E4.5-5.5_new_Plate4_E12	E4.5-5.5_new_Plate4_E12	E4.5-5.5_new_EM10	E4.5-5.5_new_Plate4	TRUE	TRUE	TRUE	E4.5	Primitive_endoderm	Primitive_endoderm	E4.5-5.5_new_Plate4_E12.tsv.gz	-0.44782	-0.646832	G1
E4.5-5.5_new_Plate4_G12	lane5998_TCGACGTC_GAGCCTTA_Plate4_G12_L001_R1_val_1_GRCm38_ERCC_hisat2	E4.5-5.5_new_Plate4_G12	E4.5-5.5_new_Plate4_G12	E4.5-5.5_new_EM11	E4.5-5.5_new_Plate4	TRUE	TRUE	TRUE	E4.5	Epiblast	Epiblast	E4.5-5.5_new_Plate4_G12.tsv.gz	0.190094	-0.252981	S
E4.5-5.5_new_Plate4_A12	lane5998_TCGACGTC_TCGACTAG_Plate4_A12_L001_R1_val_1_GRCm38_ERCC_hisat2	E4.5-5.5_new_Plate4_A12	E4.5-5.5_new_Plate4_A12	E4.5-5.5_new_EM9	E4.5-5.5_new_Plate4	TRUE	TRUE	TRUE	E4.5	Epiblast	Epiblast	E4.5-5.5_new_Plate4_A12.tsv.gz	0.0653863	-0.0860622	S
E4.5-5.5_new_Plate4_B12	lane5998_TCGACGTC_TTCTAGCT_Plate4_B12_L001_R1_val_1_GRCm38_ERCC_hisat2	E4.5-5.5_new_Plate4_B12	E4.5-5.5_new_Plate4_B12	E4.5-5.5_new_EM9	E4.5-5.5_new_Plate4	TRUE	TRUE	TRUE	E4.5	Primitive_endoderm	Primitive_endoderm	E4.5-5.5_new_Plate4_B12.tsv.gz	-0.360558	0.138565	G2M
E4.5-5.5_new_Plate4_F11	lane5998_TGCAGCTA_AAGGCTAT_Plate4_F11_L001_R1_val_1_GRCm38_ERCC_hisat2	E4.5-5.5_new_Plate4_F11	E4.5-5.5_new_Plate4_F11	E4.5-5.5_new_EM11	E4.5-5.5_new_Plate4	TRUE	TRUE	TRUE	E4.5	Epiblast	Epiblast	E4.5-5.5_new_Plate4_F11.tsv.gz	0.246955	-0.133457	S
E4.5-5.5_new_Plate4_C11	lane5998_TGCAGCTA_CCTAGAGT_Plate4_C11_L001_R1_val_1_GRCm38_ERCC_hisat2	E4.5-5.5_new_Plate4_C11	E4.5-5.5_new_Plate4_C11	E4.5-5.5_new_EM9	E4.5-5.5_new_Plate4	TRUE	TRUE	TRUE	E4.5	Epiblast	Epiblast	E4.5-5.5_new_Plate4_C11.tsv.gz	0.337875	-0.281061	S
E4.5-5.5_new_Plate4_A11	lane5998_TGCAGCTA_TCGACTAG_Plate4_A11_L001_R1_val_1_GRCm38_ERCC_hisat2	E4.5-5.5_new_Plate4_A11	E4.5-5.5_new_Plate4_A11	E4.5-5.5_new_EM9	E4.5-5.5_new_Plate4	TRUE	TRUE	TRUE	E4.5	Epiblast	Epiblast	E4.5-5.5_new_Plate4_A11.tsv.gz	0.0532695	-0.00657018	S
E4.5-5.5_new_Plate4_B11	lane5998_TGCAGCTA_TTCTAGCT_Plate4_B11_L001_R1_val_1_GRCm38_ERCC_hisat2	E4.5-5.5_new_Plate4_B11	E4.5-5.5_new_Plate4_B11	E4.5-5.5_new_EM9	E4.5-5.5_new_Plate4	TRUE	TRUE	TRUE	E4.5	Primitive_endoderm	Primitive_endoderm	E4.5-5.5_new_Plate4_B11.tsv.gz	-0.123483	-0.182299	G1
E4.5-5.5_new_Plate1_G09	lane5998_AAGAGGCA_CGTCTAAT_Plate1_G09_L001_R1_val_1_GRCm38_ERCC_hisat2	E4.5-5.5_new_Plate1_G09	E4.5-5.5_new_Plate1_G09	E4.5-5.5_new_EM2	E4.5-5.5_new_Plate1	TRUE	TRUE	TRUE	E5.5	Epiblast	Epiblast	E4.5-5.5_new_Plate1_G09.tsv.gz	-0.210295	0.129522	G2M
E4.5-5.5_new_Plate1_C09	lane5998_AAGAGGCA_GTAAGGAG_Plate1_C09_L001_R1_val_1_GRCm38_ERCC_hisat2	E4.5-5.5_new_Plate1_C09	E4.5-5.5_new_Plate1_C09	E4.5-5.5_new_EM1	E4.5-5.5_new_Plate1	TRUE	TRUE	TRUE	E5.5	Epiblast	Epiblast	E4.5-5.5_new_Plate1_C09.tsv.gz	-0.0250126	-0.0218726	G1
E4.5-5.5_new_Plate1_H09	lane5998_AAGAGGCA_TCTCTCCG_Plate1_H09_L001_R1_val_1_GRCm38_ERCC_hisat2	E4.5-5.5_new_Plate1_H09	E4.5-5.5_new_Plate1_H09	E4.5-5.5_new_EM2	E4.5-5.5_new_Plate1	TRUE	TRUE	TRUE	E5.5	Epiblast	Epiblast	E4.5-5.5_new_Plate1_H09.tsv.gz	-0.182089	0.162296	G2M
E4.5-5.5_new_Plate2_E01	lane5998_ACTCGCTA_AAGGAGTA_Plate2_E01_L001_R1_val_1_GRCm38_ERCC_hisat2	E4.5-5.5_new_Plate2_E01	E4.5-5.5_new_Plate2_E01	E4.5-5.5_new_EM4	E4.5-5.5_new_Plate2	TRUE	TRUE	TRUE	E5.5	Epiblast	Epiblast	E4.5-5.5_new_Plate2_E01.tsv.gz	-0.0436274	-0.00254481	G1
E4.5-5.5_new_Plate2_D01	lane5998_ACTCGCTA_ACTGCATA_Plate2_D01_L001_R1_val_1_GRCm38_ERCC_hisat2	E4.5-5.5_new_Plate2_D01	E4.5-5.5_new_Plate2_D01	E4.5-5.5_new_EM3	E4.5-5.5_new_Plate2	TRUE	TRUE	TRUE	E5.5	Epiblast	Epiblast	E4.5-5.5_new_Plate2_D01.tsv.gz	0.101826	-0.17504	S
E4.5-5.5_new_Plate2_G01	lane5998_ACTCGCTA_CGTCTAAT_Plate2_G01_L001_R1_val_1_GRCm38_ERCC_hisat2	E4.5-5.5_new_Plate2_G01	E4.5-5.5_new_Plate2_G01	E4.5-5.5_new_EM4	E4.5-5.5_new_Plate2	TRUE	TRUE	TRUE	E5.5	Epiblast	Epiblast	E4.5-5.5_new_Plate2_G01.tsv.gz	0.245823	-0.155016	S
E4.5-5.5_new_Plate2_F01	lane5998_ACTCGCTA_CTAAGCCT_Plate2_F01_L001_R1_val_1_GRCm38_ERCC_hisat2	E4.5-5.5_new_Plate2_F01	E4.5-5.5_new_Plate2_F01	E4.5-5.5_new_EM4	E4.5-5.5_new_Plate2	TRUE	TRUE	TRUE	E5.5	Visceral_endoderm	Visceral_endoderm	E4.5-5.5_new_Plate2_F01.tsv.gz	-0.24636	-0.245656	G1
E4.5-5.5_new_Plate2_A01	lane5998_ACTCGCTA_CTCTCTAT_Plate2_A01_L001_R1_val_1_GRCm38_ERCC_hisat2	E4.5-5.5_new_Plate2_A01	E4.5-5.5_new_Plate2_A01	E4.5-5.5_new_EM3	E4.5-5.5_new_Plate2	TRUE	TRUE	TRUE	E5.5	Epiblast	Epiblast	E4.5-5.5_new_Plate2_A01.tsv.gz	-0.159496	0.0591816	G2M
E4.5-5.5_new_Plate2_C01	lane5998_ACTCGCTA_GTAAGGAG_Plate2_C01_L001_R1_val_1_GRCm38_ERCC_hisat2	E4.5-5.5_new_Plate2_C01	E4.5-5.5_new_Plate2_C01	E4.5-5.5_new_EM3	E4.5-5.5_new_Plate2	TRUE	TRUE	TRUE	E5.5	Epiblast	Epiblast	E4.5-5.5_new_Plate2_C01.tsv.gz	-0.133027	0.220707	G2M
E4.5-5.5_new_Plate2_B01	lane5998_ACTCGCTA_TATCCTCT_Plate2_B01_L001_R1_val_1_GRCm38_ERCC_hisat2	E4.5-5.5_new_Plate2_B01	E4.5-5.5_new_Plate2_B01	E4.5-5.5_new_EM3	E4.5-5.5_new_Plate2	TRUE	TRUE	TRUE	E5.5	Visceral_endoderm	Visceral_endoderm	E4.5-5.5_new_Plate2_B01.tsv.gz	-0.321707	0.0957549	G2M
E4.5-5.5_new_Plate2_H01	lane5998_ACTCGCTA_TCTCTCCG_Plate2_H01_L001_R1_val_1_GRCm38_ERCC_hisat2	E4.5-5.5_new_Plate2_H01	E4.5-5.5_new_Plate2_H01	E4.5-5.5_new_EM4	E4.5-5.5_new_Plate2	TRUE	TRUE	TRUE	E5.5	Epiblast	Epiblast	E4.5-5.5_new_Plate2_H01.tsv.gz	0.00262795	-0.0137164	S
E4.5-5.5_new_Plate2_E08	lane5998_ACTGAGCG_AAGGAGTA_Plate2_E08_L001_R1_val_1_GRCm38_ERCC_hisat2	E4.5-5.5_new_Plate2_E08	E4.5-5.5_new_Plate2_E08	E4.5-5.5_new_EM4	E4.5-5.5_new_Plate2	TRUE	TRUE	TRUE	E5.5	Epiblast	Epiblast	E4.5-5.5_new_Plate2_E08.tsv.gz	-0.0362218	-0.00022086	G1
E4.5-5.5_new_Plate2_D08	lane5998_ACTGAGCG_ACTGCATA_Plate2_D08_L001_R1_val_1_GRCm38_ERCC_hisat2	E4.5-5.5_new_Plate2_D08	E4.5-5.5_new_Plate2_D08	E4.5-5.5_new_EM3	E4.5-5.5_new_Plate2	TRUE	TRUE	TRUE	E5.5	Visceral_endoderm	Visceral_endoderm	E4.5-5.5_new_Plate2_D08.tsv.gz	-0.32968	-0.0590289	G1
E4.5-5.5_new_Plate2_G08	lane5998_ACTGAGCG_CGTCTAAT_Plate2_G08_L001_R1_val_1_GRCm38_ERCC_hisat2	E4.5-5.5_new_Plate2_G08	E4.5-5.5_new_Plate2_G08	E4.5-5.5_new_EM4	E4.5-5.5_new_Plate2	TRUE	TRUE	TRUE	E5.5	Epiblast	Epiblast	E4.5-5.5_new_Plate2_G08.tsv.gz	-0.123289	0.104385	G2M
E4.5-5.5_new_Plate2_F08	lane5998_ACTGAGCG_CTAAGCCT_Plate2_F08_L001_R1_val_1_GRCm38_ERCC_hisat2	E4.5-5.5_new_Plate2_F08	E4.5-5.5_new_Plate2_F08	E4.5-5.5_new_EM4	E4.5-5.5_new_Plate2	TRUE	TRUE	TRUE	E5.5	Epiblast	Epiblast	E4.5-5.5_new_Plate2_F08.tsv.gz	-0.0451172	0.152327	G2M
E4.5-5.5_new_Plate2_A08	lane5998_ACTGAGCG_CTCTCTAT_Plate2_A08_L001_R1_val_1_GRCm38_ERCC_hisat2	E4.5-5.5_new_Plate2_A08	E4.5-5.5_new_Plate2_A08	E4.5-5.5_new_EM3	E4.5-5.5_new_Plate2	TRUE	TRUE	TRUE	E5.5	Visceral_endoderm	Visceral_endoderm	E4.5-5.5_new_Plate2_A08.tsv.gz	-0.313107	-0.160414	G1
E4.5-5.5_new_Plate2_C08	lane5998_ACTGAGCG_GTAAGGAG_Plate2_C08_L001_R1_val_1_GRCm38_ERCC_hisat2	E4.5-5.5_new_Plate2_C08	E4.5-5.5_new_Plate2_C08	E4.5-5.5_new_EM3	E4.5-5.5_new_Plate2	TRUE	TRUE	TRUE	E5.5	Visceral_endoderm	Visceral_endoderm	E4.5-5.5_new_Plate2_C08.tsv.gz	-0.0272115	-0.263803	G1
E4.5-5.5_new_Plate2_B08	lane5998_ACTGAGCG_TATCCTCT_Plate2_B08_L001_R1_val_1_GRCm38_ERCC_hisat2	E4.5-5.5_new_Plate2_B08	E4.5-5.5_new_Plate2_B08	E4.5-5.5_new_EM3	E4.5-5.5_new_Plate2	TRUE	TRUE	TRUE	E5.5	Visceral_endoderm	Visceral_endoderm	E4.5-5.5_new_Plate2_B08.tsv.gz	-0.0628602	-0.297064	G1
E4.5-5.5_new_Plate2_H08	lane5998_ACTGAGCG_TCTCTCCG_Plate2_H08_L001_R1_val_1_GRCm38_ERCC_hisat2	E4.5-5.5_new_Plate2_H08	E4.5-5.5_new_Plate2_H08	E4.5-5.5_new_EM4	E4.5-5.5_new_Plate2	TRUE	TRUE	TRUE	E5.5	Epiblast	Epiblast	E4.5-5.5_new_Plate2_H08.tsv.gz	0.149953	-0.116914	S
E4.5-5.5_new_Plate1_E03	lane5998_AGGCAGAA_AAGGAGTA_Plate1_E03_L001_R1_val_1_GRCm38_ERCC_hisat2	E4.5-5.5_new_Plate1_E03	E4.5-5.5_new_Plate1_E03	E4.5-5.5_new_EM2	E4.5-5.5_new_Plate1	TRUE	TRUE	TRUE	E5.5	Epiblast	Epiblast	E4.5-5.5_new_Plate1_E03.tsv.gz	-0.290336	0.126426	G2M
E4.5-5.5_new_Plate1_D03	lane5998_AGGCAGAA_ACTGCATA_Plate1_D03_L001_R1_val_1_GRCm38_ERCC_hisat2	E4.5-5.5_new_Plate1_D03	E4.5-5.5_new_Plate1_D03	E4.5-5.5_new_EM1	E4.5-5.5_new_Plate1	TRUE	TRUE	TRUE	E5.5	Epiblast	Epiblast	E4.5-5.5_new_Plate1_D03.tsv.gz	-0.128724	0.127069	G2M
E4.5-5.5_new_Plate1_G03	lane5998_AGGCAGAA_CGTCTAAT_Plate1_G03_L001_R1_val_1_GRCm38_ERCC_hisat2	E4.5-5.5_new_Plate1_G03	E4.5-5.5_new_Plate1_G03	E4.5-5.5_new_EM2	E4.5-5.5_new_Plate1	TRUE	TRUE	TRUE	E5.5	Epiblast	Epiblast	E4.5-5.5_new_Plate1_G03.tsv.gz	-0.159804	-0.0327174	G1
E4.5-5.5_new_Plate1_F03	lane5998_AGGCAGAA_CTAAGCCT_Plate1_F03_L001_R1_val_1_GRCm38_ERCC_hisat2	E4.5-5.5_new_Plate1_F03	E4.5-5.5_new_Plate1_F03	E4.5-5.5_new_EM2	E4.5-5.5_new_Plate1	TRUE	TRUE	TRUE	E5.5	Epiblast	Epiblast	E4.5-5.5_new_Plate1_F03.tsv.gz	-0.188099	0.0688126	G2M
E4.5-5.5_new_Plate1_A03	lane5998_AGGCAGAA_CTCTCTAT_Plate1_A03_L001_R1_val_1_GRCm38_ERCC_hisat2	E4.5-5.5_new_Plate1_A03	E4.5-5.5_new_Plate1_A03	E4.5-5.5_new_EM1	E4.5-5.5_new_Plate1	TRUE	TRUE	FALSE	E5.5	Epiblast	Epiblast	E4.5-5.5_new_Plate1_A03.tsv.gz	0.0584157	-0.174281	S
E4.5-5.5_new_Plate1_C03	lane5998_AGGCAGAA_GTAAGGAG_Plate1_C03_L001_R1_val_1_GRCm38_ERCC_hisat2	E4.5-5.5_new_Plate1_C03	E4.5-5.5_new_Plate1_C03	E4.5-5.5_new_EM1	E4.5-5.5_new_Plate1	TRUE	TRUE	TRUE	E5.5	Epiblast	Epiblast	E4.5-5.5_new_Plate1_C03.tsv.gz	-0.0894032	0.0489164	G2M
E4.5-5.5_new_Plate1_A12	lane5998_ATCTCAGG_CTCTCTAT_Plate1_A12_L001_R1_val_1_GRCm38_ERCC_hisat2	E4.5-5.5_new_Plate1_A12	E4.5-5.5_new_Plate1_A12	E4.5-5.5_new_EM1	E4.5-5.5_new_Plate1	TRUE	TRUE	TRUE	E5.5	Epiblast	Epiblast	E4.5-5.5_new_Plate1_A12.tsv.gz	0.0963497	-0.157161	S
E4.5-5.5_new_Plate1_B12	lane5998_ATCTCAGG_TATCCTCT_Plate1_B12_L001_R1_val_1_GRCm38_ERCC_hisat2	E4.5-5.5_new_Plate1_B12	E4.5-5.5_new_Plate1_B12	E4.5-5.5_new_EM1	E4.5-5.5_new_Plate1	TRUE	TRUE	TRUE	E5.5	Epiblast	Epiblast	E4.5-5.5_new_Plate1_B12.tsv.gz	-0.0609438	0.0238238	G2M
E4.5-5.5_new_Plate2_D06	lane5998_ATGCGCAG_ACTGCATA_Plate2_D06_L001_R1_val_1_GRCm38_ERCC_hisat2	E4.5-5.5_new_Plate2_D06	E4.5-5.5_new_Plate2_D06	E4.5-5.5_new_EM3	E4.5-5.5_new_Plate2	TRUE	TRUE	TRUE	E5.5	Visceral_endoderm	Visceral_endoderm	E4.5-5.5_new_Plate2_D06.tsv.gz	-0.319932	0.0638886	G2M
E4.5-5.5_new_Plate2_F06	lane5998_ATGCGCAG_CTAAGCCT_Plate2_F06_L001_R1_val_1_GRCm38_ERCC_hisat2	E4.5-5.5_new_Plate2_F06	E4.5-5.5_new_Plate2_F06	E4.5-5.5_new_EM4	E4.5-5.5_new_Plate2	TRUE	TRUE	TRUE	E5.5	Epiblast	Epiblast	E4.5-5.5_new_Plate2_F06.tsv.gz	0.028446	-0.0733141	S
E4.5-5.5_new_Plate2_A06	lane5998_ATGCGCAG_CTCTCTAT_Plate2_A06_L001_R1_val_1_GRCm38_ERCC_hisat2	E4.5-5.5_new_Plate2_A06	E4.5-5.5_new_Plate2_A06	E4.5-5.5_new_EM3	E4.5-5.5_new_Plate2	TRUE	TRUE	TRUE	E5.5	Epiblast	Epiblast	E4.5-5.5_new_Plate2_A06.tsv.gz	-0.0736239	0.0776561	G2M
E4.5-5.5_new_Plate2_C06	lane5998_ATGCGCAG_GTAAGGAG_Plate2_C06_L001_R1_val_1_GRCm38_ERCC_hisat2	E4.5-5.5_new_Plate2_C06	E4.5-5.5_new_Plate2_C06	E4.5-5.5_new_EM3	E4.5-5.5_new_Plate2	TRUE	TRUE	TRUE	E5.5	Epiblast	Epiblast	E4.5-5.5_new_Plate2_C06.tsv.gz	0.279955	-0.132506	S
E4.5-5.5_new_Plate2_B06	lane5998_ATGCGCAG_TATCCTCT_Plate2_B06_L001_R1_val_1_GRCm38_ERCC_hisat2	E4.5-5.5_new_Plate2_B06	E4.5-5.5_new_Plate2_B06	E4.5-5.5_new_EM3	E4.5-5.5_new_Plate2	TRUE	TRUE	TRUE	E5.5	Visceral_endoderm	Visceral_endoderm	E4.5-5.5_new_Plate2_B06.tsv.gz	-0.306132	0.156972	G2M
E4.5-5.5_new_Plate2_H06	lane5998_ATGCGCAG_TCTCTCCG_Plate2_H06_L001_R1_val_1_GRCm38_ERCC_hisat2	E4.5-5.5_new_Plate2_H06	E4.5-5.5_new_Plate2_H06	E4.5-5.5_new_EM4	E4.5-5.5_new_Plate2	TRUE	TRUE	TRUE	E5.5	Epiblast	Epiblast	E4.5-5.5_new_Plate2_H06.tsv.gz	0.149047	-0.0637377	S
E4.5-5.5_new_Plate2_E09	lane5998_CCTAAGAC_AAGGAGTA_Plate2_E09_L001_R1_val_1_GRCm38_ERCC_hisat2	E4.5-5.5_new_Plate2_E09	E4.5-5.5_new_Plate2_E09	E4.5-5.5_new_EM4	E4.5-5.5_new_Plate2	TRUE	TRUE	TRUE	E5.5	Epiblast	Epiblast	E4.5-5.5_new_Plate2_E09.tsv.gz	-0.0966359	0.11558	G2M
E4.5-5.5_new_Plate2_D09	lane5998_CCTAAGAC_ACTGCATA_Plate2_D09_L001_R1_val_1_GRCm38_ERCC_hisat2	E4.5-5.5_new_Plate2_D09	E4.5-5.5_new_Plate2_D09	E4.5-5.5_new_EM3	E4.5-5.5_new_Plate2	TRUE	TRUE	TRUE	E5.5	Epiblast	Epiblast	E4.5-5.5_new_Plate2_D09.tsv.gz	-0.0962467	0.159415	G2M
E4.5-5.5_new_Plate2_G09	lane5998_CCTAAGAC_CGTCTAAT_Plate2_G09_L001_R1_val_1_GRCm38_ERCC_hisat2	E4.5-5.5_new_Plate2_G09	E4.5-5.5_new_Plate2_G09	E4.5-5.5_new_EM4	E4.5-5.5_new_Plate2	TRUE	TRUE	TRUE	E5.5	Epiblast	Epiblast	E4.5-5.5_new_Plate2_G09.tsv.gz	0.134903	0.0379289	S
E4.5-5.5_new_Plate2_F09	lane5998_CCTAAGAC_CTAAGCCT_Plate2_F09_L001_R1_val_1_GRCm38_ERCC_hisat2	E4.5-5.5_new_Plate2_F09	E4.5-5.5_new_Plate2_F09	E4.5-5.5_new_EM4	E4.5-5.5_new_Plate2	TRUE	TRUE	TRUE	E5.5	Epiblast	Epiblast	E4.5-5.5_new_Plate2_F09.tsv.gz	0.0857476	-0.118656	S
E4.5-5.5_new_Plate2_A09	lane5998_CCTAAGAC_CTCTCTAT_Plate2_A09_L001_R1_val_1_GRCm38_ERCC_hisat2	E4.5-5.5_new_Plate2_A09	E4.5-5.5_new_Plate2_A09	E4.5-5.5_new_EM3	E4.5-5.5_new_Plate2	TRUE	TRUE	TRUE	E5.5	Epiblast	Epiblast	E4.5-5.5_new_Plate2_A09.tsv.gz	-0.0938925	0.118084	G2M
E4.5-5.5_new_Plate2_C09	lane5998_CCTAAGAC_GTAAGGAG_Plate2_C09_L001_R1_val_1_GRCm38_ERCC_hisat2	E4.5-5.5_new_Plate2_C09	E4.5-5.5_new_Plate2_C09	E4.5-5.5_new_EM3	E4.5-5.5_new_Plate2	TRUE	TRUE	TRUE	E5.5	Visceral_endoderm	Visceral_endoderm	E4.5-5.5_new_Plate2_C09.tsv.gz	0.0547936	-0.303524	S
E4.5-5.5_new_Plate2_B09	lane5998_CCTAAGAC_TATCCTCT_Plate2_B09_L001_R1_val_1_GRCm38_ERCC_hisat2	E4.5-5.5_new_Plate2_B09	E4.5-5.5_new_Plate2_B09	E4.5-5.5_new_EM3	E4.5-5.5_new_Plate2	TRUE	TRUE	TRUE	E5.5	Visceral_endoderm	Visceral_endoderm	E4.5-5.5_new_Plate2_B09.tsv.gz	0.00478108	-0.235634	S
E4.5-5.5_new_Plate2_H09	lane5998_CCTAAGAC_TCTCTCCG_Plate2_H09_L001_R1_val_1_GRCm38_ERCC_hisat2	E4.5-5.5_new_Plate2_H09	E4.5-5.5_new_Plate2_H09	E4.5-5.5_new_EM4	E4.5-5.5_new_Plate2	TRUE	TRUE	TRUE	E5.5	Epiblast	Epiblast	E4.5-5.5_new_Plate2_H09.tsv.gz	0.0216698	-0.0218032	S
E4.5-5.5_new_Plate1_E08	lane5998_CGAGGCTG_AAGGAGTA_Plate1_E08_L001_R1_val_1_GRCm38_ERCC_hisat2	E4.5-5.5_new_Plate1_E08	E4.5-5.5_new_Plate1_E08	E4.5-5.5_new_EM2	E4.5-5.5_new_Plate1	TRUE	TRUE	TRUE	E5.5	Epiblast	Epiblast	E4.5-5.5_new_Plate1_E08.tsv.gz	-0.0928721	0.316493	G2M
E4.5-5.5_new_Plate1_G08	lane5998_CGAGGCTG_CGTCTAAT_Plate1_G08_L001_R1_val_1_GRCm38_ERCC_hisat2	E4.5-5.5_new_Plate1_G08	E4.5-5.5_new_Plate1_G08	E4.5-5.5_new_EM2	E4.5-5.5_new_Plate1	TRUE	TRUE	TRUE	E5.5	Epiblast	Epiblast	E4.5-5.5_new_Plate1_G08.tsv.gz	-0.0673162	0.123868	G2M
E4.5-5.5_new_Plate1_A08	lane5998_CGAGGCTG_CTCTCTAT_Plate1_A08_L001_R1_val_1_GRCm38_ERCC_hisat2	E4.5-5.5_new_Plate1_A08	E4.5-5.5_new_Plate1_A08	E4.5-5.5_new_EM1	E4.5-5.5_new_Plate1	TRUE	TRUE	TRUE	E5.5	Epiblast	Epiblast	E4.5-5.5_new_Plate1_A08.tsv.gz	-0.0368154	0.0362585	G2M
E4.5-5.5_new_Plate1_C08	lane5998_CGAGGCTG_GTAAGGAG_Plate1_C08_L001_R1_val_1_GRCm38_ERCC_hisat2	E4.5-5.5_new_Plate1_C08	E4.5-5.5_new_Plate1_C08	E4.5-5.5_new_EM1	E4.5-5.5_new_Plate1	TRUE	TRUE	TRUE	E5.5	Epiblast	Epiblast	E4.5-5.5_new_Plate1_C08.tsv.gz	0.146307	-0.12344	S
E4.5-5.5_new_Plate2_E10	lane5998_CGATCAGT_AAGGAGTA_Plate2_E10_L001_R1_val_1_GRCm38_ERCC_hisat2	E4.5-5.5_new_Plate2_E10	E4.5-5.5_new_Plate2_E10	E4.5-5.5_new_EM4	E4.5-5.5_new_Plate2	TRUE	TRUE	TRUE	E5.5	Epiblast	Epiblast	E4.5-5.5_new_Plate2_E10.tsv.gz	-0.137024	0.035229	G2M
E4.5-5.5_new_Plate2_D10	lane5998_CGATCAGT_ACTGCATA_Plate2_D10_L001_R1_val_1_GRCm38_ERCC_hisat2	E4.5-5.5_new_Plate2_D10	E4.5-5.5_new_Plate2_D10	E4.5-5.5_new_EM3	E4.5-5.5_new_Plate2	TRUE	TRUE	TRUE	E5.5	Epiblast	Epiblast	E4.5-5.5_new_Plate2_D10.tsv.gz	0.0721035	-0.0529462	S
E4.5-5.5_new_Plate2_F10	lane5998_CGATCAGT_CTAAGCCT_Plate2_F10_L001_R1_val_1_GRCm38_ERCC_hisat2	E4.5-5.5_new_Plate2_F10	E4.5-5.5_new_Plate2_F10	E4.5-5.5_new_EM4	E4.5-5.5_new_Plate2	TRUE	TRUE	TRUE	E5.5	Epiblast	Epiblast	E4.5-5.5_new_Plate2_F10.tsv.gz	0.0121445	-0.0220735	S
E4.5-5.5_new_Plate2_A10	lane5998_CGATCAGT_CTCTCTAT_Plate2_A10_L001_R1_val_1_GRCm38_ERCC_hisat2	E4.5-5.5_new_Plate2_A10	E4.5-5.5_new_Plate2_A10	E4.5-5.5_new_EM3	E4.5-5.5_new_Plate2	TRUE	TRUE	TRUE	E5.5	Visceral_endoderm	Visceral_endoderm	E4.5-5.5_new_Plate2_A10.tsv.gz	-0.0945688	-0.0597717	G1
E4.5-5.5_new_Plate2_C10	lane5998_CGATCAGT_GTAAGGAG_Plate2_C10_L001_R1_val_1_GRCm38_ERCC_hisat2	E4.5-5.5_new_Plate2_C10	E4.5-5.5_new_Plate2_C10	E4.5-5.5_new_EM3	E4.5-5.5_new_Plate2	TRUE	TRUE	TRUE	E5.5	Epiblast	Epiblast	E4.5-5.5_new_Plate2_C10.tsv.gz	-0.00567727	-0.203187	G1
E4.5-5.5_new_Plate2_B10	lane5998_CGATCAGT_TATCCTCT_Plate2_B10_L001_R1_val_1_GRCm38_ERCC_hisat2	E4.5-5.5_new_Plate2_B10	E4.5-5.5_new_Plate2_B10	E4.5-5.5_new_EM3	E4.5-5.5_new_Plate2	TRUE	TRUE	TRUE	E5.5	Epiblast	Epiblast	E4.5-5.5_new_Plate2_B10.tsv.gz	-0.241546	0.0172781	G2M
E4.5-5.5_new_Plate2_H10	lane5998_CGATCAGT_TCTCTCCG_Plate2_H10_L001_R1_val_1_GRCm38_ERCC_hisat2	E4.5-5.5_new_Plate2_H10	E4.5-5.5_new_Plate2_H10	E4.5-5.5_new_EM4	E4.5-5.5_new_Plate2	TRUE	TRUE	TRUE	E5.5	Epiblast	Epiblast	E4.5-5.5_new_Plate2_H10.tsv.gz	-0.102621	0.156367	G2M
E4.5-5.5_new_Plate2_E04	lane5998_CGGAGCCT_AAGGAGTA_Plate2_E04_L001_R1_val_1_GRCm38_ERCC_hisat2	E4.5-5.5_new_Plate2_E04	E4.5-5.5_new_Plate2_E04	E4.5-5.5_new_EM4	E4.5-5.5_new_Plate2	TRUE	TRUE	TRUE	E5.5	Visceral_endoderm	Visceral_endoderm	E4.5-5.5_new_Plate2_E04.tsv.gz	0.0663475	-0.441081	S
E4.5-5.5_new_Plate2_D04	lane5998_CGGAGCCT_ACTGCATA_Plate2_D04_L001_R1_val_1_GRCm38_ERCC_hisat2	E4.5-5.5_new_Plate2_D04	E4.5-5.5_new_Plate2_D04	E4.5-5.5_new_EM3	E4.5-5.5_new_Plate2	TRUE	TRUE	TRUE	E5.5	Epiblast	Epiblast	E4.5-5.5_new_Plate2_D04.tsv.gz	-0.0668394	0.0398616	G2M
E4.5-5.5_new_Plate2_G04	lane5998_CGGAGCCT_CGTCTAAT_Plate2_G04_L001_R1_val_1_GRCm38_ERCC_hisat2	E4.5-5.5_new_Plate2_G04	E4.5-5.5_new_Plate2_G04	E4.5-5.5_new_EM4	E4.5-5.5_new_Plate2	TRUE	TRUE	TRUE	E5.5	Visceral_endoderm	Visceral_endoderm	E4.5-5.5_new_Plate2_G04.tsv.gz	-0.0758244	-0.284843	G1
E4.5-5.5_new_Plate2_F04	lane5998_CGGAGCCT_CTAAGCCT_Plate2_F04_L001_R1_val_1_GRCm38_ERCC_hisat2	E4.5-5.5_new_Plate2_F04	E4.5-5.5_new_Plate2_F04	E4.5-5.5_new_EM4	E4.5-5.5_new_Plate2	TRUE	TRUE	TRUE	E5.5	Epiblast	Epiblast	E4.5-5.5_new_Plate2_F04.tsv.gz	0.194158	-0.119847	S
E4.5-5.5_new_Plate2_A04	lane5998_CGGAGCCT_CTCTCTAT_Plate2_A04_L001_R1_val_1_GRCm38_ERCC_hisat2	E4.5-5.5_new_Plate2_A04	E4.5-5.5_new_Plate2_A04	E4.5-5.5_new_EM3	E4.5-5.5_new_Plate2	TRUE	TRUE	TRUE	E5.5	Epiblast	Epiblast	E4.5-5.5_new_Plate2_A04.tsv.gz	-0.13099	0.1301	G2M
E4.5-5.5_new_Plate2_C04	lane5998_CGGAGCCT_GTAAGGAG_Plate2_C04_L001_R1_val_1_GRCm38_ERCC_hisat2	E4.5-5.5_new_Plate2_C04	E4.5-5.5_new_Plate2_C04	E4.5-5.5_new_EM3	E4.5-5.5_new_Plate2	TRUE	TRUE	TRUE	E5.5	Epiblast	Epiblast	E4.5-5.5_new_Plate2_C04.tsv.gz	-0.101822	0.143144	G2M
E4.5-5.5_new_Plate2_B04	lane5998_CGGAGCCT_TATCCTCT_Plate2_B04_L001_R1_val_1_GRCm38_ERCC_hisat2	E4.5-5.5_new_Plate2_B04	E4.5-5.5_new_Plate2_B04	E4.5-5.5_new_EM3	E4.5-5.5_new_Plate2	TRUE	TRUE	TRUE	E5.5	Epiblast	Epiblast	E4.5-5.5_new_Plate2_B04.tsv.gz	0.120679	-0.0811034	S
E4.5-5.5_new_Plate2_H04	lane5998_CGGAGCCT_TCTCTCCG_Plate2_H04_L001_R1_val_1_GRCm38_ERCC_hisat2	E4.5-5.5_new_Plate2_H04	E4.5-5.5_new_Plate2_H04	E4.5-5.5_new_EM4	E4.5-5.5_new_Plate2	TRUE	TRUE	TRUE	E5.5	Epiblast	Epiblast	E4.5-5.5_new_Plate2_H04.tsv.gz	0.0304588	-0.172666	S
E4.5-5.5_new_Plate1_A02	lane5998_CGTACTAG_CTCTCTAT_Plate1_A02_L001_R1_val_1_GRCm38_ERCC_hisat2	E4.5-5.5_new_Plate1_A02	E4.5-5.5_new_Plate1_A02	E4.5-5.5_new_EM1	E4.5-5.5_new_Plate1	TRUE	TRUE	TRUE	E5.5	Epiblast	Epiblast	E4.5-5.5_new_Plate1_A02.tsv.gz	-0.0651284	-0.0126443	G1
E4.5-5.5_new_Plate1_B02	lane5998_CGTACTAG_TATCCTCT_Plate1_B02_L001_R1_val_1_GRCm38_ERCC_hisat2	E4.5-5.5_new_Plate1_B02	E4.5-5.5_new_Plate1_B02	E4.5-5.5_new_EM1	E4.5-5.5_new_Plate1	TRUE	TRUE	TRUE	E5.5	Epiblast	Epiblast	E4.5-5.5_new_Plate1_B02.tsv.gz	0.0193737	0.113238	G2M
E4.5-5.5_new_Plate1_A07	lane5998_CTCTCTAC_CTCTCTAT_Plate1_A07_L001_R1_val_1_GRCm38_ERCC_hisat2	E4.5-5.5_new_Plate1_A07	E4.5-5.5_new_Plate1_A07	E4.5-5.5_new_EM1	E4.5-5.5_new_Plate1	TRUE	TRUE	TRUE	E5.5	Epiblast	Epiblast	E4.5-5.5_new_Plate1_A07.tsv.gz	0.00680751	-0.0641367	S
E4.5-5.5_new_Plate1_B07	lane5998_CTCTCTAC_TATCCTCT_Plate1_B07_L001_R1_val_1_GRCm38_ERCC_hisat2	E4.5-5.5_new_Plate1_B07	E4.5-5.5_new_Plate1_B07	E4.5-5.5_new_EM1	E4.5-5.5_new_Plate1	TRUE	TRUE	TRUE	E5.5	Epiblast	Epiblast	E4.5-5.5_new_Plate1_B07.tsv.gz	-0.0574326	0.1311	G2M
E4.5-5.5_new_Plate2_E03	lane5998_GCGTAGTA_AAGGAGTA_Plate2_E03_L001_R1_val_1_GRCm38_ERCC_hisat2	E4.5-5.5_new_Plate2_E03	E4.5-5.5_new_Plate2_E03	E4.5-5.5_new_EM4	E4.5-5.5_new_Plate2	TRUE	TRUE	TRUE	E5.5	Epiblast	Epiblast	E4.5-5.5_new_Plate2_E03.tsv.gz	0.00338458	0.131663	G2M
E4.5-5.5_new_Plate2_D03	lane5998_GCGTAGTA_ACTGCATA_Plate2_D03_L001_R1_val_1_GRCm38_ERCC_hisat2	E4.5-5.5_new_Plate2_D03	E4.5-5.5_new_Plate2_D03	E4.5-5.5_new_EM3	E4.5-5.5_new_Plate2	TRUE	TRUE	TRUE	E5.5	Epiblast	Epiblast	E4.5-5.5_new_Plate2_D03.tsv.gz	-0.0736636	-0.116469	G1
E4.5-5.5_new_Plate2_F03	lane5998_GCGTAGTA_CTAAGCCT_Plate2_F03_L001_R1_val_1_GRCm38_ERCC_hisat2	E4.5-5.5_new_Plate2_F03	E4.5-5.5_new_Plate2_F03	E4.5-5.5_new_EM4	E4.5-5.5_new_Plate2	TRUE	TRUE	TRUE	E5.5	Epiblast	Epiblast	E4.5-5.5_new_Plate2_F03.tsv.gz	-0.0150529	0.262577	G2M
E4.5-5.5_new_Plate2_A03	lane5998_GCGTAGTA_CTCTCTAT_Plate2_A03_L001_R1_val_1_GRCm38_ERCC_hisat2	E4.5-5.5_new_Plate2_A03	E4.5-5.5_new_Plate2_A03	E4.5-5.5_new_EM3	E4.5-5.5_new_Plate2	TRUE	TRUE	TRUE	E5.5	Epiblast	Epiblast	E4.5-5.5_new_Plate2_A03.tsv.gz	-0.0855663	0.240492	G2M
E4.5-5.5_new_Plate2_C03	lane5998_GCGTAGTA_GTAAGGAG_Plate2_C03_L001_R1_val_1_GRCm38_ERCC_hisat2	E4.5-5.5_new_Plate2_C03	E4.5-5.5_new_Plate2_C03	E4.5-5.5_new_EM3	E4.5-5.5_new_Plate2	TRUE	TRUE	TRUE	E5.5	Visceral_endoderm	Visceral_endoderm	E4.5-5.5_new_Plate2_C03.tsv.gz	-0.266969	-0.170355	G1
E4.5-5.5_new_Plate2_B03	lane5998_GCGTAGTA_TATCCTCT_Plate2_B03_L001_R1_val_1_GRCm38_ERCC_hisat2	E4.5-5.5_new_Plate2_B03	E4.5-5.5_new_Plate2_B03	E4.5-5.5_new_EM3	E4.5-5.5_new_Plate2	TRUE	TRUE	TRUE	E5.5	Epiblast	Epiblast	E4.5-5.5_new_Plate2_B03.tsv.gz	-0.0860675	0.314011	G2M
E4.5-5.5_new_Plate2_H03	lane5998_GCGTAGTA_TCTCTCCG_Plate2_H03_L001_R1_val_1_GRCm38_ERCC_hisat2	E4.5-5.5_new_Plate2_H03	E4.5-5.5_new_Plate2_H03	E4.5-5.5_new_EM4	E4.5-5.5_new_Plate2	TRUE	TRUE	TRUE	E5.5	Epiblast	Epiblast	E4.5-5.5_new_Plate2_H03.tsv.gz	-0.0455767	-0.0315401	G1
E4.5-5.5_new_Plate1_D11	lane5998_GCTCATGA_ACTGCATA_Plate1_D11_L001_R1_val_1_GRCm38_ERCC_hisat2	E4.5-5.5_new_Plate1_D11	E4.5-5.5_new_Plate1_D11	E4.5-5.5_new_EM1	E4.5-5.5_new_Plate1	TRUE	TRUE	TRUE	E5.5	Epiblast	Epiblast	E4.5-5.5_new_Plate1_D11.tsv.gz	0.123353	-0.248019	S
E4.5-5.5_new_Plate1_A11	lane5998_GCTCATGA_CTCTCTAT_Plate1_A11_L001_R1_val_1_GRCm38_ERCC_hisat2	E4.5-5.5_new_Plate1_A11	E4.5-5.5_new_Plate1_A11	E4.5-5.5_new_EM1	E4.5-5.5_new_Plate1	TRUE	TRUE	FALSE	E5.5	Epiblast	Epiblast	E4.5-5.5_new_Plate1_A11.tsv.gz	0.165969	-0.116231	S
E4.5-5.5_new_Plate1_C11	lane5998_GCTCATGA_GTAAGGAG_Plate1_C11_L001_R1_val_1_GRCm38_ERCC_hisat2	E4.5-5.5_new_Plate1_C11	E4.5-5.5_new_Plate1_C11	E4.5-5.5_new_EM1	E4.5-5.5_new_Plate1	TRUE	TRUE	TRUE	E5.5	Epiblast	Epiblast	E4.5-5.5_new_Plate1_C11.tsv.gz	-0.227957	0.14179	G2M
E4.5-5.5_new_Plate1_B11	lane5998_GCTCATGA_TATCCTCT_Plate1_B11_L001_R1_val_1_GRCm38_ERCC_hisat2	E4.5-5.5_new_Plate1_B11	E4.5-5.5_new_Plate1_B11	E4.5-5.5_new_EM1	E4.5-5.5_new_Plate1	TRUE	TRUE	TRUE	E5.5	Epiblast	Epiblast	E4.5-5.5_new_Plate1_B11.tsv.gz	-0.145491	0.115735	G2M
E4.5-5.5_new_Plate1_D05	lane5998_GGACTCCT_ACTGCATA_Plate1_D05_L001_R1_val_1_GRCm38_ERCC_hisat2	E4.5-5.5_new_Plate1_D05	E4.5-5.5_new_Plate1_D05	E4.5-5.5_new_EM1	E4.5-5.5_new_Plate1	TRUE	TRUE	TRUE	E5.5	Epiblast	Epiblast	E4.5-5.5_new_Plate1_D05.tsv.gz	-0.19258	0.112158	G2M
E4.5-5.5_new_Plate1_C05	lane5998_GGACTCCT_GTAAGGAG_Plate1_C05_L001_R1_val_1_GRCm38_ERCC_hisat2	E4.5-5.5_new_Plate1_C05	E4.5-5.5_new_Plate1_C05	E4.5-5.5_new_EM1	E4.5-5.5_new_Plate1	TRUE	TRUE	TRUE	E5.5	Epiblast	Epiblast	E4.5-5.5_new_Plate1_C05.tsv.gz	0.0786317	-0.0794107	S
E4.5-5.5_new_Plate2_D02	lane5998_GGAGCTAC_ACTGCATA_Plate2_D02_L001_R1_val_1_GRCm38_ERCC_hisat2	E4.5-5.5_new_Plate2_D02	E4.5-5.5_new_Plate2_D02	E4.5-5.5_new_EM3	E4.5-5.5_new_Plate2	TRUE	TRUE	TRUE	E5.5	Epiblast	Epiblast	E4.5-5.5_new_Plate2_D02.tsv.gz	-0.0467149	0.0100688	G2M
E4.5-5.5_new_Plate2_G02	lane5998_GGAGCTAC_CGTCTAAT_Plate2_G02_L001_R1_val_1_GRCm38_ERCC_hisat2	E4.5-5.5_new_Plate2_G02	E4.5-5.5_new_Plate2_G02	E4.5-5.5_new_EM4	E4.5-5.5_new_Plate2	TRUE	TRUE	TRUE	E5.5	Epiblast	Epiblast	E4.5-5.5_new_Plate2_G02.tsv.gz	0.0326696	-0.185143	S
E4.5-5.5_new_Plate2_A02	lane5998_GGAGCTAC_CTCTCTAT_Plate2_A02_L001_R1_val_1_GRCm38_ERCC_hisat2	E4.5-5.5_new_Plate2_A02	E4.5-5.5_new_Plate2_A02	E4.5-5.5_new_EM3	E4.5-5.5_new_Plate2	TRUE	TRUE	TRUE	E5.5	Epiblast	Epiblast	E4.5-5.5_new_Plate2_A02.tsv.gz	-0.0996392	0.0332328	G2M
E4.5-5.5_new_Plate2_C02	lane5998_GGAGCTAC_GTAAGGAG_Plate2_C02_L001_R1_val_1_GRCm38_ERCC_hisat2	E4.5-5.5_new_Plate2_C02	E4.5-5.5_new_Plate2_C02	E4.5-5.5_new_EM3	E4.5-5.5_new_Plate2	TRUE	TRUE	TRUE	E5.5	Visceral_endoderm	Visceral_endoderm	E4.5-5.5_new_Plate2_C02.tsv.gz	0.0138425	-0.247533	S
E4.5-5.5_new_Plate2_B02	lane5998_GGAGCTAC_TATCCTCT_Plate2_B02_L001_R1_val_1_GRCm38_ERCC_hisat2	E4.5-5.5_new_Plate2_B02	E4.5-5.5_new_Plate2_B02	E4.5-5.5_new_EM3	E4.5-5.5_new_Plate2	TRUE	TRUE	TRUE	E5.5	Epiblast	Epiblast	E4.5-5.5_new_Plate2_B02.tsv.gz	0.0438219	0.0137684	S
E4.5-5.5_new_Plate2_H02	lane5998_GGAGCTAC_TCTCTCCG_Plate2_H02_L001_R1_val_1_GRCm38_ERCC_hisat2	E4.5-5.5_new_Plate2_H02	E4.5-5.5_new_Plate2_H02	E4.5-5.5_new_EM4	E4.5-5.5_new_Plate2	TRUE	TRUE	TRUE	E5.5	Epiblast	Epiblast	E4.5-5.5_new_Plate2_H02.tsv.gz	-0.104805	0.0263762	G2M
E4.5-5.5_new_Plate1_B01	lane5998_TAAGGCGA_TATCCTCT_Plate1_B01_L001_R1_val_1_GRCm38_ERCC_hisat2	E4.5-5.5_new_Plate1_B01	E4.5-5.5_new_Plate1_B01	E4.5-5.5_new_EM1	E4.5-5.5_new_Plate1	TRUE	TRUE	TRUE	E5.5	Epiblast	Epiblast	E4.5-5.5_new_Plate1_B01.tsv.gz	-0.105676	0.159819	G2M
E4.5-5.5_new_Plate2_E05	lane5998_TACGCTGC_AAGGAGTA_Plate2_E05_L001_R1_val_1_GRCm38_ERCC_hisat2	E4.5-5.5_new_Plate2_E05	E4.5-5.5_new_Plate2_E05	E4.5-5.5_new_EM4	E4.5-5.5_new_Plate2	TRUE	TRUE	TRUE	E5.5	Epiblast	Epiblast	E4.5-5.5_new_Plate2_E05.tsv.gz	0.0321835	-0.00953989	S
E4.5-5.5_new_Plate2_D05	lane5998_TACGCTGC_ACTGCATA_Plate2_D05_L001_R1_val_1_GRCm38_ERCC_hisat2	E4.5-5.5_new_Plate2_D05	E4.5-5.5_new_Plate2_D05	E4.5-5.5_new_EM3	E4.5-5.5_new_Plate2	TRUE	TRUE	TRUE	E5.5	Visceral_endoderm	Visceral_endoderm	E4.5-5.5_new_Plate2_D05.tsv.gz	-0.347158	-0.0857941	G1
E4.5-5.5_new_Plate2_G05	lane5998_TACGCTGC_CGTCTAAT_Plate2_G05_L001_R1_val_1_GRCm38_ERCC_hisat2	E4.5-5.5_new_Plate2_G05	E4.5-5.5_new_Plate2_G05	E4.5-5.5_new_EM4	E4.5-5.5_new_Plate2	TRUE	TRUE	TRUE	E5.5	Epiblast	Epiblast	E4.5-5.5_new_Plate2_G05.tsv.gz	0.0541959	0.172455	G2M
E4.5-5.5_new_Plate2_F05	lane5998_TACGCTGC_CTAAGCCT_Plate2_F05_L001_R1_val_1_GRCm38_ERCC_hisat2	E4.5-5.5_new_Plate2_F05	E4.5-5.5_new_Plate2_F05	E4.5-5.5_new_EM4	E4.5-5.5_new_Plate2	TRUE	TRUE	TRUE	E5.5	Epiblast	Epiblast	E4.5-5.5_new_Plate2_F05.tsv.gz	-0.288802	0.265476	G2M
E4.5-5.5_new_Plate2_A05	lane5998_TACGCTGC_CTCTCTAT_Plate2_A05_L001_R1_val_1_GRCm38_ERCC_hisat2	E4.5-5.5_new_Plate2_A05	E4.5-5.5_new_Plate2_A05	E4.5-5.5_new_EM3	E4.5-5.5_new_Plate2	TRUE	TRUE	TRUE	E5.5	Epiblast	Epiblast	E4.5-5.5_new_Plate2_A05.tsv.gz	-0.101614	0.161998	G2M
E4.5-5.5_new_Plate2_C05	lane5998_TACGCTGC_GTAAGGAG_Plate2_C05_L001_R1_val_1_GRCm38_ERCC_hisat2	E4.5-5.5_new_Plate2_C05	E4.5-5.5_new_Plate2_C05	E4.5-5.5_new_EM3	E4.5-5.5_new_Plate2	TRUE	TRUE	TRUE	E5.5	Epiblast	Epiblast	E4.5-5.5_new_Plate2_C05.tsv.gz	-0.0547548	0.166367	G2M
E4.5-5.5_new_Plate2_B05	lane5998_TACGCTGC_TATCCTCT_Plate2_B05_L001_R1_val_1_GRCm38_ERCC_hisat2	E4.5-5.5_new_Plate2_B05	E4.5-5.5_new_Plate2_B05	E4.5-5.5_new_EM3	E4.5-5.5_new_Plate2	TRUE	TRUE	TRUE	E5.5	Epiblast	Epiblast	E4.5-5.5_new_Plate2_B05.tsv.gz	0.0679403	-0.199226	S
E4.5-5.5_new_Plate2_H05	lane5998_TACGCTGC_TCTCTCCG_Plate2_H05_L001_R1_val_1_GRCm38_ERCC_hisat2	E4.5-5.5_new_Plate2_H05	E4.5-5.5_new_Plate2_H05	E4.5-5.5_new_EM4	E4.5-5.5_new_Plate2	TRUE	TRUE	TRUE	E5.5	Visceral_endoderm	Visceral_endoderm	E4.5-5.5_new_Plate2_H05.tsv.gz	0.0633715	-0.448482	S
E4.5-5.5_new_Plate2_D07	lane5998_TAGCGCTC_ACTGCATA_Plate2_D07_L001_R1_val_1_GRCm38_ERCC_hisat2	E4.5-5.5_new_Plate2_D07	E4.5-5.5_new_Plate2_D07	E4.5-5.5_new_EM3	E4.5-5.5_new_Plate2	TRUE	TRUE	TRUE	E5.5	Visceral_endoderm	Visceral_endoderm	E4.5-5.5_new_Plate2_D07.tsv.gz	-0.219109	-0.0756329	G1
E4.5-5.5_new_Plate2_G07	lane5998_TAGCGCTC_CGTCTAAT_Plate2_G07_L001_R1_val_1_GRCm38_ERCC_hisat2	E4.5-5.5_new_Plate2_G07	E4.5-5.5_new_Plate2_G07	E4.5-5.5_new_EM4	E4.5-5.5_new_Plate2	TRUE	TRUE	TRUE	E5.5	Epiblast	Epiblast	E4.5-5.5_new_Plate2_G07.tsv.gz	0.0201693	-0.183433	S
E4.5-5.5_new_Plate2_F07	lane5998_TAGCGCTC_CTAAGCCT_Plate2_F07_L001_R1_val_1_GRCm38_ERCC_hisat2	E4.5-5.5_new_Plate2_F07	E4.5-5.5_new_Plate2_F07	E4.5-5.5_new_EM4	E4.5-5.5_new_Plate2	TRUE	TRUE	TRUE	E5.5	Epiblast	Epiblast	E4.5-5.5_new_Plate2_F07.tsv.gz	-0.233665	0.111949	G2M
E4.5-5.5_new_Plate2_A07	lane5998_TAGCGCTC_CTCTCTAT_Plate2_A07_L001_R1_val_1_GRCm38_ERCC_hisat2	E4.5-5.5_new_Plate2_A07	E4.5-5.5_new_Plate2_A07	E4.5-5.5_new_EM3	E4.5-5.5_new_Plate2	TRUE	TRUE	TRUE	E5.5	Epiblast	Epiblast	E4.5-5.5_new_Plate2_A07.tsv.gz	-0.122515	0.143779	G2M
E4.5-5.5_new_Plate2_C07	lane5998_TAGCGCTC_GTAAGGAG_Plate2_C07_L001_R1_val_1_GRCm38_ERCC_hisat2	E4.5-5.5_new_Plate2_C07	E4.5-5.5_new_Plate2_C07	E4.5-5.5_new_EM3	E4.5-5.5_new_Plate2	TRUE	TRUE	TRUE	E5.5	Visceral_endoderm	Visceral_endoderm	E4.5-5.5_new_Plate2_C07.tsv.gz	-0.267286	0.191341	G2M
E4.5-5.5_new_Plate2_B07	lane5998_TAGCGCTC_TATCCTCT_Plate2_B07_L001_R1_val_1_GRCm38_ERCC_hisat2	E4.5-5.5_new_Plate2_B07	E4.5-5.5_new_Plate2_B07	E4.5-5.5_new_EM3	E4.5-5.5_new_Plate2	TRUE	TRUE	TRUE	E5.5	Visceral_endoderm	Visceral_endoderm	E4.5-5.5_new_Plate2_B07.tsv.gz	0.0565594	-0.334531	S
E4.5-5.5_new_Plate2_H07	lane5998_TAGCGCTC_TCTCTCCG_Plate2_H07_L001_R1_val_1_GRCm38_ERCC_hisat2	E4.5-5.5_new_Plate2_H07	E4.5-5.5_new_Plate2_H07	E4.5-5.5_new_EM4	E4.5-5.5_new_Plate2	TRUE	TRUE	TRUE	E5.5	Epiblast	Epiblast	E4.5-5.5_new_Plate2_H07.tsv.gz	-0.00696708	0.0571483	G2M
E4.5-5.5_new_Plate1_A04	lane5998_TCCTGAGC_CTCTCTAT_Plate1_A04_L001_R1_val_1_GRCm38_ERCC_hisat2	E4.5-5.5_new_Plate1_A04	E4.5-5.5_new_Plate1_A04	E4.5-5.5_new_EM1	E4.5-5.5_new_Plate1	TRUE	TRUE	TRUE	E5.5	Epiblast	Epiblast	E4.5-5.5_new_Plate1_A04.tsv.gz	0.143237	-0.138755	S
E4.5-5.5_new_Plate2_D12	lane5998_TCGACGTC_ACTGCATA_Plate2_D12_L001_R1_val_1_GRCm38_ERCC_hisat2	E4.5-5.5_new_Plate2_D12	E4.5-5.5_new_Plate2_D12	E4.5-5.5_new_EM3	E4.5-5.5_new_Plate2	TRUE	TRUE	TRUE	E5.5	Epiblast	Epiblast	E4.5-5.5_new_Plate2_D12.tsv.gz	0.1855	-0.0572413	S
E4.5-5.5_new_Plate2_F12	lane5998_TCGACGTC_CTAAGCCT_Plate2_F12_L001_R1_val_1_GRCm38_ERCC_hisat2	E4.5-5.5_new_Plate2_F12	E4.5-5.5_new_Plate2_F12	E4.5-5.5_new_EM4	E4.5-5.5_new_Plate2	TRUE	TRUE	TRUE	E5.5	Visceral_endoderm	Visceral_endoderm	E4.5-5.5_new_Plate2_F12.tsv.gz	-0.181963	-0.497393	G1
E4.5-5.5_new_Plate2_A12	lane5998_TCGACGTC_CTCTCTAT_Plate2_A12_L001_R1_val_1_GRCm38_ERCC_hisat2	E4.5-5.5_new_Plate2_A12	E4.5-5.5_new_Plate2_A12	E4.5-5.5_new_EM3	E4.5-5.5_new_Plate2	TRUE	TRUE	TRUE	E5.5	Visceral_endoderm	Visceral_endoderm	E4.5-5.5_new_Plate2_A12.tsv.gz	-0.283162	0.000152244	G2M
E4.5-5.5_new_Plate2_C12	lane5998_TCGACGTC_GTAAGGAG_Plate2_C12_L001_R1_val_1_GRCm38_ERCC_hisat2	E4.5-5.5_new_Plate2_C12	E4.5-5.5_new_Plate2_C12	E4.5-5.5_new_EM3	E4.5-5.5_new_Plate2	TRUE	TRUE	TRUE	E5.5	Epiblast	Epiblast	E4.5-5.5_new_Plate2_C12.tsv.gz	-0.0376598	0.183167	G2M
E4.5-5.5_new_Plate2_B12	lane5998_TCGACGTC_TATCCTCT_Plate2_B12_L001_R1_val_1_GRCm38_ERCC_hisat2	E4.5-5.5_new_Plate2_B12	E4.5-5.5_new_Plate2_B12	E4.5-5.5_new_EM3	E4.5-5.5_new_Plate2	TRUE	TRUE	TRUE	E5.5	Epiblast	Epiblast	E4.5-5.5_new_Plate2_B12.tsv.gz	-0.00144575	-0.0159352	G1
E4.5-5.5_new_Plate2_E11	lane5998_TGCAGCTA_AAGGAGTA_Plate2_E11_L001_R1_val_1_GRCm38_ERCC_hisat2	E4.5-5.5_new_Plate2_E11	E4.5-5.5_new_Plate2_E11	E4.5-5.5_new_EM4	E4.5-5.5_new_Plate2	TRUE	TRUE	TRUE	E5.5	Epiblast	Epiblast	E4.5-5.5_new_Plate2_E11.tsv.gz	-0.0326559	0.0915805	G2M
E4.5-5.5_new_Plate2_G11	lane5998_TGCAGCTA_CGTCTAAT_Plate2_G11_L001_R1_val_1_GRCm38_ERCC_hisat2	E4.5-5.5_new_Plate2_G11	E4.5-5.5_new_Plate2_G11	E4.5-5.5_new_EM4	E4.5-5.5_new_Plate2	TRUE	TRUE	TRUE	E5.5	Epiblast	Epiblast	E4.5-5.5_new_Plate2_G11.tsv.gz	-0.100051	0.141641	G2M
E4.5-5.5_new_Plate2_F11	lane5998_TGCAGCTA_CTAAGCCT_Plate2_F11_L001_R1_val_1_GRCm38_ERCC_hisat2	E4.5-5.5_new_Plate2_F11	E4.5-5.5_new_Plate2_F11	E4.5-5.5_new_EM4	E4.5-5.5_new_Plate2	TRUE	TRUE	TRUE	E5.5	Epiblast	Epiblast	E4.5-5.5_new_Plate2_F11.tsv.gz	0.00412118	-0.120576	S
E4.5-5.5_new_Plate2_A11	lane5998_TGCAGCTA_CTCTCTAT_Plate2_A11_L001_R1_val_1_GRCm38_ERCC_hisat2	E4.5-5.5_new_Plate2_A11	E4.5-5.5_new_Plate2_A11	E4.5-5.5_new_EM3	E4.5-5.5_new_Plate2	TRUE	TRUE	TRUE	E5.5	Visceral_endoderm	Visceral_endoderm	E4.5-5.5_new_Plate2_A11.tsv.gz	-0.109278	-0.117051	G1
E4.5-5.5_new_Plate2_H11	lane5998_TGCAGCTA_TCTCTCCG_Plate2_H11_L001_R1_val_1_GRCm38_ERCC_hisat2	E4.5-5.5_new_Plate2_H11	E4.5-5.5_new_Plate2_H11	E4.5-5.5_new_EM4	E4.5-5.5_new_Plate2	TRUE	TRUE	TRUE	E5.5	Visceral_endoderm	Visceral_endoderm	E4.5-5.5_new_Plate2_H11.tsv.gz	-0.172538	-0.336186	G1
E6.75_Plate2_E1	lane5754_ACTCGCTA_AAGGAGTA_E6_75_Plate2_cell_5_E1_L001_R1_trimmed_GRCm38_ERCC_hisat2	E6.75_Plate2_E1	E6.75_Plate2_E1	E6.5_late_embryomixed	E6.5_late_Plate2	TRUE	TRUE	TRUE	E6.5	Epiblast	Epiblast	E6.75_Plate2_E1.tsv.gz	-0.0905958	0.0885143	G2M
E6.75_Plate2_D1	lane5754_ACTCGCTA_ACTGCATA_E6_75_Plate2_cell_4_D1_L001_R1_trimmed_GRCm38_ERCC_hisat2	E6.75_Plate2_D1	E6.75_Plate2_D1	E6.5_late_embryomixed	E6.5_late_Plate2	TRUE	TRUE	FALSE	E6.5	Epiblast	Epiblast	E6.75_Plate2_D1.tsv.gz	0.0868532	-0.144279	S
E6.75_Plate2_G1	lane5754_ACTCGCTA_CGTCTAAT_E6_75_Plate2_cell_7_G1_L001_R1_trimmed_GRCm38_ERCC_hisat2	E6.75_Plate2_G1	E6.75_Plate2_G1	E6.5_late_embryomixed	E6.5_late_Plate2	TRUE	TRUE	TRUE	E6.5	Epiblast	Epiblast	E6.75_Plate2_G1.tsv.gz	0.0282136	-0.0860285	S
E6.75_Plate2_A1	lane5754_ACTCGCTA_CTCTCTAT_E6_75_Plate2_cell_1_A1_L001_R1_trimmed_GRCm38_ERCC_hisat2	E6.75_Plate2_A1	E6.75_Plate2_A1	E6.5_late_embryomixed	E6.5_late_Plate2	TRUE	TRUE	TRUE	E6.5	Epiblast	Epiblast	E6.75_Plate2_A1.tsv.gz	0.167393	-0.161247	S
E6.75_Plate2_C1	lane5754_ACTCGCTA_GTAAGGAG_E6_75_Plate2_cell_3_C1_L001_R1_trimmed_GRCm38_ERCC_hisat2	E6.75_Plate2_C1	E6.75_Plate2_C1	E6.5_late_embryomixed	E6.5_late_Plate2	TRUE	TRUE	TRUE	E6.5	Primitive_Streak	Primitive_Streak	E6.75_Plate2_C1.tsv.gz	-0.0564345	-0.00746258	G1
E6.75_Plate2_B1	lane5754_ACTCGCTA_TATCCTCT_E6_75_Plate2_cell_2_B1_L001_R1_trimmed_GRCm38_ERCC_hisat2	E6.75_Plate2_B1	E6.75_Plate2_B1	E6.5_late_embryomixed	E6.5_late_Plate2	TRUE	TRUE	TRUE	E6.5	Primitive_Streak	Primitive_Streak	E6.75_Plate2_B1.tsv.gz	0.210419	-0.16028	S
E6.75_Plate2_E8	lane5754_ACTGAGCG_AAGGAGTA_E6_75_Plate2_cell_61_E8_L001_R1_trimmed_GRCm38_ERCC_hisat2	E6.75_Plate2_E8	E6.75_Plate2_E8	E6.5_late_embryomixed	E6.5_late_Plate2	TRUE	TRUE	TRUE	E6.5	Epiblast	Epiblast	E6.75_Plate2_E8.tsv.gz	-0.0707911	-0.0133732	G1
E6.75_Plate2_D8	lane5754_ACTGAGCG_ACTGCATA_E6_75_Plate2_cell_60_D8_L001_R1_trimmed_GRCm38_ERCC_hisat2	E6.75_Plate2_D8	E6.75_Plate2_D8	E6.5_late_embryomixed	E6.5_late_Plate2	TRUE	TRUE	TRUE	E6.5	Epiblast	Epiblast	E6.75_Plate2_D8.tsv.gz	0.284928	-0.265868	S
E6.75_Plate2_G8	lane5754_ACTGAGCG_CGTCTAAT_E6_75_Plate2_cell_63_G8_L001_R1_trimmed_GRCm38_ERCC_hisat2	E6.75_Plate2_G8	E6.75_Plate2_G8	E6.5_late_embryomixed	E6.5_late_Plate2	TRUE	TRUE	FALSE	E6.5	Epiblast	Epiblast	E6.75_Plate2_G8.tsv.gz	-0.0195303	-0.0137444	G1
E6.75_Plate2_F8	lane5754_ACTGAGCG_CTAAGCCT_E6_75_Plate2_cell_62_F8_L001_R1_trimmed_GRCm38_ERCC_hisat2	E6.75_Plate2_F8	E6.75_Plate2_F8	E6.5_late_embryomixed	E6.5_late_Plate2	TRUE	TRUE	TRUE	E6.5	Epiblast	Epiblast	E6.75_Plate2_F8.tsv.gz	0.137488	-0.251902	S
E6.75_Plate2_A8	lane5754_ACTGAGCG_CTCTCTAT_E6_75_Plate2_cell_57_A8_L001_R1_trimmed_GRCm38_ERCC_hisat2	E6.75_Plate2_A8	E6.75_Plate2_A8	E6.5_late_embryomixed	E6.5_late_Plate2	TRUE	TRUE	TRUE	E6.5	Nascent_mesoderm	Mesoderm	E6.75_Plate2_A8.tsv.gz	0.180997	-0.168123	S
E6.75_Plate2_C8	lane5754_ACTGAGCG_GTAAGGAG_E6_75_Plate2_cell_59_C8_L001_R1_trimmed_GRCm38_ERCC_hisat2	E6.75_Plate2_C8	E6.75_Plate2_C8	E6.5_late_embryomixed	E6.5_late_Plate2	TRUE	TRUE	TRUE	E6.5	Epiblast	Epiblast	E6.75_Plate2_C8.tsv.gz	0.0928495	-0.0907997	S
E6.75_Plate2_B8	lane5754_ACTGAGCG_TATCCTCT_E6_75_Plate2_cell_58_B8_L001_R1_trimmed_GRCm38_ERCC_hisat2	E6.75_Plate2_B8	E6.75_Plate2_B8	E6.5_late_embryomixed	E6.5_late_Plate2	TRUE	TRUE	TRUE	E6.5	Epiblast	Epiblast	E6.75_Plate2_B8.tsv.gz	-0.100943	-0.110158	G1
E6.75_Plate2_H8	lane5754_ACTGAGCG_TCTCTCCG_E6_75_Plate2_cell_64_H8_L001_R1_trimmed_GRCm38_ERCC_hisat2	E6.75_Plate2_H8	E6.75_Plate2_H8	E6.5_late_embryomixed	E6.5_late_Plate2	TRUE	TRUE	TRUE	E6.5	ExE_ectoderm	ExE_ectoderm	E6.75_Plate2_H8.tsv.gz	-0.146349	-0.0194497	G1
E6.5_Plate2_H3	lane5754_AGGCAGAA_TCTCTCCG_E6_5_Plate2_cell_24_H3_L001_R1_trimmed_GRCm38_ERCC_hisat2	E6.5_Plate2_H3	E6.5_Plate2_H3	E6.5_embryomixed	E6.5_Plate2	TRUE	TRUE	TRUE	E6.5	Primitive_Streak	Primitive_Streak	E6.5_Plate2_H3.tsv.gz	0.0224306	-0.0218551	S
E6.75_Plate2_E6	lane5754_ATGCGCAG_AAGGAGTA_E6_75_Plate2_cell_45_E6_L001_R1_trimmed_GRCm38_ERCC_hisat2	E6.75_Plate2_E6	E6.75_Plate2_E6	E6.5_late_embryomixed	E6.5_late_Plate2	TRUE	TRUE	TRUE	E6.5	Primitive_Streak	Primitive_Streak	E6.75_Plate2_E6.tsv.gz	-0.0623934	-0.0886528	G1
E6.75_Plate2_G6	lane5754_ATGCGCAG_CGTCTAAT_E6_75_Plate2_cell_47_G6_L001_R1_trimmed_GRCm38_ERCC_hisat2	E6.75_Plate2_G6	E6.75_Plate2_G6	E6.5_late_embryomixed	E6.5_late_Plate2	TRUE	TRUE	TRUE	E6.5	Epiblast	Epiblast	E6.75_Plate2_G6.tsv.gz	-0.302715	0.0406984	G2M
E6.75_Plate2_F6	lane5754_ATGCGCAG_CTAAGCCT_E6_75_Plate2_cell_46_F6_L001_R1_trimmed_GRCm38_ERCC_hisat2	E6.75_Plate2_F6	E6.75_Plate2_F6	E6.5_late_embryomixed	E6.5_late_Plate2	TRUE	TRUE	TRUE	E6.5	Epiblast	Epiblast	E6.75_Plate2_F6.tsv.gz	-0.0562435	-0.152428	G1
E6.75_Plate2_A6	lane5754_ATGCGCAG_CTCTCTAT_E6_75_Plate2_cell_41_A6_L001_R1_trimmed_GRCm38_ERCC_hisat2	E6.75_Plate2_A6	E6.75_Plate2_A6	E6.5_late_embryomixed	E6.5_late_Plate2	TRUE	TRUE	TRUE	E6.5	Epiblast	Epiblast	E6.75_Plate2_A6.tsv.gz	-0.15424	0.169233	G2M
E6.75_Plate2_C6	lane5754_ATGCGCAG_GTAAGGAG_E6_75_Plate2_cell_43_C6_L001_R1_trimmed_GRCm38_ERCC_hisat2	E6.75_Plate2_C6	E6.75_Plate2_C6	E6.5_late_embryomixed	E6.5_late_Plate2	TRUE	TRUE	FALSE	E6.5	Epiblast	Epiblast	E6.75_Plate2_C6.tsv.gz	-0.00417799	0.168092	G2M
E6.75_Plate2_B6	lane5754_ATGCGCAG_TATCCTCT_E6_75_Plate2_cell_42_B6_L001_R1_trimmed_GRCm38_ERCC_hisat2	E6.75_Plate2_B6	E6.75_Plate2_B6	E6.5_late_embryomixed	E6.5_late_Plate2	TRUE	TRUE	TRUE	E6.5	ExE_ectoderm	ExE_ectoderm	E6.75_Plate2_B6.tsv.gz	-0.0772841	-0.067141	G1
E6.75_Plate2_E9	lane5754_CCTAAGAC_AAGGAGTA_E6_75_Plate2_cell_69_E9_L001_R1_trimmed_GRCm38_ERCC_hisat2	E6.75_Plate2_E9	E6.75_Plate2_E9	E6.5_late_embryomixed	E6.5_late_Plate2	TRUE	TRUE	TRUE	E6.5	Epiblast	Epiblast	E6.75_Plate2_E9.tsv.gz	-0.10987	0.0321757	G2M
E6.75_Plate2_D9	lane5754_CCTAAGAC_ACTGCATA_E6_75_Plate2_cell_68_D9_L001_R1_trimmed_GRCm38_ERCC_hisat2	E6.75_Plate2_D9	E6.75_Plate2_D9	E6.5_late_embryomixed	E6.5_late_Plate2	TRUE	TRUE	TRUE	E6.5	Primitive_Streak	Primitive_Streak	E6.75_Plate2_D9.tsv.gz	-0.0812501	-0.0853576	G1
E6.75_Plate2_G9	lane5754_CCTAAGAC_CGTCTAAT_E6_75_Plate2_cell_71_G9_L001_R1_trimmed_GRCm38_ERCC_hisat2	E6.75_Plate2_G9	E6.75_Plate2_G9	E6.5_late_embryomixed	E6.5_late_Plate2	TRUE	TRUE	TRUE	E6.5	Epiblast	Epiblast	E6.75_Plate2_G9.tsv.gz	-0.00285745	-0.1093	G1
E6.75_Plate2_A9	lane5754_CCTAAGAC_CTCTCTAT_E6_75_Plate2_cell_65_A9_L001_R1_trimmed_GRCm38_ERCC_hisat2	E6.75_Plate2_A9	E6.75_Plate2_A9	E6.5_late_embryomixed	E6.5_late_Plate2	TRUE	TRUE	TRUE	E6.5	Epiblast	Epiblast	E6.75_Plate2_A9.tsv.gz	0.117884	-0.272693	S
E6.75_Plate2_C9	lane5754_CCTAAGAC_GTAAGGAG_E6_75_Plate2_cell_67_C9_L001_R1_trimmed_GRCm38_ERCC_hisat2	E6.75_Plate2_C9	E6.75_Plate2_C9	E6.5_late_embryomixed	E6.5_late_Plate2	TRUE	TRUE	TRUE	E6.5	Epiblast	Epiblast	E6.75_Plate2_C9.tsv.gz	0.169949	-0.234416	S
E6.75_Plate2_B9	lane5754_CCTAAGAC_TATCCTCT_E6_75_Plate2_cell_66_B9_L001_R1_trimmed_GRCm38_ERCC_hisat2	E6.75_Plate2_B9	E6.75_Plate2_B9	E6.5_late_embryomixed	E6.5_late_Plate2	TRUE	TRUE	TRUE	E6.5	Epiblast	Epiblast	E6.75_Plate2_B9.tsv.gz	0.134274	-0.112408	S
E6.75_Plate2_H9	lane5754_CCTAAGAC_TCTCTCCG_E6_75_Plate2_cell_72_H9_L001_R1_trimmed_GRCm38_ERCC_hisat2	E6.75_Plate2_H9	E6.75_Plate2_H9	E6.5_late_embryomixed	E6.5_late_Plate2	TRUE	TRUE	TRUE	E6.5	Primitive_Streak	Primitive_Streak	E6.75_Plate2_H9.tsv.gz	0.0170238	-0.228992	S
E6.75_Plate2_D10	lane5754_CGATCAGT_ACTGCATA_E6_75_Plate2_cell_76_D10_L001_R1_trimmed_GRCm38_ERCC_hisat2	E6.75_Plate2_D10	E6.75_Plate2_D10	E6.5_late_embryomixed	E6.5_late_Plate2	TRUE	TRUE	TRUE	E6.5	Epiblast	Epiblast	E6.75_Plate2_D10.tsv.gz	0.196895	-0.21264	S
E6.75_Plate2_G10	lane5754_CGATCAGT_CGTCTAAT_E6_75_Plate2_cell_79_G10_L001_R1_trimmed_GRCm38_ERCC_hisat2	E6.75_Plate2_G10	E6.75_Plate2_G10	E6.5_late_embryomixed	E6.5_late_Plate2	TRUE	TRUE	FALSE	E6.5	Epiblast	Epiblast	E6.75_Plate2_G10.tsv.gz	-0.00329828	-0.159374	G1
E6.75_Plate2_F10	lane5754_CGATCAGT_CTAAGCCT_E6_75_Plate2_cell_78_F10_L001_R1_trimmed_GRCm38_ERCC_hisat2	E6.75_Plate2_F10	E6.75_Plate2_F10	E6.5_late_embryomixed	E6.5_late_Plate2	TRUE	TRUE	TRUE	E6.5	ExE_ectoderm	ExE_ectoderm	E6.75_Plate2_F10.tsv.gz	-0.0857561	0.117026	G2M
E6.75_Plate2_A10	lane5754_CGATCAGT_CTCTCTAT_E6_75_Plate2_cell_73_A10_L001_R1_trimmed_GRCm38_ERCC_hisat2	E6.75_Plate2_A10	E6.75_Plate2_A10	E6.5_late_embryomixed	E6.5_late_Plate2	TRUE	TRUE	TRUE	E6.5	Epiblast	Epiblast	E6.75_Plate2_A10.tsv.gz	-0.00827263	0.0689348	G2M
E6.75_Plate2_C10	lane5754_CGATCAGT_GTAAGGAG_E6_75_Plate2_cell_75_C10_L001_R1_trimmed_GRCm38_ERCC_hisat2	E6.75_Plate2_C10	E6.75_Plate2_C10	E6.5_late_embryomixed	E6.5_late_Plate2	TRUE	TRUE	TRUE	E6.5	Primitive_Streak	Primitive_Streak	E6.75_Plate2_C10.tsv.gz	-0.0548228	-0.0442693	G1
E6.75_Plate2_B10	lane5754_CGATCAGT_TATCCTCT_E6_75_Plate2_cell_74_B10_L001_R1_trimmed_GRCm38_ERCC_hisat2	E6.75_Plate2_B10	E6.75_Plate2_B10	E6.5_late_embryomixed	E6.5_late_Plate2	TRUE	TRUE	TRUE	E6.5	Epiblast	Epiblast	E6.75_Plate2_B10.tsv.gz	-0.0168364	0.0124278	G2M
E6.75_Plate2_H10	lane5754_CGATCAGT_TCTCTCCG_E6_75_Plate2_cell_80_H10_L001_R1_trimmed_GRCm38_ERCC_hisat2	E6.75_Plate2_H10	E6.75_Plate2_H10	E6.5_late_embryomixed	E6.5_late_Plate2	TRUE	TRUE	FALSE	E6.5	Primitive_Streak	Primitive_Streak	E6.75_Plate2_H10.tsv.gz	-0.0963149	0.12615	G2M
E6.75_Plate2_E4	lane5754_CGGAGCCT_AAGGAGTA_E6_75_Plate2_cell_29_E4_L001_R1_trimmed_GRCm38_ERCC_hisat2	E6.75_Plate2_E4	E6.75_Plate2_E4	E6.5_late_embryomixed	E6.5_late_Plate2	TRUE	TRUE	TRUE	E6.5	Epiblast	Epiblast	E6.75_Plate2_E4.tsv.gz	-0.067836	0.0883005	G2M
E6.75_Plate2_D4	lane5754_CGGAGCCT_ACTGCATA_E6_75_Plate2_cell_28_D4_L001_R1_trimmed_GRCm38_ERCC_hisat2	E6.75_Plate2_D4	E6.75_Plate2_D4	E6.5_late_embryomixed	E6.5_late_Plate2	TRUE	TRUE	TRUE	E6.5	Epiblast	Epiblast	E6.75_Plate2_D4.tsv.gz	-0.201859	-0.0268089	G1
E6.75_Plate2_G4	lane5754_CGGAGCCT_CGTCTAAT_E6_75_Plate2_cell_31_G4_L001_R1_trimmed_GRCm38_ERCC_hisat2	E6.75_Plate2_G4	E6.75_Plate2_G4	E6.5_late_embryomixed	E6.5_late_Plate2	TRUE	TRUE	TRUE	E6.5	Primitive_Streak	Primitive_Streak	E6.75_Plate2_G4.tsv.gz	0.0229821	-0.134611	S
E6.75_Plate2_F4	lane5754_CGGAGCCT_CTAAGCCT_E6_75_Plate2_cell_30_F4_L001_R1_trimmed_GRCm38_ERCC_hisat2	E6.75_Plate2_F4	E6.75_Plate2_F4	E6.5_late_embryomixed	E6.5_late_Plate2	TRUE	TRUE	FALSE	E6.5	Epiblast	Epiblast	E6.75_Plate2_F4.tsv.gz	-0.227572	0.0948628	G2M
E6.75_Plate2_A4	lane5754_CGGAGCCT_CTCTCTAT_E6_75_Plate2_cell_25_A4_L001_R1_trimmed_GRCm38_ERCC_hisat2	E6.75_Plate2_A4	E6.75_Plate2_A4	E6.5_late_embryomixed	E6.5_late_Plate2	TRUE	TRUE	TRUE	E6.5	Parietal_endoderm	Visceral_endoderm	E6.75_Plate2_A4.tsv.gz	-0.178579	-0.15984	G1
E6.75_Plate2_C4	lane5754_CGGAGCCT_GTAAGGAG_E6_75_Plate2_cell_27_C4_L001_R1_trimmed_GRCm38_ERCC_hisat2	E6.75_Plate2_C4	E6.75_Plate2_C4	E6.5_late_embryomixed	E6.5_late_Plate2	TRUE	TRUE	TRUE	E6.5	Epiblast	Epiblast	E6.75_Plate2_C4.tsv.gz	-0.166579	0.205907	G2M
E6.75_Plate2_B4	lane5754_CGGAGCCT_TATCCTCT_E6_75_Plate2_cell_26_B4_L001_R1_trimmed_GRCm38_ERCC_hisat2	E6.75_Plate2_B4	E6.75_Plate2_B4	E6.5_late_embryomixed	E6.5_late_Plate2	TRUE	TRUE	TRUE	E6.5	Epiblast	Epiblast	E6.75_Plate2_B4.tsv.gz	-0.138183	-0.195097	G1
E6.75_Plate2_H4	lane5754_CGGAGCCT_TCTCTCCG_E6_75_Plate2_cell_32_H4_L001_R1_trimmed_GRCm38_ERCC_hisat2	E6.75_Plate2_H4	E6.75_Plate2_H4	E6.5_late_embryomixed	E6.5_late_Plate2	TRUE	TRUE	TRUE	E6.5	Primitive_Streak	Primitive_Streak	E6.75_Plate2_H4.tsv.gz	0.0470635	-0.118723	S
E6.75_Plate2_G3	lane5754_GCGTAGTA_CGTCTAAT_E6_75_Plate2_cell_23_G3_L001_R1_trimmed_GRCm38_ERCC_hisat2	E6.75_Plate2_G3	E6.75_Plate2_G3	E6.5_late_embryomixed	E6.5_late_Plate2	TRUE	TRUE	TRUE	E6.5	ExE_ectoderm	ExE_ectoderm	E6.75_Plate2_G3.tsv.gz	-0.0342693	-0.132481	G1
E6.75_Plate2_F3	lane5754_GCGTAGTA_CTAAGCCT_E6_75_Plate2_cell_22_F3_L001_R1_trimmed_GRCm38_ERCC_hisat2	E6.75_Plate2_F3	E6.75_Plate2_F3	E6.5_late_embryomixed	E6.5_late_Plate2	TRUE	TRUE	FALSE	E6.5	Epiblast	Epiblast	E6.75_Plate2_F3.tsv.gz	-0.113976	0.0362144	G2M
E6.75_Plate2_A3	lane5754_GCGTAGTA_CTCTCTAT_E6_75_Plate2_cell_17_A3_L001_R1_trimmed_GRCm38_ERCC_hisat2	E6.75_Plate2_A3	E6.75_Plate2_A3	E6.5_late_embryomixed	E6.5_late_Plate2	TRUE	TRUE	TRUE	E6.5	Primitive_Streak	Primitive_Streak	E6.75_Plate2_A3.tsv.gz	0.0580055	-0.00362026	S
E6.75_Plate2_C3	lane5754_GCGTAGTA_GTAAGGAG_E6_75_Plate2_cell_19_C3_L001_R1_trimmed_GRCm38_ERCC_hisat2	E6.75_Plate2_C3	E6.75_Plate2_C3	E6.5_late_embryomixed	E6.5_late_Plate2	TRUE	TRUE	TRUE	E6.5	Primitive_Streak	Primitive_Streak	E6.75_Plate2_C3.tsv.gz	-0.0834882	-0.213189	G1
E6.75_Plate2_B3	lane5754_GCGTAGTA_TATCCTCT_E6_75_Plate2_cell_18_B3_L001_R1_trimmed_GRCm38_ERCC_hisat2	E6.75_Plate2_B3	E6.75_Plate2_B3	E6.5_late_embryomixed	E6.5_late_Plate2	TRUE	TRUE	TRUE	E6.5	Epiblast	Epiblast	E6.75_Plate2_B3.tsv.gz	0.0942515	-0.166787	S
E6.75_Plate2_H3	lane5754_GCGTAGTA_TCTCTCCG_E6_75_Plate2_cell_24_H3_L001_R1_trimmed_GRCm38_ERCC_hisat2	E6.75_Plate2_H3	E6.75_Plate2_H3	E6.5_late_embryomixed	E6.5_late_Plate2	TRUE	TRUE	TRUE	E6.5	Epiblast	Epiblast	E6.75_Plate2_H3.tsv.gz	-0.0374291	-0.115847	G1
E6.75_Plate2_E2	lane5754_GGAGCTAC_AAGGAGTA_E6_75_Plate2_cell_13_E2_L001_R1_trimmed_GRCm38_ERCC_hisat2	E6.75_Plate2_E2	E6.75_Plate2_E2	E6.5_late_embryomixed	E6.5_late_Plate2	TRUE	TRUE	TRUE	E6.5	Epiblast	Epiblast	E6.75_Plate2_E2.tsv.gz	-0.0592433	-0.229017	G1
E6.75_Plate2_D2	lane5754_GGAGCTAC_ACTGCATA_E6_75_Plate2_cell_12_D2_L001_R1_trimmed_GRCm38_ERCC_hisat2	E6.75_Plate2_D2	E6.75_Plate2_D2	E6.5_late_embryomixed	E6.5_late_Plate2	TRUE	TRUE	TRUE	E6.5	Epiblast	Epiblast	E6.75_Plate2_D2.tsv.gz	-0.105683	0.0789902	G2M
E6.75_Plate2_G2	lane5754_GGAGCTAC_CGTCTAAT_E6_75_Plate2_cell_15_G2_L001_R1_trimmed_GRCm38_ERCC_hisat2	E6.75_Plate2_G2	E6.75_Plate2_G2	E6.5_late_embryomixed	E6.5_late_Plate2	TRUE	TRUE	TRUE	E6.5	Visceral_endoderm	Visceral_endoderm	E6.75_Plate2_G2.tsv.gz	-0.0326928	-0.24161	G1
E6.75_Plate2_F2	lane5754_GGAGCTAC_CTAAGCCT_E6_75_Plate2_cell_14_F2_L001_R1_trimmed_GRCm38_ERCC_hisat2	E6.75_Plate2_F2	E6.75_Plate2_F2	E6.5_late_embryomixed	E6.5_late_Plate2	TRUE	TRUE	TRUE	E6.5	Primitive_Streak	Primitive_Streak	E6.75_Plate2_F2.tsv.gz	0.159729	-0.185253	S
E6.75_Plate2_A2	lane5754_GGAGCTAC_CTCTCTAT_E6_75_Plate2_cell_9_A2_L001_R1_trimmed_GRCm38_ERCC_hisat2	E6.75_Plate2_A2	E6.75_Plate2_A2	E6.5_late_embryomixed	E6.5_late_Plate2	TRUE	TRUE	TRUE	E6.5	Primitive_Streak	Primitive_Streak	E6.75_Plate2_A2.tsv.gz	-0.146043	0.0424494	G2M
E6.75_Plate2_C2	lane5754_GGAGCTAC_GTAAGGAG_E6_75_Plate2_cell_11_C2_L001_R1_trimmed_GRCm38_ERCC_hisat2	E6.75_Plate2_C2	E6.75_Plate2_C2	E6.5_late_embryomixed	E6.5_late_Plate2	TRUE	TRUE	TRUE	E6.5	Epiblast	Epiblast	E6.75_Plate2_C2.tsv.gz	0.114943	-0.160194	S
E6.75_Plate2_B2	lane5754_GGAGCTAC_TATCCTCT_E6_75_Plate2_cell_10_B2_L001_R1_trimmed_GRCm38_ERCC_hisat2	E6.75_Plate2_B2	E6.75_Plate2_B2	E6.5_late_embryomixed	E6.5_late_Plate2	TRUE	TRUE	TRUE	E6.5	Epiblast	Epiblast	E6.75_Plate2_B2.tsv.gz	-0.0742482	0.0915391	G2M
E6.75_Plate2_H2	lane5754_GGAGCTAC_TCTCTCCG_E6_75_Plate2_cell_16_H2_L001_R1_trimmed_GRCm38_ERCC_hisat2	E6.75_Plate2_H2	E6.75_Plate2_H2	E6.5_late_embryomixed	E6.5_late_Plate2	TRUE	TRUE	TRUE	E6.5	Epiblast	Epiblast	E6.75_Plate2_H2.tsv.gz	-0.126827	0.0430992	G2M
E6.75_Plate2_E5	lane5754_TACGCTGC_AAGGAGTA_E6_75_Plate2_cell_37_E5_L001_R1_trimmed_GRCm38_ERCC_hisat2	E6.75_Plate2_E5	E6.75_Plate2_E5	E6.5_late_embryomixed	E6.5_late_Plate2	TRUE	TRUE	TRUE	E6.5	Epiblast	Epiblast	E6.75_Plate2_E5.tsv.gz	0.073875	-0.28112	S
E6.75_Plate2_D5	lane5754_TACGCTGC_ACTGCATA_E6_75_Plate2_cell_36_D5_L001_R1_trimmed_GRCm38_ERCC_hisat2	E6.75_Plate2_D5	E6.75_Plate2_D5	E6.5_late_embryomixed	E6.5_late_Plate2	TRUE	TRUE	FALSE	E6.5	Epiblast	Epiblast	E6.75_Plate2_D5.tsv.gz	-0.00573274	-0.0200928	G1
E6.75_Plate2_F5	lane5754_TACGCTGC_CTAAGCCT_E6_75_Plate2_cell_38_F5_L001_R1_trimmed_GRCm38_ERCC_hisat2	E6.75_Plate2_F5	E6.75_Plate2_F5	E6.5_late_embryomixed	E6.5_late_Plate2	TRUE	TRUE	TRUE	E6.5	Primitive_Streak	Primitive_Streak	E6.75_Plate2_F5.tsv.gz	-0.145301	-0.0352645	G1
E6.75_Plate2_A5	lane5754_TACGCTGC_CTCTCTAT_E6_75_Plate2_cell_33_A5_L001_R1_trimmed_GRCm38_ERCC_hisat2	E6.75_Plate2_A5	E6.75_Plate2_A5	E6.5_late_embryomixed	E6.5_late_Plate2	TRUE	TRUE	TRUE	E6.5	Primitive_Streak	Primitive_Streak	E6.75_Plate2_A5.tsv.gz	-0.290504	0.118493	G2M
E6.75_Plate2_C5	lane5754_TACGCTGC_GTAAGGAG_E6_75_Plate2_cell_35_C5_L001_R1_trimmed_GRCm38_ERCC_hisat2	E6.75_Plate2_C5	E6.75_Plate2_C5	E6.5_late_embryomixed	E6.5_late_Plate2	TRUE	TRUE	TRUE	E6.5	Nascent_mesoderm	Mesoderm	E6.75_Plate2_C5.tsv.gz	0.14263	-0.235911	S
E6.75_Plate2_B5	lane5754_TACGCTGC_TATCCTCT_E6_75_Plate2_cell_34_B5_L001_R1_trimmed_GRCm38_ERCC_hisat2	E6.75_Plate2_B5	E6.75_Plate2_B5	E6.5_late_embryomixed	E6.5_late_Plate2	TRUE	TRUE	TRUE	E6.5	Visceral_endoderm	Visceral_endoderm	E6.75_Plate2_B5.tsv.gz	0.0146778	-0.291302	S
E6.75_Plate2_H5	lane5754_TACGCTGC_TCTCTCCG_E6_75_Plate2_cell_40_H5_L001_R1_trimmed_GRCm38_ERCC_hisat2	E6.75_Plate2_H5	E6.75_Plate2_H5	E6.5_late_embryomixed	E6.5_late_Plate2	TRUE	TRUE	TRUE	E6.5	Epiblast	Epiblast	E6.75_Plate2_H5.tsv.gz	-0.158684	0.00573415	G2M
E6.75_Plate2_E7	lane5754_TAGCGCTC_AAGGAGTA_E6_75_Plate2_cell_53_E7_L001_R1_trimmed_GRCm38_ERCC_hisat2	E6.75_Plate2_E7	E6.75_Plate2_E7	E6.5_late_embryomixed	E6.5_late_Plate2	TRUE	TRUE	TRUE	E6.5	Epiblast	Epiblast	E6.75_Plate2_E7.tsv.gz	-0.279019	0.0886213	G2M
E6.75_Plate2_D7	lane5754_TAGCGCTC_ACTGCATA_E6_75_Plate2_cell_52_D7_L001_R1_trimmed_GRCm38_ERCC_hisat2	E6.75_Plate2_D7	E6.75_Plate2_D7	E6.5_late_embryomixed	E6.5_late_Plate2	TRUE	TRUE	TRUE	E6.5	Nascent_mesoderm	Mesoderm	E6.75_Plate2_D7.tsv.gz	-0.0692322	0.146684	G2M
E6.75_Plate2_G7	lane5754_TAGCGCTC_CGTCTAAT_E6_75_Plate2_cell_55_G7_L001_R1_trimmed_GRCm38_ERCC_hisat2	E6.75_Plate2_G7	E6.75_Plate2_G7	E6.5_late_embryomixed	E6.5_late_Plate2	TRUE	TRUE	TRUE	E6.5	Epiblast	Epiblast	E6.75_Plate2_G7.tsv.gz	-0.146189	-0.140423	G1
E6.75_Plate2_F7	lane5754_TAGCGCTC_CTAAGCCT_E6_75_Plate2_cell_54_F7_L001_R1_trimmed_GRCm38_ERCC_hisat2	E6.75_Plate2_F7	E6.75_Plate2_F7	E6.5_late_embryomixed	E6.5_late_Plate2	TRUE	TRUE	TRUE	E6.5	Epiblast	Epiblast	E6.75_Plate2_F7.tsv.gz	0.043381	-0.148064	S
E6.75_Plate2_A7	lane5754_TAGCGCTC_CTCTCTAT_E6_75_Plate2_cell_49_A7_L001_R1_trimmed_GRCm38_ERCC_hisat2	E6.75_Plate2_A7	E6.75_Plate2_A7	E6.5_late_embryomixed	E6.5_late_Plate2	TRUE	TRUE	TRUE	E6.5	Epiblast	Epiblast	E6.75_Plate2_A7.tsv.gz	0.219058	-0.0886712	S
E6.75_Plate2_C7	lane5754_TAGCGCTC_GTAAGGAG_E6_75_Plate2_cell_51_C7_L001_R1_trimmed_GRCm38_ERCC_hisat2	E6.75_Plate2_C7	E6.75_Plate2_C7	E6.5_late_embryomixed	E6.5_late_Plate2	TRUE	TRUE	TRUE	E6.5	Epiblast	Epiblast	E6.75_Plate2_C7.tsv.gz	0.0860835	0.0117052	S
E6.75_Plate2_G12	lane5754_TCGACGTC_CGTCTAAT_E6_75_Plate2_cell_95_G12_L001_R1_trimmed_GRCm38_ERCC_hisat2	E6.75_Plate2_G12	E6.75_Plate2_G12	E6.5_late_embryomixed	E6.5_late_Plate2	TRUE	TRUE	TRUE	E6.5	Epiblast	Epiblast	E6.75_Plate2_G12.tsv.gz	-0.189206	0.184639	G2M
E6.75_Plate2_F12	lane5754_TCGACGTC_CTAAGCCT_E6_75_Plate2_cell_94_F12_L001_R1_trimmed_GRCm38_ERCC_hisat2	E6.75_Plate2_F12	E6.75_Plate2_F12	E6.5_late_embryomixed	E6.5_late_Plate2	TRUE	TRUE	TRUE	E6.5	Nascent_mesoderm	Mesoderm	E6.75_Plate2_F12.tsv.gz	0.0747622	-0.23619	S
E6.75_Plate2_A12	lane5754_TCGACGTC_CTCTCTAT_E6_75_Plate2_cell_89_A12_L001_R1_trimmed_GRCm38_ERCC_hisat2	E6.75_Plate2_A12	E6.75_Plate2_A12	E6.5_late_embryomixed	E6.5_late_Plate2	TRUE	TRUE	TRUE	E6.5	Epiblast	Epiblast	E6.75_Plate2_A12.tsv.gz	-0.0499486	-0.151925	G1
E6.75_Plate2_C12	lane5754_TCGACGTC_GTAAGGAG_E6_75_Plate2_cell_91_C12_L001_R1_trimmed_GRCm38_ERCC_hisat2	E6.75_Plate2_C12	E6.75_Plate2_C12	E6.5_late_embryomixed	E6.5_late_Plate2	TRUE	TRUE	TRUE	E6.5	Epiblast	Epiblast	E6.75_Plate2_C12.tsv.gz	0.0468044	0.156193	G2M
E6.75_Plate2_B12	lane5754_TCGACGTC_TATCCTCT_E6_75_Plate2_cell_90_B12_L001_R1_trimmed_GRCm38_ERCC_hisat2	E6.75_Plate2_B12	E6.75_Plate2_B12	E6.5_late_embryomixed	E6.5_late_Plate2	TRUE	TRUE	TRUE	E6.5	Epiblast	Epiblast	E6.75_Plate2_B12.tsv.gz	0.221044	-0.0734199	S
E6.75_Plate2_E11	lane5754_TGCAGCTA_AAGGAGTA_E6_75_Plate2_cell_85_E11_L001_R1_trimmed_GRCm38_ERCC_hisat2	E6.75_Plate2_E11	E6.75_Plate2_E11	E6.5_late_embryomixed	E6.5_late_Plate2	TRUE	TRUE	TRUE	E6.5	Epiblast	Epiblast	E6.75_Plate2_E11.tsv.gz	0.113207	-0.21653	S
E6.75_Plate2_D11	lane5754_TGCAGCTA_ACTGCATA_E6_75_Plate2_cell_84_D11_L001_R1_trimmed_GRCm38_ERCC_hisat2	E6.75_Plate2_D11	E6.75_Plate2_D11	E6.5_late_embryomixed	E6.5_late_Plate2	TRUE	TRUE	TRUE	E6.5	Nascent_mesoderm	Mesoderm	E6.75_Plate2_D11.tsv.gz	-0.179364	0.156719	G2M
E6.75_Plate2_G11	lane5754_TGCAGCTA_CGTCTAAT_E6_75_Plate2_cell_87_G11_L001_R1_trimmed_GRCm38_ERCC_hisat2	E6.75_Plate2_G11	E6.75_Plate2_G11	E6.5_late_embryomixed	E6.5_late_Plate2	TRUE	TRUE	FALSE	E6.5	Epiblast	Epiblast	E6.75_Plate2_G11.tsv.gz	-0.0559014	-0.161708	G1
E6.75_Plate2_F11	lane5754_TGCAGCTA_CTAAGCCT_E6_75_Plate2_cell_86_F11_L001_R1_trimmed_GRCm38_ERCC_hisat2	E6.75_Plate2_F11	E6.75_Plate2_F11	E6.5_late_embryomixed	E6.5_late_Plate2	TRUE	TRUE	FALSE	E6.5	Epiblast	Epiblast	E6.75_Plate2_F11.tsv.gz	-0.104201	0.208964	G2M
E6.75_Plate2_A11	lane5754_TGCAGCTA_CTCTCTAT_E6_75_Plate2_cell_81_A11_L001_R1_trimmed_GRCm38_ERCC_hisat2	E6.75_Plate2_A11	E6.75_Plate2_A11	E6.5_late_embryomixed	E6.5_late_Plate2	TRUE	TRUE	TRUE	E6.5	Epiblast	Epiblast	E6.75_Plate2_A11.tsv.gz	-0.148725	0.0952677	G2M
E6.75_Plate2_C11	lane5754_TGCAGCTA_GTAAGGAG_E6_75_Plate2_cell_83_C11_L001_R1_trimmed_GRCm38_ERCC_hisat2	E6.75_Plate2_C11	E6.75_Plate2_C11	E6.5_late_embryomixed	E6.5_late_Plate2	TRUE	TRUE	TRUE	E6.5	Primitive_Streak	Primitive_Streak	E6.75_Plate2_C11.tsv.gz	0.003682	-0.0374755	S
E6.75_Plate2_B11	lane5754_TGCAGCTA_TATCCTCT_E6_75_Plate2_cell_82_B11_L001_R1_trimmed_GRCm38_ERCC_hisat2	E6.75_Plate2_B11	E6.75_Plate2_B11	E6.5_late_embryomixed	E6.5_late_Plate2	TRUE	TRUE	TRUE	E6.5	ExE_ectoderm	ExE_ectoderm	E6.75_Plate2_B11.tsv.gz	-0.145753	0.0536821	G2M
E6.75_Plate2_H11	lane5754_TGCAGCTA_TCTCTCCG_E6_75_Plate2_cell_88_H11_L001_R1_trimmed_GRCm38_ERCC_hisat2	E6.75_Plate2_H11	E6.75_Plate2_H11	E6.5_late_embryomixed	E6.5_late_Plate2	TRUE	TRUE	FALSE	E6.5	Visceral_endoderm	Visceral_endoderm	E6.75_Plate2_H11.tsv.gz	-0.352654	0.0170039	G2M
E6.5_Plate3_D9	lane5763_AAGAGGCA_ACTGCATA_E6_5_Plate3_cell_68_D9_L001_R1_trimmed_GRCm38_ERCC_hisat2	E6.5_Plate3_D9	E6.5_Plate3_D9	E6.5_embryomixed	E6.5_Plate3	TRUE	TRUE	TRUE	E6.5	Epiblast	Epiblast	E6.5_Plate3_D9.tsv.gz	0.202047	-0.183152	S
E6.5_Plate3_G9	lane5763_AAGAGGCA_CGTCTAAT_E6_5_Plate3_cell_71_G9_L001_R1_trimmed_GRCm38_ERCC_hisat2	E6.5_Plate3_G9	E6.5_Plate3_G9	E6.5_embryomixed	E6.5_Plate3	TRUE	TRUE	TRUE	E6.5	Primitive_Streak	Primitive_Streak	E6.5_Plate3_G9.tsv.gz	0.14352	-0.156053	S
E6.5_Plate3_F9	lane5763_AAGAGGCA_CTAAGCCT_E6_5_Plate3_cell_70_F9_L001_R1_trimmed_GRCm38_ERCC_hisat2	E6.5_Plate3_F9	E6.5_Plate3_F9	E6.5_embryomixed	E6.5_Plate3	TRUE	TRUE	TRUE	E6.5	Primitive_Streak	Primitive_Streak	E6.5_Plate3_F9.tsv.gz	0.193351	-0.0139783	S
E6.5_Plate3_A9	lane5763_AAGAGGCA_CTCTCTAT_E6_5_Plate3_cell_65_A9_L001_R1_trimmed_GRCm38_ERCC_hisat2	E6.5_Plate3_A9	E6.5_Plate3_A9	E6.5_embryomixed	E6.5_Plate3	TRUE	TRUE	TRUE	E6.5	Epiblast	Epiblast	E6.5_Plate3_A9.tsv.gz	-0.094351	0.081929	G2M
E6.5_Plate3_C9	lane5763_AAGAGGCA_GTAAGGAG_E6_5_Plate3_cell_67_C9_L001_R1_trimmed_GRCm38_ERCC_hisat2	E6.5_Plate3_C9	E6.5_Plate3_C9	E6.5_embryomixed	E6.5_Plate3	TRUE	TRUE	TRUE	E6.5	Epiblast	Epiblast	E6.5_Plate3_C9.tsv.gz	0.271129	-0.0918437	S
E6.5_Plate3_B9	lane5763_AAGAGGCA_TATCCTCT_E6_5_Plate3_cell_66_B9_L001_R1_trimmed_GRCm38_ERCC_hisat2	E6.5_Plate3_B9	E6.5_Plate3_B9	E6.5_embryomixed	E6.5_Plate3	TRUE	TRUE	TRUE	E6.5	Visceral_endoderm	Visceral_endoderm	E6.5_Plate3_B9.tsv.gz	-0.332672	-0.278541	G1
E6.5_Plate3_H9	lane5763_AAGAGGCA_TCTCTCCG_E6_5_Plate3_cell_72_H9_L001_R1_trimmed_GRCm38_ERCC_hisat2	E6.5_Plate3_H9	E6.5_Plate3_H9	E6.5_embryomixed	E6.5_Plate3	TRUE	TRUE	TRUE	E6.5	Epiblast	Epiblast	E6.5_Plate3_H9.tsv.gz	0.115373	-0.114326	S
E6.5_Plate3_D3	lane5763_AGGCAGAA_ACTGCATA_E6_5_Plate3_cell_20_D3_L001_R1_trimmed_GRCm38_ERCC_hisat2	E6.5_Plate3_D3	E6.5_Plate3_D3	E6.5_embryomixed	E6.5_Plate3	TRUE	TRUE	TRUE	E6.5	Visceral_endoderm	Visceral_endoderm	E6.5_Plate3_D3.tsv.gz	-0.226483	-0.120435	G1
E6.5_Plate3_G3	lane5763_AGGCAGAA_CGTCTAAT_E6_5_Plate3_cell_23_G3_L001_R1_trimmed_GRCm38_ERCC_hisat2	E6.5_Plate3_G3	E6.5_Plate3_G3	E6.5_embryomixed	E6.5_Plate3	TRUE	TRUE	TRUE	E6.5	Primitive_Streak	Primitive_Streak	E6.5_Plate3_G3.tsv.gz	-0.0595826	-0.0139498	G1
E6.5_Plate3_F3	lane5763_AGGCAGAA_CTAAGCCT_E6_5_Plate3_cell_22_F3_L001_R1_trimmed_GRCm38_ERCC_hisat2	E6.5_Plate3_F3	E6.5_Plate3_F3	E6.5_embryomixed	E6.5_Plate3	TRUE	TRUE	TRUE	E6.5	Primitive_Streak	Primitive_Streak	E6.5_Plate3_F3.tsv.gz	-0.150333	0.113696	G2M
E6.5_Plate3_A3	lane5763_AGGCAGAA_CTCTCTAT_E6_5_Plate3_cell_17_A3_L001_R1_trimmed_GRCm38_ERCC_hisat2	E6.5_Plate3_A3	E6.5_Plate3_A3	E6.5_embryomixed	E6.5_Plate3	TRUE	TRUE	TRUE	E6.5	Primitive_Streak	Primitive_Streak	E6.5_Plate3_A3.tsv.gz	-0.105474	0.156449	G2M
E6.5_Plate3_C3	lane5763_AGGCAGAA_GTAAGGAG_E6_5_Plate3_cell_19_C3_L001_R1_trimmed_GRCm38_ERCC_hisat2	E6.5_Plate3_C3	E6.5_Plate3_C3	E6.5_embryomixed	E6.5_Plate3	TRUE	TRUE	TRUE	E6.5	Epiblast	Epiblast	E6.5_Plate3_C3.tsv.gz	0.0910134	-0.0229668	S
E6.5_Plate3_B3	lane5763_AGGCAGAA_TATCCTCT_E6_5_Plate3_cell_18_B3_L001_R1_trimmed_GRCm38_ERCC_hisat2	E6.5_Plate3_B3	E6.5_Plate3_B3	E6.5_embryomixed	E6.5_Plate3	TRUE	TRUE	TRUE	E6.5	Epiblast	Epiblast	E6.5_Plate3_B3.tsv.gz	0.0953455	0.0309562	S
E6.5_Plate3_H3	lane5763_AGGCAGAA_TCTCTCCG_E6_5_Plate3_cell_24_H3_L001_R1_trimmed_GRCm38_ERCC_hisat2	E6.5_Plate3_H3	E6.5_Plate3_H3	E6.5_embryomixed	E6.5_Plate3	TRUE	TRUE	TRUE	E6.5	Epiblast	Epiblast	E6.5_Plate3_H3.tsv.gz	-0.106063	-0.0193151	G1
E6.5_Plate3_E12	lane5763_ATCTCAGG_AAGGAGTA_E6_5_Plate3_cell_93_E12_L001_R1_trimmed_GRCm38_ERCC_hisat2	E6.5_Plate3_E12	E6.5_Plate3_E12	E6.5_embryomixed	E6.5_Plate3	TRUE	TRUE	TRUE	E6.5	Visceral_endoderm	Visceral_endoderm	E6.5_Plate3_E12.tsv.gz	0.139209	-0.190076	S
E6.5_Plate3_D12	lane5763_ATCTCAGG_ACTGCATA_E6_5_Plate3_cell_92_D12_L001_R1_trimmed_GRCm38_ERCC_hisat2	E6.5_Plate3_D12	E6.5_Plate3_D12	E6.5_embryomixed	E6.5_Plate3	TRUE	TRUE	TRUE	E6.5	Primitive_Streak	Primitive_Streak	E6.5_Plate3_D12.tsv.gz	0.137185	-0.157977	S
E6.5_Plate3_G12	lane5763_ATCTCAGG_CGTCTAAT_E6_5_Plate3_cell_95_G12_L001_R1_trimmed_GRCm38_ERCC_hisat2	E6.5_Plate3_G12	E6.5_Plate3_G12	E6.5_embryomixed	E6.5_Plate3	TRUE	TRUE	FALSE	E6.5	Primitive_Streak	Primitive_Streak	E6.5_Plate3_G12.tsv.gz	0.295953	-0.102665	S
E6.5_Plate3_F12	lane5763_ATCTCAGG_CTAAGCCT_E6_5_Plate3_cell_94_F12_L001_R1_trimmed_GRCm38_ERCC_hisat2	E6.5_Plate3_F12	E6.5_Plate3_F12	E6.5_embryomixed	E6.5_Plate3	TRUE	TRUE	TRUE	E6.5	Epiblast	Epiblast	E6.5_Plate3_F12.tsv.gz	0.0199734	-0.0462314	S
E6.5_Plate3_A12	lane5763_ATCTCAGG_CTCTCTAT_E6_5_Plate3_cell_89_A12_L001_R1_trimmed_GRCm38_ERCC_hisat2	E6.5_Plate3_A12	E6.5_Plate3_A12	E6.5_embryomixed	E6.5_Plate3	TRUE	TRUE	TRUE	E6.5	Epiblast	Epiblast	E6.5_Plate3_A12.tsv.gz	0.0921442	-0.0287881	S
E6.5_Plate3_C12	lane5763_ATCTCAGG_GTAAGGAG_E6_5_Plate3_cell_91_C12_L001_R1_trimmed_GRCm38_ERCC_hisat2	E6.5_Plate3_C12	E6.5_Plate3_C12	E6.5_embryomixed	E6.5_Plate3	TRUE	TRUE	TRUE	E6.5	Visceral_endoderm	Visceral_endoderm	E6.5_Plate3_C12.tsv.gz	-0.10536	-0.083435	G1
E6.5_Plate3_B12	lane5763_ATCTCAGG_TATCCTCT_E6_5_Plate3_cell_90_B12_L001_R1_trimmed_GRCm38_ERCC_hisat2	E6.5_Plate3_B12	E6.5_Plate3_B12	E6.5_embryomixed	E6.5_Plate3	TRUE	TRUE	TRUE	E6.5	Primitive_Streak	Primitive_Streak	E6.5_Plate3_B12.tsv.gz	0.0921651	-0.16415	S
E6.5_Plate3_E8	lane5763_CGAGGCTG_AAGGAGTA_E6_5_Plate3_cell_61_E8_L001_R1_trimmed_GRCm38_ERCC_hisat2	E6.5_Plate3_E8	E6.5_Plate3_E8	E6.5_embryomixed	E6.5_Plate3	TRUE	TRUE	TRUE	E6.5	Epiblast	Epiblast	E6.5_Plate3_E8.tsv.gz	0.244285	-0.185787	S
E6.5_Plate3_D8	lane5763_CGAGGCTG_ACTGCATA_E6_5_Plate3_cell_60_D8_L001_R1_trimmed_GRCm38_ERCC_hisat2	E6.5_Plate3_D8	E6.5_Plate3_D8	E6.5_embryomixed	E6.5_Plate3	TRUE	TRUE	TRUE	E6.5	Epiblast	Epiblast	E6.5_Plate3_D8.tsv.gz	0.124715	-0.0377363	S
E6.5_Plate3_G8	lane5763_CGAGGCTG_CGTCTAAT_E6_5_Plate3_cell_63_G8_L001_R1_trimmed_GRCm38_ERCC_hisat2	E6.5_Plate3_G8	E6.5_Plate3_G8	E6.5_embryomixed	E6.5_Plate3	TRUE	TRUE	TRUE	E6.5	Epiblast	Epiblast	E6.5_Plate3_G8.tsv.gz	0.155423	-0.121014	S
E6.5_Plate3_F8	lane5763_CGAGGCTG_CTAAGCCT_E6_5_Plate3_cell_62_F8_L001_R1_trimmed_GRCm38_ERCC_hisat2	E6.5_Plate3_F8	E6.5_Plate3_F8	E6.5_embryomixed	E6.5_Plate3	TRUE	TRUE	TRUE	E6.5	Epiblast	Epiblast	E6.5_Plate3_F8.tsv.gz	0.0764782	-0.170933	S
E6.5_Plate3_A8	lane5763_CGAGGCTG_CTCTCTAT_E6_5_Plate3_cell_57_A8_L001_R1_trimmed_GRCm38_ERCC_hisat2	E6.5_Plate3_A8	E6.5_Plate3_A8	E6.5_embryomixed	E6.5_Plate3	TRUE	TRUE	TRUE	E6.5	Epiblast	Epiblast	E6.5_Plate3_A8.tsv.gz	0.30864	-0.16346	S
E6.5_Plate3_C8	lane5763_CGAGGCTG_GTAAGGAG_E6_5_Plate3_cell_59_C8_L001_R1_trimmed_GRCm38_ERCC_hisat2	E6.5_Plate3_C8	E6.5_Plate3_C8	E6.5_embryomixed	E6.5_Plate3	TRUE	TRUE	TRUE	E6.5	Visceral_endoderm	Visceral_endoderm	E6.5_Plate3_C8.tsv.gz	-0.364858	0.0345594	G2M
E6.5_Plate3_B8	lane5763_CGAGGCTG_TATCCTCT_E6_5_Plate3_cell_58_B8_L001_R1_trimmed_GRCm38_ERCC_hisat2	E6.5_Plate3_B8	E6.5_Plate3_B8	E6.5_embryomixed	E6.5_Plate3	TRUE	TRUE	TRUE	E6.5	Epiblast	Epiblast	E6.5_Plate3_B8.tsv.gz	-0.0738967	-0.00551447	G1
E6.5_Plate3_H8	lane5763_CGAGGCTG_TCTCTCCG_E6_5_Plate3_cell_64_H8_L001_R1_trimmed_GRCm38_ERCC_hisat2	E6.5_Plate3_H8	E6.5_Plate3_H8	E6.5_embryomixed	E6.5_Plate3	TRUE	TRUE	TRUE	E6.5	Epiblast	Epiblast	E6.5_Plate3_H8.tsv.gz	0.0772462	-0.132895	S
E6.5_Plate3_E2	lane5763_CGTACTAG_AAGGAGTA_E6_5_Plate3_cell_13_E2_L001_R1_trimmed_GRCm38_ERCC_hisat2	E6.5_Plate3_E2	E6.5_Plate3_E2	E6.5_embryomixed	E6.5_Plate3	TRUE	TRUE	TRUE	E6.5	Epiblast	Epiblast	E6.5_Plate3_E2.tsv.gz	0.0153962	-0.0389047	S
E6.5_Plate3_D2	lane5763_CGTACTAG_ACTGCATA_E6_5_Plate3_cell_12_D2_L001_R1_trimmed_GRCm38_ERCC_hisat2	E6.5_Plate3_D2	E6.5_Plate3_D2	E6.5_embryomixed	E6.5_Plate3	TRUE	TRUE	TRUE	E6.5	Primitive_Streak	Primitive_Streak	E6.5_Plate3_D2.tsv.gz	0.166479	-0.175026	S
E6.5_Plate3_A2	lane5763_CGTACTAG_CTCTCTAT_E6_5_Plate3_cell_9_A2_L001_R1_trimmed_GRCm38_ERCC_hisat2	E6.5_Plate3_A2	E6.5_Plate3_A2	E6.5_embryomixed	E6.5_Plate3	TRUE	TRUE	TRUE	E6.5	Epiblast	Epiblast	E6.5_Plate3_A2.tsv.gz	-0.0516982	0.256022	G2M
E6.5_Plate3_C2	lane5763_CGTACTAG_GTAAGGAG_E6_5_Plate3_cell_11_C2_L001_R1_trimmed_GRCm38_ERCC_hisat2	E6.5_Plate3_C2	E6.5_Plate3_C2	E6.5_embryomixed	E6.5_Plate3	TRUE	TRUE	TRUE	E6.5	Epiblast	Epiblast	E6.5_Plate3_C2.tsv.gz	0.167943	-0.0340294	S
E6.5_Plate3_H2	lane5763_CGTACTAG_TCTCTCCG_E6_5_Plate3_cell_16_H2_L001_R1_trimmed_GRCm38_ERCC_hisat2	E6.5_Plate3_H2	E6.5_Plate3_H2	E6.5_embryomixed	E6.5_Plate3	TRUE	TRUE	TRUE	E6.5	ExE_ectoderm	ExE_ectoderm	E6.5_Plate3_H2.tsv.gz	-0.0818347	0.0997577	G2M
E6.5_Plate3_D7	lane5763_CTCTCTAC_ACTGCATA_E6_5_Plate3_cell_52_D7_L001_R1_trimmed_GRCm38_ERCC_hisat2	E6.5_Plate3_D7	E6.5_Plate3_D7	E6.5_embryomixed	E6.5_Plate3	TRUE	TRUE	TRUE	E6.5	Epiblast	Epiblast	E6.5_Plate3_D7.tsv.gz	0.111215	-0.0263935	S
E6.5_Plate3_G7	lane5763_CTCTCTAC_CGTCTAAT_E6_5_Plate3_cell_55_G7_L001_R1_trimmed_GRCm38_ERCC_hisat2	E6.5_Plate3_G7	E6.5_Plate3_G7	E6.5_embryomixed	E6.5_Plate3	TRUE	TRUE	TRUE	E6.5	Epiblast	Epiblast	E6.5_Plate3_G7.tsv.gz	-0.0699379	0.281051	G2M
E6.5_Plate3_A7	lane5763_CTCTCTAC_CTCTCTAT_E6_5_Plate3_cell_49_A7_L001_R1_trimmed_GRCm38_ERCC_hisat2	E6.5_Plate3_A7	E6.5_Plate3_A7	E6.5_embryomixed	E6.5_Plate3	TRUE	TRUE	TRUE	E6.5	Epiblast	Epiblast	E6.5_Plate3_A7.tsv.gz	-0.0507766	0.113144	G2M
E6.5_Plate3_C7	lane5763_CTCTCTAC_GTAAGGAG_E6_5_Plate3_cell_51_C7_L001_R1_trimmed_GRCm38_ERCC_hisat2	E6.5_Plate3_C7	E6.5_Plate3_C7	E6.5_embryomixed	E6.5_Plate3	TRUE	TRUE	TRUE	E6.5	Epiblast	Epiblast	E6.5_Plate3_C7.tsv.gz	0.111923	-0.0333668	S
E6.5_Plate3_B7	lane5763_CTCTCTAC_TATCCTCT_E6_5_Plate3_cell_50_B7_L001_R1_trimmed_GRCm38_ERCC_hisat2	E6.5_Plate3_B7	E6.5_Plate3_B7	E6.5_embryomixed	E6.5_Plate3	TRUE	TRUE	TRUE	E6.5	Epiblast	Epiblast	E6.5_Plate3_B7.tsv.gz	0.314045	-0.0516064	S
E6.5_Plate3_E11	lane5763_GCTCATGA_AAGGAGTA_E6_5_Plate3_cell_85_E11_L001_R1_trimmed_GRCm38_ERCC_hisat2	E6.5_Plate3_E11	E6.5_Plate3_E11	E6.5_embryomixed	E6.5_Plate3	TRUE	TRUE	TRUE	E6.5	Visceral_endoderm	Visceral_endoderm	E6.5_Plate3_E11.tsv.gz	-0.427642	0.10017	G2M
E6.5_Plate3_D11	lane5763_GCTCATGA_ACTGCATA_E6_5_Plate3_cell_84_D11_L001_R1_trimmed_GRCm38_ERCC_hisat2	E6.5_Plate3_D11	E6.5_Plate3_D11	E6.5_embryomixed	E6.5_Plate3	TRUE	TRUE	TRUE	E6.5	Visceral_endoderm	Visceral_endoderm	E6.5_Plate3_D11.tsv.gz	-0.0464335	-0.28468	G1
E6.5_Plate3_G11	lane5763_GCTCATGA_CGTCTAAT_E6_5_Plate3_cell_87_G11_L001_R1_trimmed_GRCm38_ERCC_hisat2	E6.5_Plate3_G11	E6.5_Plate3_G11	E6.5_embryomixed	E6.5_Plate3	TRUE	TRUE	TRUE	E6.5	Epiblast	Epiblast	E6.5_Plate3_G11.tsv.gz	0.228436	-0.116845	S
E6.5_Plate3_F11	lane5763_GCTCATGA_CTAAGCCT_E6_5_Plate3_cell_86_F11_L001_R1_trimmed_GRCm38_ERCC_hisat2	E6.5_Plate3_F11	E6.5_Plate3_F11	E6.5_embryomixed	E6.5_Plate3	TRUE	TRUE	TRUE	E6.5	Epiblast	Epiblast	E6.5_Plate3_F11.tsv.gz	0.0592795	-0.0178205	S
E6.5_Plate3_A11	lane5763_GCTCATGA_CTCTCTAT_E6_5_Plate3_cell_81_A11_L001_R1_trimmed_GRCm38_ERCC_hisat2	E6.5_Plate3_A11	E6.5_Plate3_A11	E6.5_embryomixed	E6.5_Plate3	TRUE	TRUE	TRUE	E6.5	Epiblast	Epiblast	E6.5_Plate3_A11.tsv.gz	0.248393	-0.208143	S
E6.5_Plate3_H11	lane5763_GCTCATGA_TCTCTCCG_E6_5_Plate3_cell_88_H11_L001_R1_trimmed_GRCm38_ERCC_hisat2	E6.5_Plate3_H11	E6.5_Plate3_H11	E6.5_embryomixed	E6.5_Plate3	TRUE	TRUE	TRUE	E6.5	Primitive_Streak	Primitive_Streak	E6.5_Plate3_H11.tsv.gz	-0.0944527	0.125269	G2M
E6.5_Plate3_D5	lane5763_GGACTCCT_ACTGCATA_E6_5_Plate3_cell_36_D5_L001_R1_trimmed_GRCm38_ERCC_hisat2	E6.5_Plate3_D5	E6.5_Plate3_D5	E6.5_embryomixed	E6.5_Plate3	TRUE	TRUE	TRUE	E6.5	Visceral_endoderm	Visceral_endoderm	E6.5_Plate3_D5.tsv.gz	-0.179113	-0.303189	G1
E6.5_Plate3_G5	lane5763_GGACTCCT_CGTCTAAT_E6_5_Plate3_cell_39_G5_L001_R1_trimmed_GRCm38_ERCC_hisat2	E6.5_Plate3_G5	E6.5_Plate3_G5	E6.5_embryomixed	E6.5_Plate3	TRUE	TRUE	TRUE	E6.5	Primitive_Streak	Primitive_Streak	E6.5_Plate3_G5.tsv.gz	0.150325	-0.206245	S
E6.5_Plate3_F5	lane5763_GGACTCCT_CTAAGCCT_E6_5_Plate3_cell_38_F5_L001_R1_trimmed_GRCm38_ERCC_hisat2	E6.5_Plate3_F5	E6.5_Plate3_F5	E6.5_embryomixed	E6.5_Plate3	TRUE	TRUE	TRUE	E6.5	Epiblast	Epiblast	E6.5_Plate3_F5.tsv.gz	0.242761	-0.15753	S
E6.5_Plate3_A5	lane5763_GGACTCCT_CTCTCTAT_E6_5_Plate3_cell_33_A5_L001_R1_trimmed_GRCm38_ERCC_hisat2	E6.5_Plate3_A5	E6.5_Plate3_A5	E6.5_embryomixed	E6.5_Plate3	TRUE	TRUE	TRUE	E6.5	Epiblast	Epiblast	E6.5_Plate3_A5.tsv.gz	0.0847767	-0.221914	S
E6.5_Plate3_C5	lane5763_GGACTCCT_GTAAGGAG_E6_5_Plate3_cell_35_C5_L001_R1_trimmed_GRCm38_ERCC_hisat2	E6.5_Plate3_C5	E6.5_Plate3_C5	E6.5_embryomixed	E6.5_Plate3	TRUE	TRUE	TRUE	E6.5	Primitive_Streak	Primitive_Streak	E6.5_Plate3_C5.tsv.gz	0.0432875	-0.102556	S
E6.5_Plate3_B5	lane5763_GGACTCCT_TATCCTCT_E6_5_Plate3_cell_34_B5_L001_R1_trimmed_GRCm38_ERCC_hisat2	E6.5_Plate3_B5	E6.5_Plate3_B5	E6.5_embryomixed	E6.5_Plate3	TRUE	TRUE	TRUE	E6.5	Epiblast	Epiblast	E6.5_Plate3_B5.tsv.gz	0.149352	-0.139289	S
E6.5_Plate3_H5	lane5763_GGACTCCT_TCTCTCCG_E6_5_Plate3_cell_40_H5_L001_R1_trimmed_GRCm38_ERCC_hisat2	E6.5_Plate3_H5	E6.5_Plate3_H5	E6.5_embryomixed	E6.5_Plate3	TRUE	TRUE	TRUE	E6.5	Epiblast	Epiblast	E6.5_Plate3_H5.tsv.gz	0.138666	-0.186593	S
E6.5_Plate3_E10	lane5763_GTAGAGGA_AAGGAGTA_E6_5_Plate3_cell_77_E10_L001_R1_trimmed_GRCm38_ERCC_hisat2	E6.5_Plate3_E10	E6.5_Plate3_E10	E6.5_embryomixed	E6.5_Plate3	TRUE	TRUE	TRUE	E6.5	Visceral_endoderm	Visceral_endoderm	E6.5_Plate3_E10.tsv.gz	-0.133594	-0.110315	G1
E6.5_Plate3_D10	lane5763_GTAGAGGA_ACTGCATA_E6_5_Plate3_cell_76_D10_L001_R1_trimmed_GRCm38_ERCC_hisat2	E6.5_Plate3_D10	E6.5_Plate3_D10	E6.5_embryomixed	E6.5_Plate3	TRUE	TRUE	TRUE	E6.5	Visceral_endoderm	Visceral_endoderm	E6.5_Plate3_D10.tsv.gz	0.216933	-0.183174	S
E6.5_Plate3_G10	lane5763_GTAGAGGA_CGTCTAAT_E6_5_Plate3_cell_79_G10_L001_R1_trimmed_GRCm38_ERCC_hisat2	E6.5_Plate3_G10	E6.5_Plate3_G10	E6.5_embryomixed	E6.5_Plate3	TRUE	TRUE	TRUE	E6.5	Epiblast	Epiblast	E6.5_Plate3_G10.tsv.gz	0.237402	-0.0309382	S
E6.5_Plate3_F10	lane5763_GTAGAGGA_CTAAGCCT_E6_5_Plate3_cell_78_F10_L001_R1_trimmed_GRCm38_ERCC_hisat2	E6.5_Plate3_F10	E6.5_Plate3_F10	E6.5_embryomixed	E6.5_Plate3	TRUE	TRUE	TRUE	E6.5	Primitive_Streak	Primitive_Streak	E6.5_Plate3_F10.tsv.gz	-0.0785359	0.202848	G2M
E6.5_Plate3_A10	lane5763_GTAGAGGA_CTCTCTAT_E6_5_Plate3_cell_73_A10_L001_R1_trimmed_GRCm38_ERCC_hisat2	E6.5_Plate3_A10	E6.5_Plate3_A10	E6.5_embryomixed	E6.5_Plate3	TRUE	TRUE	TRUE	E6.5	Epiblast	Epiblast	E6.5_Plate3_A10.tsv.gz	0.1405	-0.00710162	S
E6.5_Plate3_C10	lane5763_GTAGAGGA_GTAAGGAG_E6_5_Plate3_cell_75_C10_L001_R1_trimmed_GRCm38_ERCC_hisat2	E6.5_Plate3_C10	E6.5_Plate3_C10	E6.5_embryomixed	E6.5_Plate3	TRUE	TRUE	TRUE	E6.5	ExE_ectoderm	ExE_ectoderm	E6.5_Plate3_C10.tsv.gz	-0.0769663	-0.0302249	G1
E6.5_Plate3_B10	lane5763_GTAGAGGA_TATCCTCT_E6_5_Plate3_cell_74_B10_L001_R1_trimmed_GRCm38_ERCC_hisat2	E6.5_Plate3_B10	E6.5_Plate3_B10	E6.5_embryomixed	E6.5_Plate3	TRUE	TRUE	TRUE	E6.5	Primitive_Streak	Primitive_Streak	E6.5_Plate3_B10.tsv.gz	-0.0103416	0.143023	G2M
E6.5_Plate3_H10	lane5763_GTAGAGGA_TCTCTCCG_E6_5_Plate3_cell_80_H10_L001_R1_trimmed_GRCm38_ERCC_hisat2	E6.5_Plate3_H10	E6.5_Plate3_H10	E6.5_embryomixed	E6.5_Plate3	TRUE	TRUE	TRUE	E6.5	Epiblast	Epiblast	E6.5_Plate3_H10.tsv.gz	0.21296	-0.0988406	S
E6.5_Plate3_E1	lane5763_TAAGGCGA_AAGGAGTA_E6_5_Plate3_cell_5_E1_L001_R1_trimmed_GRCm38_ERCC_hisat2	E6.5_Plate3_E1	E6.5_Plate3_E1	E6.5_embryomixed	E6.5_Plate3	TRUE	TRUE	TRUE	E6.5	Epiblast	Epiblast	E6.5_Plate3_E1.tsv.gz	0.164721	-0.265529	S
E6.5_Plate3_D1	lane5763_TAAGGCGA_ACTGCATA_E6_5_Plate3_cell_4_D1_L001_R1_trimmed_GRCm38_ERCC_hisat2	E6.5_Plate3_D1	E6.5_Plate3_D1	E6.5_embryomixed	E6.5_Plate3	TRUE	TRUE	TRUE	E6.5	Epiblast	Epiblast	E6.5_Plate3_D1.tsv.gz	0.137236	-0.194847	S
E6.5_Plate3_G1	lane5763_TAAGGCGA_CGTCTAAT_E6_5_Plate3_cell_7_G1_L001_R1_trimmed_GRCm38_ERCC_hisat2	E6.5_Plate3_G1	E6.5_Plate3_G1	E6.5_embryomixed	E6.5_Plate3	TRUE	TRUE	TRUE	E6.5	Epiblast	Epiblast	E6.5_Plate3_G1.tsv.gz	0.183901	-0.187098	S
E6.5_Plate3_A1	lane5763_TAAGGCGA_CTCTCTAT_E6_5_Plate3_cell_1_A1_L001_R1_trimmed_GRCm38_ERCC_hisat2	E6.5_Plate3_A1	E6.5_Plate3_A1	E6.5_embryomixed	E6.5_Plate3	TRUE	TRUE	TRUE	E6.5	Epiblast	Epiblast	E6.5_Plate3_A1.tsv.gz	0.0753014	-0.103998	S
E6.5_Plate3_C1	lane5763_TAAGGCGA_GTAAGGAG_E6_5_Plate3_cell_3_C1_L001_R1_trimmed_GRCm38_ERCC_hisat2	E6.5_Plate3_C1	E6.5_Plate3_C1	E6.5_embryomixed	E6.5_Plate3	TRUE	TRUE	TRUE	E6.5	Epiblast	Epiblast	E6.5_Plate3_C1.tsv.gz	0.216993	-0.185421	S
E6.5_Plate3_B1	lane5763_TAAGGCGA_TATCCTCT_E6_5_Plate3_cell_2_B1_L001_R1_trimmed_GRCm38_ERCC_hisat2	E6.5_Plate3_B1	E6.5_Plate3_B1	E6.5_embryomixed	E6.5_Plate3	TRUE	TRUE	TRUE	E6.5	Epiblast	Epiblast	E6.5_Plate3_B1.tsv.gz	0.0773181	0.116138	G2M
E6.5_Plate3_D6	lane5763_TAGGCATG_ACTGCATA_E6_5_Plate3_cell_44_D6_L001_R1_trimmed_GRCm38_ERCC_hisat2	E6.5_Plate3_D6	E6.5_Plate3_D6	E6.5_embryomixed	E6.5_Plate3	TRUE	TRUE	TRUE	E6.5	Epiblast	Epiblast	E6.5_Plate3_D6.tsv.gz	0.190812	-0.122342	S
E6.5_Plate3_G6	lane5763_TAGGCATG_CGTCTAAT_E6_5_Plate3_cell_47_G6_L001_R1_trimmed_GRCm38_ERCC_hisat2	E6.5_Plate3_G6	E6.5_Plate3_G6	E6.5_embryomixed	E6.5_Plate3	TRUE	TRUE	TRUE	E6.5	Epiblast	Epiblast	E6.5_Plate3_G6.tsv.gz	-0.0956769	0.201502	G2M
E6.5_Plate3_F6	lane5763_TAGGCATG_CTAAGCCT_E6_5_Plate3_cell_46_F6_L001_R1_trimmed_GRCm38_ERCC_hisat2	E6.5_Plate3_F6	E6.5_Plate3_F6	E6.5_embryomixed	E6.5_Plate3	TRUE	TRUE	TRUE	E6.5	Epiblast	Epiblast	E6.5_Plate3_F6.tsv.gz	0.221936	-0.09018	S
E6.5_Plate3_A6	lane5763_TAGGCATG_CTCTCTAT_E6_5_Plate3_cell_41_A6_L001_R1_trimmed_GRCm38_ERCC_hisat2	E6.5_Plate3_A6	E6.5_Plate3_A6	E6.5_embryomixed	E6.5_Plate3	TRUE	TRUE	TRUE	E6.5	ExE_ectoderm	ExE_ectoderm	E6.5_Plate3_A6.tsv.gz	-0.0100992	-0.0874609	G1
E6.5_Plate3_C6	lane5763_TAGGCATG_GTAAGGAG_E6_5_Plate3_cell_43_C6_L001_R1_trimmed_GRCm38_ERCC_hisat2	E6.5_Plate3_C6	E6.5_Plate3_C6	E6.5_embryomixed	E6.5_Plate3	TRUE	TRUE	TRUE	E6.5	Rostral_neurectoderm	Epiblast	E6.5_Plate3_C6.tsv.gz	0.00216171	0.160014	G2M
E6.5_Plate3_B6	lane5763_TAGGCATG_TATCCTCT_E6_5_Plate3_cell_42_B6_L001_R1_trimmed_GRCm38_ERCC_hisat2	E6.5_Plate3_B6	E6.5_Plate3_B6	E6.5_embryomixed	E6.5_Plate3	TRUE	TRUE	TRUE	E6.5	Epiblast	Epiblast	E6.5_Plate3_B6.tsv.gz	0.0900611	-0.0410851	S
E6.5_Plate3_H6	lane5763_TAGGCATG_TCTCTCCG_E6_5_Plate3_cell_48_H6_L001_R1_trimmed_GRCm38_ERCC_hisat2	E6.5_Plate3_H6	E6.5_Plate3_H6	E6.5_embryomixed	E6.5_Plate3	TRUE	TRUE	TRUE	E6.5	Epiblast	Epiblast	E6.5_Plate3_H6.tsv.gz	0.0865346	-0.051473	S
E6.5_Plate3_D4	lane5763_TCCTGAGC_ACTGCATA_E6_5_Plate3_cell_28_D4_L001_R1_trimmed_GRCm38_ERCC_hisat2	E6.5_Plate3_D4	E6.5_Plate3_D4	E6.5_embryomixed	E6.5_Plate3	TRUE	TRUE	TRUE	E6.5	Epiblast	Epiblast	E6.5_Plate3_D4.tsv.gz	0.0231969	0.0964422	G2M
E6.5_Plate3_G4	lane5763_TCCTGAGC_CGTCTAAT_E6_5_Plate3_cell_31_G4_L001_R1_trimmed_GRCm38_ERCC_hisat2	E6.5_Plate3_G4	E6.5_Plate3_G4	E6.5_embryomixed	E6.5_Plate3	TRUE	TRUE	TRUE	E6.5	Epiblast	Epiblast	E6.5_Plate3_G4.tsv.gz	-0.106393	0.292505	G2M
E6.5_Plate3_F4	lane5763_TCCTGAGC_CTAAGCCT_E6_5_Plate3_cell_30_F4_L001_R1_trimmed_GRCm38_ERCC_hisat2	E6.5_Plate3_F4	E6.5_Plate3_F4	E6.5_embryomixed	E6.5_Plate3	TRUE	TRUE	TRUE	E6.5	Epiblast	Epiblast	E6.5_Plate3_F4.tsv.gz	0.231776	-0.162034	S
E6.5_Plate3_A4	lane5763_TCCTGAGC_CTCTCTAT_E6_5_Plate3_cell_25_A4_L001_R1_trimmed_GRCm38_ERCC_hisat2	E6.5_Plate3_A4	E6.5_Plate3_A4	E6.5_embryomixed	E6.5_Plate3	TRUE	TRUE	TRUE	E6.5	Epiblast	Epiblast	E6.5_Plate3_A4.tsv.gz	0.144633	-0.150033	S
E6.5_Plate3_C4	lane5763_TCCTGAGC_GTAAGGAG_E6_5_Plate3_cell_27_C4_L001_R1_trimmed_GRCm38_ERCC_hisat2	E6.5_Plate3_C4	E6.5_Plate3_C4	E6.5_embryomixed	E6.5_Plate3	TRUE	TRUE	TRUE	E6.5	Epiblast	Epiblast	E6.5_Plate3_C4.tsv.gz	0.0817863	-0.158388	S
E6.5_Plate3_B4	lane5763_TCCTGAGC_TATCCTCT_E6_5_Plate3_cell_26_B4_L001_R1_trimmed_GRCm38_ERCC_hisat2	E6.5_Plate3_B4	E6.5_Plate3_B4	E6.5_embryomixed	E6.5_Plate3	TRUE	TRUE	TRUE	E6.5	Epiblast	Epiblast	E6.5_Plate3_B4.tsv.gz	0.225389	0.0458852	S
E6.5_Plate3_H4	lane5763_TCCTGAGC_TCTCTCCG_E6_5_Plate3_cell_32_H4_L001_R1_trimmed_GRCm38_ERCC_hisat2	E6.5_Plate3_H4	E6.5_Plate3_H4	E6.5_embryomixed	E6.5_Plate3	TRUE	TRUE	TRUE	E6.5	Epiblast	Epiblast	E6.5_Plate3_H4.tsv.gz	0.0749546	-0.0627434	S
PS_VE_Plate5_E09	lane6585_AAGAGGCA_AAGGAGTA_PS_VE_Plate5_E09_L001_R1_val_1_GRCm38_ERCC_hisat2	PS_VE_Plate5_E09	PS_VE_Plate5_E09	PS_VE_E6.5_2	PS_VE_Plate5	TRUE	TRUE	FALSE	E6.5	Visceral_endoderm	Visceral_endoderm	PS_VE_Plate5_E09.tsv.gz	-0.041838	-0.268378	G1
PS_VE_Plate5_D09	lane6585_AAGAGGCA_ACTGCATA_PS_VE_Plate5_D09_L001_R1_val_1_GRCm38_ERCC_hisat2	PS_VE_Plate5_D09	PS_VE_Plate5_D09	PS_VE_E6.5_2	PS_VE_Plate5	TRUE	TRUE	FALSE	E6.5	Visceral_endoderm	Visceral_endoderm	PS_VE_Plate5_D09.tsv.gz	-0.103419	-0.221341	G1
PS_VE_Plate5_G09	lane6585_AAGAGGCA_CGTCTAAT_PS_VE_Plate5_G09_L001_R1_val_1_GRCm38_ERCC_hisat2	PS_VE_Plate5_G09	PS_VE_Plate5_G09	PS_VE_E6.5_1	PS_VE_Plate5	TRUE	TRUE	TRUE	E6.5	Epiblast	Epiblast	PS_VE_Plate5_G09.tsv.gz	-0.0460003	0.213435	G2M
PS_VE_Plate5_F09	lane6585_AAGAGGCA_CTAAGCCT_PS_VE_Plate5_F09_L001_R1_val_1_GRCm38_ERCC_hisat2	PS_VE_Plate5_F09	PS_VE_Plate5_F09	PS_VE_E6.5_2	PS_VE_Plate5	TRUE	TRUE	TRUE	E6.5	Nascent_mesoderm	Mesoderm	PS_VE_Plate5_F09.tsv.gz	0.114483	-0.17825	S
PS_VE_Plate5_A09	lane6585_AAGAGGCA_CTCTCTAT_PS_VE_Plate5_A09_L001_R1_val_1_GRCm38_ERCC_hisat2	PS_VE_Plate5_A09	PS_VE_Plate5_A09	PS_VE_E6.5_2	PS_VE_Plate5	TRUE	TRUE	TRUE	E6.5	Visceral_endoderm	Visceral_endoderm	PS_VE_Plate5_A09.tsv.gz	-0.104135	-0.226082	G1
PS_VE_Plate5_C09	lane6585_AAGAGGCA_GTAAGGAG_PS_VE_Plate5_C09_L001_R1_val_1_GRCm38_ERCC_hisat2	PS_VE_Plate5_C09	PS_VE_Plate5_C09	PS_VE_E6.5_2	PS_VE_Plate5	TRUE	TRUE	TRUE	E6.5	Visceral_endoderm	Visceral_endoderm	PS_VE_Plate5_C09.tsv.gz	-0.150374	-0.287614	G1
PS_VE_Plate5_B09	lane6585_AAGAGGCA_TATCCTCT_PS_VE_Plate5_B09_L001_R1_val_1_GRCm38_ERCC_hisat2	PS_VE_Plate5_B09	PS_VE_Plate5_B09	PS_VE_E6.5_2	PS_VE_Plate5	TRUE	TRUE	TRUE	E6.5	Visceral_endoderm	Visceral_endoderm	PS_VE_Plate5_B09.tsv.gz	-0.17685	-0.272913	G1
PS_VE_Plate5_H09	lane6585_AAGAGGCA_TCTCTCCG_PS_VE_Plate5_H09_L001_R1_val_1_GRCm38_ERCC_hisat2	PS_VE_Plate5_H09	PS_VE_Plate5_H09	PS_VE_E6.5_1	PS_VE_Plate5	TRUE	TRUE	TRUE	E6.5	Epiblast	Epiblast	PS_VE_Plate5_H09.tsv.gz	0.156165	-0.0873058	S
PS_VE_Plate5_D03	lane6585_AGGCAGAA_ACTGCATA_PS_VE_Plate5_D03_L001_R1_val_1_GRCm38_ERCC_hisat2	PS_VE_Plate5_D03	PS_VE_Plate5_D03	PS_VE_E6.5_2	PS_VE_Plate5	TRUE	TRUE	TRUE	E6.5	Nascent_mesoderm	Mesoderm	PS_VE_Plate5_D03.tsv.gz	0.109684	-0.167319	S
PS_VE_Plate5_G03	lane6585_AGGCAGAA_CGTCTAAT_PS_VE_Plate5_G03_L001_R1_val_1_GRCm38_ERCC_hisat2	PS_VE_Plate5_G03	PS_VE_Plate5_G03	PS_VE_E6.5_1	PS_VE_Plate5	TRUE	TRUE	TRUE	E6.5	Epiblast	Epiblast	PS_VE_Plate5_G03.tsv.gz	0.288759	-0.151622	S
PS_VE_Plate5_F03	lane6585_AGGCAGAA_CTAAGCCT_PS_VE_Plate5_F03_L001_R1_val_1_GRCm38_ERCC_hisat2	PS_VE_Plate5_F03	PS_VE_Plate5_F03	PS_VE_E6.5_2	PS_VE_Plate5	TRUE	TRUE	TRUE	E6.5	Nascent_mesoderm	Mesoderm	PS_VE_Plate5_F03.tsv.gz	0.123477	-0.112317	S
PS_VE_Plate5_A03	lane6585_AGGCAGAA_CTCTCTAT_PS_VE_Plate5_A03_L001_R1_val_1_GRCm38_ERCC_hisat2	PS_VE_Plate5_A03	PS_VE_Plate5_A03	PS_VE_E6.5_2	PS_VE_Plate5	TRUE	TRUE	FALSE	E6.5	Visceral_endoderm	Visceral_endoderm	PS_VE_Plate5_A03.tsv.gz	-0.458922	0.0816201	G2M
PS_VE_Plate5_C03	lane6585_AGGCAGAA_GTAAGGAG_PS_VE_Plate5_C03_L001_R1_val_1_GRCm38_ERCC_hisat2	PS_VE_Plate5_C03	PS_VE_Plate5_C03	PS_VE_E6.5_2	PS_VE_Plate5	TRUE	TRUE	TRUE	E6.5	Visceral_endoderm	Visceral_endoderm	PS_VE_Plate5_C03.tsv.gz	-0.369134	0.016844	G2M
PS_VE_Plate5_B03	lane6585_AGGCAGAA_TATCCTCT_PS_VE_Plate5_B03_L001_R1_val_1_GRCm38_ERCC_hisat2	PS_VE_Plate5_B03	PS_VE_Plate5_B03	PS_VE_E6.5_2	PS_VE_Plate5	TRUE	TRUE	FALSE	E6.5	Nascent_mesoderm	Mesoderm	PS_VE_Plate5_B03.tsv.gz	0.033779	0.262234	G2M
PS_VE_Plate5_H03	lane6585_AGGCAGAA_TCTCTCCG_PS_VE_Plate5_H03_L001_R1_val_1_GRCm38_ERCC_hisat2	PS_VE_Plate5_H03	PS_VE_Plate5_H03	PS_VE_E6.5_1	PS_VE_Plate5	TRUE	TRUE	TRUE	E6.5	Epiblast	Epiblast	PS_VE_Plate5_H03.tsv.gz	0.110409	-0.0824449	S
PS_VE_Plate5_E12	lane6585_ATCTCAGG_AAGGAGTA_PS_VE_Plate5_E12_L001_R1_val_1_GRCm38_ERCC_hisat2	PS_VE_Plate5_E12	PS_VE_Plate5_E12	PS_VE_E6.5_2	PS_VE_Plate5	TRUE	TRUE	TRUE	E6.5	Nascent_mesoderm	Mesoderm	PS_VE_Plate5_E12.tsv.gz	-0.184144	0.214058	G2M
PS_VE_Plate5_D12	lane6585_ATCTCAGG_ACTGCATA_PS_VE_Plate5_D12_L001_R1_val_1_GRCm38_ERCC_hisat2	PS_VE_Plate5_D12	PS_VE_Plate5_D12	PS_VE_E6.5_2	PS_VE_Plate5	TRUE	TRUE	TRUE	E6.5	Visceral_endoderm	Visceral_endoderm	PS_VE_Plate5_D12.tsv.gz	-0.311226	0.0297469	G2M
PS_VE_Plate5_G12	lane6585_ATCTCAGG_CGTCTAAT_PS_VE_Plate5_G12_L001_R1_val_1_GRCm38_ERCC_hisat2	PS_VE_Plate5_G12	PS_VE_Plate5_G12	PS_VE_E6.5_1	PS_VE_Plate5	TRUE	TRUE	FALSE	E6.5	Epiblast	Epiblast	PS_VE_Plate5_G12.tsv.gz	0.105372	-0.12633	S
PS_VE_Plate5_F12	lane6585_ATCTCAGG_CTAAGCCT_PS_VE_Plate5_F12_L001_R1_val_1_GRCm38_ERCC_hisat2	PS_VE_Plate5_F12	PS_VE_Plate5_F12	PS_VE_E6.5_2	PS_VE_Plate5	TRUE	TRUE	FALSE	E6.5	Visceral_endoderm	Visceral_endoderm	PS_VE_Plate5_F12.tsv.gz	-0.353334	0.14316	G2M
PS_VE_Plate5_A12	lane6585_ATCTCAGG_CTCTCTAT_PS_VE_Plate5_A12_L001_R1_val_1_GRCm38_ERCC_hisat2	PS_VE_Plate5_A12	PS_VE_Plate5_A12	PS_VE_E6.5_2	PS_VE_Plate5	TRUE	TRUE	TRUE	E6.5	Nascent_mesoderm	Mesoderm	PS_VE_Plate5_A12.tsv.gz	0.175142	-0.150521	S
PS_VE_Plate5_C12	lane6585_ATCTCAGG_GTAAGGAG_PS_VE_Plate5_C12_L001_R1_val_1_GRCm38_ERCC_hisat2	PS_VE_Plate5_C12	PS_VE_Plate5_C12	PS_VE_E6.5_2	PS_VE_Plate5	TRUE	TRUE	TRUE	E6.5	Visceral_endoderm	Visceral_endoderm	PS_VE_Plate5_C12.tsv.gz	-0.3336	0.0373619	G2M
PS_VE_Plate5_B12	lane6585_ATCTCAGG_TATCCTCT_PS_VE_Plate5_B12_L001_R1_val_1_GRCm38_ERCC_hisat2	PS_VE_Plate5_B12	PS_VE_Plate5_B12	PS_VE_E6.5_2	PS_VE_Plate5	TRUE	TRUE	TRUE	E6.5	Nascent_mesoderm	Mesoderm	PS_VE_Plate5_B12.tsv.gz	0.0393461	0.173048	G2M
PS_VE_Plate5_H12	lane6585_ATCTCAGG_TCTCTCCG_PS_VE_Plate5_H12_L001_R1_val_1_GRCm38_ERCC_hisat2	PS_VE_Plate5_H12	PS_VE_Plate5_H12	PS_VE_E6.5_1	PS_VE_Plate5	TRUE	TRUE	TRUE	E6.5	Epiblast	Epiblast	PS_VE_Plate5_H12.tsv.gz	0.249626	-0.0864355	S
PS_VE_Plate5_E08	lane6585_CGAGGCTG_AAGGAGTA_PS_VE_Plate5_E08_L001_R1_val_1_GRCm38_ERCC_hisat2	PS_VE_Plate5_E08	PS_VE_Plate5_E08	PS_VE_E6.5_2	PS_VE_Plate5	TRUE	TRUE	TRUE	E6.5	Nascent_mesoderm	Mesoderm	PS_VE_Plate5_E08.tsv.gz	-0.029349	0.0274643	G2M
PS_VE_Plate5_G08	lane6585_CGAGGCTG_CGTCTAAT_PS_VE_Plate5_G08_L001_R1_val_1_GRCm38_ERCC_hisat2	PS_VE_Plate5_G08	PS_VE_Plate5_G08	PS_VE_E6.5_1	PS_VE_Plate5	TRUE	TRUE	TRUE	E6.5	Epiblast	Epiblast	PS_VE_Plate5_G08.tsv.gz	0.260363	-0.140722	S
PS_VE_Plate5_F08	lane6585_CGAGGCTG_CTAAGCCT_PS_VE_Plate5_F08_L001_R1_val_1_GRCm38_ERCC_hisat2	PS_VE_Plate5_F08	PS_VE_Plate5_F08	PS_VE_E6.5_2	PS_VE_Plate5	TRUE	TRUE	TRUE	E6.5	Visceral_endoderm	Visceral_endoderm	PS_VE_Plate5_F08.tsv.gz	-0.151012	-0.244773	G1
PS_VE_Plate5_A08	lane6585_CGAGGCTG_CTCTCTAT_PS_VE_Plate5_A08_L001_R1_val_1_GRCm38_ERCC_hisat2	PS_VE_Plate5_A08	PS_VE_Plate5_A08	PS_VE_E6.5_2	PS_VE_Plate5	TRUE	TRUE	TRUE	E6.5	Visceral_endoderm	Visceral_endoderm	PS_VE_Plate5_A08.tsv.gz	-0.32786	0.057901	G2M
PS_VE_Plate5_C08	lane6585_CGAGGCTG_GTAAGGAG_PS_VE_Plate5_C08_L001_R1_val_1_GRCm38_ERCC_hisat2	PS_VE_Plate5_C08	PS_VE_Plate5_C08	PS_VE_E6.5_2	PS_VE_Plate5	TRUE	TRUE	TRUE	E6.5	Visceral_endoderm	Visceral_endoderm	PS_VE_Plate5_C08.tsv.gz	-0.436046	0.0565942	G2M
PS_VE_Plate5_B08	lane6585_CGAGGCTG_TATCCTCT_PS_VE_Plate5_B08_L001_R1_val_1_GRCm38_ERCC_hisat2	PS_VE_Plate5_B08	PS_VE_Plate5_B08	PS_VE_E6.5_2	PS_VE_Plate5	TRUE	TRUE	TRUE	E6.5	Visceral_endoderm	Visceral_endoderm	PS_VE_Plate5_B08.tsv.gz	0.127479	-0.213743	S
PS_VE_Plate5_H08	lane6585_CGAGGCTG_TCTCTCCG_PS_VE_Plate5_H08_L001_R1_val_1_GRCm38_ERCC_hisat2	PS_VE_Plate5_H08	PS_VE_Plate5_H08	PS_VE_E6.5_1	PS_VE_Plate5	TRUE	TRUE	TRUE	E6.5	Epiblast	Epiblast	PS_VE_Plate5_H08.tsv.gz	-0.0482474	0.196547	G2M
PS_VE_Plate5_E02	lane6585_CGTACTAG_AAGGAGTA_PS_VE_Plate5_E02_L001_R1_val_1_GRCm38_ERCC_hisat2	PS_VE_Plate5_E02	PS_VE_Plate5_E02	PS_VE_E6.5_2	PS_VE_Plate5	TRUE	TRUE	FALSE	E6.5	Nascent_mesoderm	Mesoderm	PS_VE_Plate5_E02.tsv.gz	-0.216504	-0.0391383	G1
PS_VE_Plate5_D02	lane6585_CGTACTAG_ACTGCATA_PS_VE_Plate5_D02_L001_R1_val_1_GRCm38_ERCC_hisat2	PS_VE_Plate5_D02	PS_VE_Plate5_D02	PS_VE_E6.5_2	PS_VE_Plate5	TRUE	TRUE	TRUE	E6.5	Visceral_endoderm	Visceral_endoderm	PS_VE_Plate5_D02.tsv.gz	-0.141677	-0.245206	G1
PS_VE_Plate5_G02	lane6585_CGTACTAG_CGTCTAAT_PS_VE_Plate5_G02_L001_R1_val_1_GRCm38_ERCC_hisat2	PS_VE_Plate5_G02	PS_VE_Plate5_G02	PS_VE_E6.5_1	PS_VE_Plate5	TRUE	TRUE	TRUE	E6.5	Epiblast	Epiblast	PS_VE_Plate5_G02.tsv.gz	0.100184	-0.0308271	S
PS_VE_Plate5_F02	lane6585_CGTACTAG_CTAAGCCT_PS_VE_Plate5_F02_L001_R1_val_1_GRCm38_ERCC_hisat2	PS_VE_Plate5_F02	PS_VE_Plate5_F02	PS_VE_E6.5_2	PS_VE_Plate5	TRUE	TRUE	TRUE	E6.5	Visceral_endoderm	Visceral_endoderm	PS_VE_Plate5_F02.tsv.gz	-0.285257	-0.0756704	G1
PS_VE_Plate5_A02	lane6585_CGTACTAG_CTCTCTAT_PS_VE_Plate5_A02_L001_R1_val_1_GRCm38_ERCC_hisat2	PS_VE_Plate5_A02	PS_VE_Plate5_A02	PS_VE_E6.5_1	PS_VE_Plate5	TRUE	TRUE	TRUE	E6.5	Visceral_endoderm	Visceral_endoderm	PS_VE_Plate5_A02.tsv.gz	-0.0651786	-0.242948	G1
PS_VE_Plate5_C02	lane6585_CGTACTAG_GTAAGGAG_PS_VE_Plate5_C02_L001_R1_val_1_GRCm38_ERCC_hisat2	PS_VE_Plate5_C02	PS_VE_Plate5_C02	PS_VE_E6.5_2	PS_VE_Plate5	TRUE	TRUE	FALSE	E6.5	Visceral_endoderm	Visceral_endoderm	PS_VE_Plate5_C02.tsv.gz	-0.305117	-0.172301	G1
PS_VE_Plate5_B02	lane6585_CGTACTAG_TATCCTCT_PS_VE_Plate5_B02_L001_R1_val_1_GRCm38_ERCC_hisat2	PS_VE_Plate5_B02	PS_VE_Plate5_B02	PS_VE_E6.5_2	PS_VE_Plate5	TRUE	TRUE	TRUE	E6.5	Nascent_mesoderm	Mesoderm	PS_VE_Plate5_B02.tsv.gz	-0.0771875	0.171966	G2M
PS_VE_Plate5_H02	lane6585_CGTACTAG_TCTCTCCG_PS_VE_Plate5_H02_L001_R1_val_1_GRCm38_ERCC_hisat2	PS_VE_Plate5_H02	PS_VE_Plate5_H02	PS_VE_E6.5_1	PS_VE_Plate5	TRUE	TRUE	FALSE	E6.5	Epiblast	Epiblast	PS_VE_Plate5_H02.tsv.gz	0.0897647	-0.0587381	S
PS_VE_Plate5_E07	lane6585_CTCTCTAC_AAGGAGTA_PS_VE_Plate5_E07_L001_R1_val_1_GRCm38_ERCC_hisat2	PS_VE_Plate5_E07	PS_VE_Plate5_E07	PS_VE_E6.5_2	PS_VE_Plate5	TRUE	TRUE	TRUE	E6.5	Anterior_Primitive_Streak	Primitive_Streak	PS_VE_Plate5_E07.tsv.gz	-0.298543	0.233922	G2M
PS_VE_Plate5_D07	lane6585_CTCTCTAC_ACTGCATA_PS_VE_Plate5_D07_L001_R1_val_1_GRCm38_ERCC_hisat2	PS_VE_Plate5_D07	PS_VE_Plate5_D07	PS_VE_E6.5_2	PS_VE_Plate5	TRUE	TRUE	TRUE	E6.5	Visceral_endoderm	Visceral_endoderm	PS_VE_Plate5_D07.tsv.gz	-0.34196	0.0477399	G2M
PS_VE_Plate5_G07	lane6585_CTCTCTAC_CGTCTAAT_PS_VE_Plate5_G07_L001_R1_val_1_GRCm38_ERCC_hisat2	PS_VE_Plate5_G07	PS_VE_Plate5_G07	PS_VE_E6.5_1	PS_VE_Plate5	TRUE	TRUE	FALSE	E6.5	Epiblast	Epiblast	PS_VE_Plate5_G07.tsv.gz	0.12043	0.0982099	S
PS_VE_Plate5_F07	lane6585_CTCTCTAC_CTAAGCCT_PS_VE_Plate5_F07_L001_R1_val_1_GRCm38_ERCC_hisat2	PS_VE_Plate5_F07	PS_VE_Plate5_F07	PS_VE_E6.5_2	PS_VE_Plate5	TRUE	TRUE	TRUE	E6.5	Visceral_endoderm	Visceral_endoderm	PS_VE_Plate5_F07.tsv.gz	-0.324797	-0.0107937	G1
PS_VE_Plate5_A07	lane6585_CTCTCTAC_CTCTCTAT_PS_VE_Plate5_A07_L001_R1_val_1_GRCm38_ERCC_hisat2	PS_VE_Plate5_A07	PS_VE_Plate5_A07	PS_VE_E6.5_2	PS_VE_Plate5	TRUE	TRUE	FALSE	E6.5	Nascent_mesoderm	Mesoderm	PS_VE_Plate5_A07.tsv.gz	-0.0422899	0.0544176	G2M
PS_VE_Plate5_C07	lane6585_CTCTCTAC_GTAAGGAG_PS_VE_Plate5_C07_L001_R1_val_1_GRCm38_ERCC_hisat2	PS_VE_Plate5_C07	PS_VE_Plate5_C07	PS_VE_E6.5_2	PS_VE_Plate5	TRUE	TRUE	FALSE	E6.5	Nascent_mesoderm	Mesoderm	PS_VE_Plate5_C07.tsv.gz	-0.149621	-0.0419204	G1
PS_VE_Plate5_B07	lane6585_CTCTCTAC_TATCCTCT_PS_VE_Plate5_B07_L001_R1_val_1_GRCm38_ERCC_hisat2	PS_VE_Plate5_B07	PS_VE_Plate5_B07	PS_VE_E6.5_2	PS_VE_Plate5	TRUE	TRUE	TRUE	E6.5	Nascent_mesoderm	Mesoderm	PS_VE_Plate5_B07.tsv.gz	-0.0564138	0.0466927	G2M
PS_VE_Plate5_H07	lane6585_CTCTCTAC_TCTCTCCG_PS_VE_Plate5_H07_L001_R1_val_1_GRCm38_ERCC_hisat2	PS_VE_Plate5_H07	PS_VE_Plate5_H07	PS_VE_E6.5_1	PS_VE_Plate5	TRUE	TRUE	TRUE	E6.5	Epiblast	Epiblast	PS_VE_Plate5_H07.tsv.gz	-0.0217302	0.284588	G2M
PS_VE_Plate5_E11	lane6585_GCTCATGA_AAGGAGTA_PS_VE_Plate5_E11_L001_R1_val_1_GRCm38_ERCC_hisat2	PS_VE_Plate5_E11	PS_VE_Plate5_E11	PS_VE_E6.5_2	PS_VE_Plate5	TRUE	TRUE	TRUE	E6.5	Visceral_endoderm	Visceral_endoderm	PS_VE_Plate5_E11.tsv.gz	-0.423905	-0.0674894	G1
PS_VE_Plate5_D11	lane6585_GCTCATGA_ACTGCATA_PS_VE_Plate5_D11_L001_R1_val_1_GRCm38_ERCC_hisat2	PS_VE_Plate5_D11	PS_VE_Plate5_D11	PS_VE_E6.5_2	PS_VE_Plate5	TRUE	TRUE	FALSE	E6.5	Nascent_mesoderm	Mesoderm	PS_VE_Plate5_D11.tsv.gz	0.00911068	0.0312221	G2M
PS_VE_Plate5_G11	lane6585_GCTCATGA_CGTCTAAT_PS_VE_Plate5_G11_L001_R1_val_1_GRCm38_ERCC_hisat2	PS_VE_Plate5_G11	PS_VE_Plate5_G11	PS_VE_E6.5_1	PS_VE_Plate5	TRUE	TRUE	TRUE	E6.5	Epiblast	Epiblast	PS_VE_Plate5_G11.tsv.gz	0.0207384	0.0392009	G2M
PS_VE_Plate5_F11	lane6585_GCTCATGA_CTAAGCCT_PS_VE_Plate5_F11_L001_R1_val_1_GRCm38_ERCC_hisat2	PS_VE_Plate5_F11	PS_VE_Plate5_F11	PS_VE_E6.5_2	PS_VE_Plate5	TRUE	TRUE	TRUE	E6.5	Visceral_endoderm	Visceral_endoderm	PS_VE_Plate5_F11.tsv.gz	-0.0924612	-0.112894	G1
PS_VE_Plate5_A11	lane6585_GCTCATGA_CTCTCTAT_PS_VE_Plate5_A11_L001_R1_val_1_GRCm38_ERCC_hisat2	PS_VE_Plate5_A11	PS_VE_Plate5_A11	PS_VE_E6.5_2	PS_VE_Plate5	TRUE	TRUE	TRUE	E6.5	Nascent_mesoderm	Mesoderm	PS_VE_Plate5_A11.tsv.gz	-0.0502061	0.0873243	G2M
PS_VE_Plate5_C11	lane6585_GCTCATGA_GTAAGGAG_PS_VE_Plate5_C11_L001_R1_val_1_GRCm38_ERCC_hisat2	PS_VE_Plate5_C11	PS_VE_Plate5_C11	PS_VE_E6.5_2	PS_VE_Plate5	TRUE	TRUE	TRUE	E6.5	Visceral_endoderm	Visceral_endoderm	PS_VE_Plate5_C11.tsv.gz	-0.324119	-0.0665625	G1
PS_VE_Plate5_B11	lane6585_GCTCATGA_TATCCTCT_PS_VE_Plate5_B11_L001_R1_val_1_GRCm38_ERCC_hisat2	PS_VE_Plate5_B11	PS_VE_Plate5_B11	PS_VE_E6.5_2	PS_VE_Plate5	TRUE	TRUE	TRUE	E6.5	Nascent_mesoderm	Mesoderm	PS_VE_Plate5_B11.tsv.gz	-0.0377213	0.200083	G2M
PS_VE_Plate5_H11	lane6585_GCTCATGA_TCTCTCCG_PS_VE_Plate5_H11_L001_R1_val_1_GRCm38_ERCC_hisat2	PS_VE_Plate5_H11	PS_VE_Plate5_H11	PS_VE_E6.5_1	PS_VE_Plate5	TRUE	TRUE	TRUE	E6.5	Epiblast	Epiblast	PS_VE_Plate5_H11.tsv.gz	-0.0461529	0.238656	G2M
PS_VE_Plate5_E05	lane6585_GGACTCCT_AAGGAGTA_PS_VE_Plate5_E05_L001_R1_val_1_GRCm38_ERCC_hisat2	PS_VE_Plate5_E05	PS_VE_Plate5_E05	PS_VE_E6.5_2	PS_VE_Plate5	TRUE	TRUE	TRUE	E6.5	Nascent_mesoderm	Mesoderm	PS_VE_Plate5_E05.tsv.gz	-0.194033	0.07854	G2M
PS_VE_Plate5_D05	lane6585_GGACTCCT_ACTGCATA_PS_VE_Plate5_D05_L001_R1_val_1_GRCm38_ERCC_hisat2	PS_VE_Plate5_D05	PS_VE_Plate5_D05	PS_VE_E6.5_2	PS_VE_Plate5	TRUE	TRUE	TRUE	E6.5	Visceral_endoderm	Visceral_endoderm	PS_VE_Plate5_D05.tsv.gz	-0.349025	0.0353815	G2M
PS_VE_Plate5_G05	lane6585_GGACTCCT_CGTCTAAT_PS_VE_Plate5_G05_L001_R1_val_1_GRCm38_ERCC_hisat2	PS_VE_Plate5_G05	PS_VE_Plate5_G05	PS_VE_E6.5_1	PS_VE_Plate5	TRUE	TRUE	TRUE	E6.5	Epiblast	Epiblast	PS_VE_Plate5_G05.tsv.gz	-0.0170922	0.0878764	G2M
PS_VE_Plate5_F05	lane6585_GGACTCCT_CTAAGCCT_PS_VE_Plate5_F05_L001_R1_val_1_GRCm38_ERCC_hisat2	PS_VE_Plate5_F05	PS_VE_Plate5_F05	PS_VE_E6.5_2	PS_VE_Plate5	TRUE	TRUE	TRUE	E6.5	Visceral_endoderm	Visceral_endoderm	PS_VE_Plate5_F05.tsv.gz	-0.392952	0.0653047	G2M
PS_VE_Plate5_A05	lane6585_GGACTCCT_CTCTCTAT_PS_VE_Plate5_A05_L001_R1_val_1_GRCm38_ERCC_hisat2	PS_VE_Plate5_A05	PS_VE_Plate5_A05	PS_VE_E6.5_2	PS_VE_Plate5	TRUE	TRUE	FALSE	E6.5	Nascent_mesoderm	Mesoderm	PS_VE_Plate5_A05.tsv.gz	-0.194252	0.126945	G2M
PS_VE_Plate5_C05	lane6585_GGACTCCT_GTAAGGAG_PS_VE_Plate5_C05_L001_R1_val_1_GRCm38_ERCC_hisat2	PS_VE_Plate5_C05	PS_VE_Plate5_C05	PS_VE_E6.5_2	PS_VE_Plate5	TRUE	TRUE	FALSE	E6.5	Visceral_endoderm	Visceral_endoderm	PS_VE_Plate5_C05.tsv.gz	-0.130111	-0.200899	G1
PS_VE_Plate5_B05	lane6585_GGACTCCT_TATCCTCT_PS_VE_Plate5_B05_L001_R1_val_1_GRCm38_ERCC_hisat2	PS_VE_Plate5_B05	PS_VE_Plate5_B05	PS_VE_E6.5_2	PS_VE_Plate5	TRUE	TRUE	FALSE	E6.5	Visceral_endoderm	Visceral_endoderm	PS_VE_Plate5_B05.tsv.gz	-0.0857722	-0.280243	G1
PS_VE_Plate5_H05	lane6585_GGACTCCT_TCTCTCCG_PS_VE_Plate5_H05_L001_R1_val_1_GRCm38_ERCC_hisat2	PS_VE_Plate5_H05	PS_VE_Plate5_H05	PS_VE_E6.5_1	PS_VE_Plate5	TRUE	TRUE	TRUE	E6.5	Epiblast	Epiblast	PS_VE_Plate5_H05.tsv.gz	0.241958	-0.0791662	S
PS_VE_Plate5_E10	lane6585_GTAGAGGA_AAGGAGTA_PS_VE_Plate5_E10_L001_R1_val_1_GRCm38_ERCC_hisat2	PS_VE_Plate5_E10	PS_VE_Plate5_E10	PS_VE_E6.5_2	PS_VE_Plate5	TRUE	TRUE	TRUE	E6.5	Visceral_endoderm	Visceral_endoderm	PS_VE_Plate5_E10.tsv.gz	-0.338382	-0.0372642	G1
PS_VE_Plate5_D10	lane6585_GTAGAGGA_ACTGCATA_PS_VE_Plate5_D10_L001_R1_val_1_GRCm38_ERCC_hisat2	PS_VE_Plate5_D10	PS_VE_Plate5_D10	PS_VE_E6.5_2	PS_VE_Plate5	TRUE	TRUE	TRUE	E6.5	Nascent_mesoderm	Mesoderm	PS_VE_Plate5_D10.tsv.gz	-0.148891	0.115286	G2M
PS_VE_Plate5_G10	lane6585_GTAGAGGA_CGTCTAAT_PS_VE_Plate5_G10_L001_R1_val_1_GRCm38_ERCC_hisat2	PS_VE_Plate5_G10	PS_VE_Plate5_G10	PS_VE_E6.5_1	PS_VE_Plate5	TRUE	TRUE	TRUE	E6.5	Epiblast	Epiblast	PS_VE_Plate5_G10.tsv.gz	-0.0465067	0.248613	G2M
PS_VE_Plate5_F10	lane6585_GTAGAGGA_CTAAGCCT_PS_VE_Plate5_F10_L001_R1_val_1_GRCm38_ERCC_hisat2	PS_VE_Plate5_F10	PS_VE_Plate5_F10	PS_VE_E6.5_2	PS_VE_Plate5	TRUE	TRUE	TRUE	E6.5	Visceral_endoderm	Visceral_endoderm	PS_VE_Plate5_F10.tsv.gz	-0.000242156	-0.261927	G1
PS_VE_Plate5_A10	lane6585_GTAGAGGA_CTCTCTAT_PS_VE_Plate5_A10_L001_R1_val_1_GRCm38_ERCC_hisat2	PS_VE_Plate5_A10	PS_VE_Plate5_A10	PS_VE_E6.5_2	PS_VE_Plate5	TRUE	TRUE	FALSE	E6.5	Visceral_endoderm	Visceral_endoderm	PS_VE_Plate5_A10.tsv.gz	-0.16563	-0.16233	G1
PS_VE_Plate5_C10	lane6585_GTAGAGGA_GTAAGGAG_PS_VE_Plate5_C10_L001_R1_val_1_GRCm38_ERCC_hisat2	PS_VE_Plate5_C10	PS_VE_Plate5_C10	PS_VE_E6.5_2	PS_VE_Plate5	TRUE	TRUE	TRUE	E6.5	Visceral_endoderm	Visceral_endoderm	PS_VE_Plate5_C10.tsv.gz	-0.037118	-0.146934	G1
PS_VE_Plate5_B10	lane6585_GTAGAGGA_TATCCTCT_PS_VE_Plate5_B10_L001_R1_val_1_GRCm38_ERCC_hisat2	PS_VE_Plate5_B10	PS_VE_Plate5_B10	PS_VE_E6.5_2	PS_VE_Plate5	TRUE	TRUE	TRUE	E6.5	Nascent_mesoderm	Mesoderm	PS_VE_Plate5_B10.tsv.gz	-0.0168187	0.246907	G2M
PS_VE_Plate5_H10	lane6585_GTAGAGGA_TCTCTCCG_PS_VE_Plate5_H10_L001_R1_val_1_GRCm38_ERCC_hisat2	PS_VE_Plate5_H10	PS_VE_Plate5_H10	PS_VE_E6.5_1	PS_VE_Plate5	TRUE	TRUE	TRUE	E6.5	Epiblast	Epiblast	PS_VE_Plate5_H10.tsv.gz	0.203083	-0.184632	S
PS_VE_Plate5_E01	lane6585_TAAGGCGA_AAGGAGTA_PS_VE_Plate5_E01_L001_R1_val_1_GRCm38_ERCC_hisat2	PS_VE_Plate5_E01	PS_VE_Plate5_E01	PS_VE_E6.5_2	PS_VE_Plate5	TRUE	TRUE	FALSE	E6.5	Visceral_endoderm	Visceral_endoderm	PS_VE_Plate5_E01.tsv.gz	-0.380022	0.0668525	G2M
PS_VE_Plate5_D01	lane6585_TAAGGCGA_ACTGCATA_PS_VE_Plate5_D01_L001_R1_val_1_GRCm38_ERCC_hisat2	PS_VE_Plate5_D01	PS_VE_Plate5_D01	PS_VE_E6.5_2	PS_VE_Plate5	TRUE	TRUE	FALSE	E6.5	Visceral_endoderm	Visceral_endoderm	PS_VE_Plate5_D01.tsv.gz	-0.421915	0.0365413	G2M
PS_VE_Plate5_F01	lane6585_TAAGGCGA_CTAAGCCT_PS_VE_Plate5_F01_L001_R1_val_1_GRCm38_ERCC_hisat2	PS_VE_Plate5_F01	PS_VE_Plate5_F01	PS_VE_E6.5_2	PS_VE_Plate5	TRUE	TRUE	TRUE	E6.5	Visceral_endoderm	Visceral_endoderm	PS_VE_Plate5_F01.tsv.gz	-0.33505	0.0375465	G2M
PS_VE_Plate5_A01	lane6585_TAAGGCGA_CTCTCTAT_PS_VE_Plate5_A01_L001_R1_val_1_GRCm38_ERCC_hisat2	PS_VE_Plate5_A01	PS_VE_Plate5_A01	PS_VE_E6.5_1	PS_VE_Plate5	TRUE	TRUE	TRUE	E6.5	Visceral_endoderm	Visceral_endoderm	PS_VE_Plate5_A01.tsv.gz	-0.0336874	-0.294206	G1
PS_VE_Plate5_C01	lane6585_TAAGGCGA_GTAAGGAG_PS_VE_Plate5_C01_L001_R1_val_1_GRCm38_ERCC_hisat2	PS_VE_Plate5_C01	PS_VE_Plate5_C01	PS_VE_E6.5_2	PS_VE_Plate5	TRUE	TRUE	FALSE	E6.5	Visceral_endoderm	Visceral_endoderm	PS_VE_Plate5_C01.tsv.gz	-0.0937175	-0.216617	G1
PS_VE_Plate5_B01	lane6585_TAAGGCGA_TATCCTCT_PS_VE_Plate5_B01_L001_R1_val_1_GRCm38_ERCC_hisat2	PS_VE_Plate5_B01	PS_VE_Plate5_B01	PS_VE_E6.5_2	PS_VE_Plate5	TRUE	TRUE	TRUE	E6.5	Visceral_endoderm	Visceral_endoderm	PS_VE_Plate5_B01.tsv.gz	-0.343844	0.0508281	G2M
PS_VE_Plate5_H01	lane6585_TAAGGCGA_TCTCTCCG_PS_VE_Plate5_H01_L001_R1_val_1_GRCm38_ERCC_hisat2	PS_VE_Plate5_H01	PS_VE_Plate5_H01	PS_VE_E6.5_1	PS_VE_Plate5	TRUE	TRUE	FALSE	E6.5	Epiblast	Epiblast	PS_VE_Plate5_H01.tsv.gz	0.272837	-0.17	S
PS_VE_Plate5_E06	lane6585_TAGGCATG_AAGGAGTA_PS_VE_Plate5_E06_L001_R1_val_1_GRCm38_ERCC_hisat2	PS_VE_Plate5_E06	PS_VE_Plate5_E06	PS_VE_E6.5_2	PS_VE_Plate5	TRUE	TRUE	TRUE	E6.5	Nascent_mesoderm	Mesoderm	PS_VE_Plate5_E06.tsv.gz	-0.135677	0.182174	G2M
PS_VE_Plate5_D06	lane6585_TAGGCATG_ACTGCATA_PS_VE_Plate5_D06_L001_R1_val_1_GRCm38_ERCC_hisat2	PS_VE_Plate5_D06	PS_VE_Plate5_D06	PS_VE_E6.5_2	PS_VE_Plate5	TRUE	TRUE	TRUE	E6.5	Visceral_endoderm	Visceral_endoderm	PS_VE_Plate5_D06.tsv.gz	-0.351239	0.0554024	G2M
PS_VE_Plate5_G06	lane6585_TAGGCATG_CGTCTAAT_PS_VE_Plate5_G06_L001_R1_val_1_GRCm38_ERCC_hisat2	PS_VE_Plate5_G06	PS_VE_Plate5_G06	PS_VE_E6.5_1	PS_VE_Plate5	TRUE	TRUE	FALSE	E6.5	Epiblast	Epiblast	PS_VE_Plate5_G06.tsv.gz	-0.139227	0.299947	G2M
PS_VE_Plate5_F06	lane6585_TAGGCATG_CTAAGCCT_PS_VE_Plate5_F06_L001_R1_val_1_GRCm38_ERCC_hisat2	PS_VE_Plate5_F06	PS_VE_Plate5_F06	PS_VE_E6.5_2	PS_VE_Plate5	TRUE	TRUE	TRUE	E6.5	Nascent_mesoderm	Mesoderm	PS_VE_Plate5_F06.tsv.gz	0.27101	-0.215291	S
PS_VE_Plate5_A06	lane6585_TAGGCATG_CTCTCTAT_PS_VE_Plate5_A06_L001_R1_val_1_GRCm38_ERCC_hisat2	PS_VE_Plate5_A06	PS_VE_Plate5_A06	PS_VE_E6.5_2	PS_VE_Plate5	TRUE	TRUE	TRUE	E6.5	Visceral_endoderm	Visceral_endoderm	PS_VE_Plate5_A06.tsv.gz	-0.0495119	-0.182263	G1
PS_VE_Plate5_C06	lane6585_TAGGCATG_GTAAGGAG_PS_VE_Plate5_C06_L001_R1_val_1_GRCm38_ERCC_hisat2	PS_VE_Plate5_C06	PS_VE_Plate5_C06	PS_VE_E6.5_2	PS_VE_Plate5	TRUE	TRUE	TRUE	E6.5	Nascent_mesoderm	Mesoderm	PS_VE_Plate5_C06.tsv.gz	0.246212	-0.150936	S
PS_VE_Plate5_B06	lane6585_TAGGCATG_TATCCTCT_PS_VE_Plate5_B06_L001_R1_val_1_GRCm38_ERCC_hisat2	PS_VE_Plate5_B06	PS_VE_Plate5_B06	PS_VE_E6.5_2	PS_VE_Plate5	TRUE	TRUE	TRUE	E6.5	Visceral_endoderm	Visceral_endoderm	PS_VE_Plate5_B06.tsv.gz	-0.320103	-0.127179	G1
PS_VE_Plate5_H06	lane6585_TAGGCATG_TCTCTCCG_PS_VE_Plate5_H06_L001_R1_val_1_GRCm38_ERCC_hisat2	PS_VE_Plate5_H06	PS_VE_Plate5_H06	PS_VE_E6.5_1	PS_VE_Plate5	TRUE	TRUE	TRUE	E6.5	Epiblast	Epiblast	PS_VE_Plate5_H06.tsv.gz	-0.0844174	0.330001	G2M
PS_VE_Plate5_E04	lane6585_TCCTGAGC_AAGGAGTA_PS_VE_Plate5_E04_L001_R1_val_1_GRCm38_ERCC_hisat2	PS_VE_Plate5_E04	PS_VE_Plate5_E04	PS_VE_E6.5_2	PS_VE_Plate5	TRUE	TRUE	FALSE	E6.5	Visceral_endoderm	Visceral_endoderm	PS_VE_Plate5_E04.tsv.gz	-0.125008	-0.161912	G1
PS_VE_Plate5_D04	lane6585_TCCTGAGC_ACTGCATA_PS_VE_Plate5_D04_L001_R1_val_1_GRCm38_ERCC_hisat2	PS_VE_Plate5_D04	PS_VE_Plate5_D04	PS_VE_E6.5_2	PS_VE_Plate5	TRUE	TRUE	TRUE	E6.5	Nascent_mesoderm	Mesoderm	PS_VE_Plate5_D04.tsv.gz	-0.0514452	0.302874	G2M
PS_VE_Plate5_G04	lane6585_TCCTGAGC_CGTCTAAT_PS_VE_Plate5_G04_L001_R1_val_1_GRCm38_ERCC_hisat2	PS_VE_Plate5_G04	PS_VE_Plate5_G04	PS_VE_E6.5_2	PS_VE_Plate5	TRUE	TRUE	TRUE	E6.5	Epiblast	Epiblast	PS_VE_Plate5_G04.tsv.gz	-0.0344121	0.234003	G2M
PS_VE_Plate5_F04	lane6585_TCCTGAGC_CTAAGCCT_PS_VE_Plate5_F04_L001_R1_val_1_GRCm38_ERCC_hisat2	PS_VE_Plate5_F04	PS_VE_Plate5_F04	PS_VE_E6.5_2	PS_VE_Plate5	TRUE	TRUE	FALSE	E6.5	Visceral_endoderm	Visceral_endoderm	PS_VE_Plate5_F04.tsv.gz	-0.308445	0.00522337	G2M
PS_VE_Plate5_A04	lane6585_TCCTGAGC_CTCTCTAT_PS_VE_Plate5_A04_L001_R1_val_1_GRCm38_ERCC_hisat2	PS_VE_Plate5_A04	PS_VE_Plate5_A04	PS_VE_E6.5_2	PS_VE_Plate5	TRUE	TRUE	TRUE	E6.5	Anterior_Primitive_Streak	Primitive_Streak	PS_VE_Plate5_A04.tsv.gz	-0.217443	0.229187	G2M
PS_VE_Plate5_C04	lane6585_TCCTGAGC_GTAAGGAG_PS_VE_Plate5_C04_L001_R1_val_1_GRCm38_ERCC_hisat2	PS_VE_Plate5_C04	PS_VE_Plate5_C04	PS_VE_E6.5_2	PS_VE_Plate5	TRUE	TRUE	FALSE	E6.5	Visceral_endoderm	Visceral_endoderm	PS_VE_Plate5_C04.tsv.gz	-0.156542	0.0343042	G2M
PS_VE_Plate5_B04	lane6585_TCCTGAGC_TATCCTCT_PS_VE_Plate5_B04_L001_R1_val_1_GRCm38_ERCC_hisat2	PS_VE_Plate5_B04	PS_VE_Plate5_B04	PS_VE_E6.5_2	PS_VE_Plate5	TRUE	TRUE	TRUE	E6.5	Visceral_endoderm	Visceral_endoderm	PS_VE_Plate5_B04.tsv.gz	-0.444608	-0.0701313	G1
PS_VE_Plate5_H04	lane6585_TCCTGAGC_TCTCTCCG_PS_VE_Plate5_H04_L001_R1_val_1_GRCm38_ERCC_hisat2	PS_VE_Plate5_H04	PS_VE_Plate5_H04	PS_VE_E6.5_2	PS_VE_Plate5	TRUE	TRUE	FALSE	E6.5	Epiblast	Epiblast	PS_VE_Plate5_H04.tsv.gz	0.183817	-0.0488337	S
PS_VE_Plate9_F01	lane6604_ACTCGCTA_AAGGCTAT_PS_VE_Plate9_F01_L001_R1_val_1_GRCm38_ERCC_hisat2	PS_VE_Plate9_F01	PS_VE_Plate9_F01	PS_VE_E6.5_7	PS_VE_Plate9	TRUE	TRUE	TRUE	E6.5	Epiblast	Epiblast	PS_VE_Plate9_F01.tsv.gz	0.190364	-0.0664623	S
PS_VE_Plate9_C01	lane6604_ACTCGCTA_CCTAGAGT_PS_VE_Plate9_C01_L001_R1_val_1_GRCm38_ERCC_hisat2	PS_VE_Plate9_C01	PS_VE_Plate9_C01	PS_VE_E6.5_7	PS_VE_Plate9	TRUE	TRUE	TRUE	E6.5	Primitive_Streak	Primitive_Streak	PS_VE_Plate9_C01.tsv.gz	0.0227272	-0.03097	S
PS_VE_Plate9_E01	lane6604_ACTCGCTA_CTATTAAG_PS_VE_Plate9_E01_L001_R1_val_1_GRCm38_ERCC_hisat2	PS_VE_Plate9_E01	PS_VE_Plate9_E01	PS_VE_E6.5_7	PS_VE_Plate9	TRUE	TRUE	TRUE	E6.5	Epiblast	Epiblast	PS_VE_Plate9_E01.tsv.gz	0.278903	-0.201896	S
PS_VE_Plate9_D01	lane6604_ACTCGCTA_GCGTAAGA_PS_VE_Plate9_D01_L001_R1_val_1_GRCm38_ERCC_hisat2	PS_VE_Plate9_D01	PS_VE_Plate9_D01	PS_VE_E6.5_7	PS_VE_Plate9	TRUE	TRUE	TRUE	E6.5	Epiblast	Epiblast	PS_VE_Plate9_D01.tsv.gz	-0.0886172	0.308662	G2M
PS_VE_Plate9_A01	lane6604_ACTCGCTA_TCGACTAG_PS_VE_Plate9_A01_L001_R1_val_1_GRCm38_ERCC_hisat2	PS_VE_Plate9_A01	PS_VE_Plate9_A01	PS_VE_E6.5_7	PS_VE_Plate9	TRUE	TRUE	FALSE	E6.5	Anterior_Primitive_Streak	Primitive_Streak	PS_VE_Plate9_A01.tsv.gz	-0.199493	0.250777	G2M
PS_VE_Plate9_H01	lane6604_ACTCGCTA_TTATGCGA_PS_VE_Plate9_H01_L001_R1_val_1_GRCm38_ERCC_hisat2	PS_VE_Plate9_H01	PS_VE_Plate9_H01	PS_VE_E6.5_7	PS_VE_Plate9	TRUE	TRUE	FALSE	E6.5	Epiblast	Epiblast	PS_VE_Plate9_H01.tsv.gz	0.013693	0.249815	G2M
PS_VE_Plate9_B01	lane6604_ACTCGCTA_TTCTAGCT_PS_VE_Plate9_B01_L001_R1_val_1_GRCm38_ERCC_hisat2	PS_VE_Plate9_B01	PS_VE_Plate9_B01	PS_VE_E6.5_7	PS_VE_Plate9	TRUE	TRUE	FALSE	E6.5	Visceral_endoderm	Visceral_endoderm	PS_VE_Plate9_B01.tsv.gz	0.0653056	-0.332794	S
PS_VE_Plate9_F08	lane6604_ACTGAGCG_AAGGCTAT_PS_VE_Plate9_F08_L001_R1_val_1_GRCm38_ERCC_hisat2	PS_VE_Plate9_F08	PS_VE_Plate9_F08	PS_VE_E6.5_7	PS_VE_Plate9	TRUE	TRUE	TRUE	E6.5	Epiblast	Epiblast	PS_VE_Plate9_F08.tsv.gz	-0.125984	0.0938614	G2M
PS_VE_Plate9_C08	lane6604_ACTGAGCG_CCTAGAGT_PS_VE_Plate9_C08_L001_R1_val_1_GRCm38_ERCC_hisat2	PS_VE_Plate9_C08	PS_VE_Plate9_C08	PS_VE_E6.5_7	PS_VE_Plate9	TRUE	TRUE	TRUE	E6.5	Anterior_Primitive_Streak	Primitive_Streak	PS_VE_Plate9_C08.tsv.gz	-0.0619024	0.00358431	G2M
PS_VE_Plate9_E08	lane6604_ACTGAGCG_CTATTAAG_PS_VE_Plate9_E08_L001_R1_val_1_GRCm38_ERCC_hisat2	PS_VE_Plate9_E08	PS_VE_Plate9_E08	PS_VE_E6.5_7	PS_VE_Plate9	TRUE	TRUE	FALSE	E6.5	Epiblast	Epiblast	PS_VE_Plate9_E08.tsv.gz	0.269371	-0.0992161	S
PS_VE_Plate9_G08	lane6604_ACTGAGCG_GAGCCTTA_PS_VE_Plate9_G08_L001_R1_val_1_GRCm38_ERCC_hisat2	PS_VE_Plate9_G08	PS_VE_Plate9_G08	PS_VE_E6.5_7	PS_VE_Plate9	TRUE	TRUE	TRUE	E6.5	Epiblast	Epiblast	PS_VE_Plate9_G08.tsv.gz	0.225966	-0.0395257	S
PS_VE_Plate9_D08	lane6604_ACTGAGCG_GCGTAAGA_PS_VE_Plate9_D08_L001_R1_val_1_GRCm38_ERCC_hisat2	PS_VE_Plate9_D08	PS_VE_Plate9_D08	PS_VE_E6.5_7	PS_VE_Plate9	TRUE	TRUE	TRUE	E6.5	Primitive_Streak	Primitive_Streak	PS_VE_Plate9_D08.tsv.gz	0.240516	-0.103373	S
PS_VE_Plate9_A08	lane6604_ACTGAGCG_TCGACTAG_PS_VE_Plate9_A08_L001_R1_val_1_GRCm38_ERCC_hisat2	PS_VE_Plate9_A08	PS_VE_Plate9_A08	PS_VE_E6.5_7	PS_VE_Plate9	TRUE	TRUE	TRUE	E6.5	Primitive_Streak	Primitive_Streak	PS_VE_Plate9_A08.tsv.gz	0.369222	-0.164103	S
PS_VE_Plate9_H08	lane6604_ACTGAGCG_TTATGCGA_PS_VE_Plate9_H08_L001_R1_val_1_GRCm38_ERCC_hisat2	PS_VE_Plate9_H08	PS_VE_Plate9_H08	PS_VE_E6.5_7	PS_VE_Plate9	TRUE	TRUE	TRUE	E6.5	Primitive_Streak	Primitive_Streak	PS_VE_Plate9_H08.tsv.gz	0.147787	-0.0132772	S
PS_VE_Plate9_B08	lane6604_ACTGAGCG_TTCTAGCT_PS_VE_Plate9_B08_L001_R1_val_1_GRCm38_ERCC_hisat2	PS_VE_Plate9_B08	PS_VE_Plate9_B08	PS_VE_E6.5_7	PS_VE_Plate9	TRUE	TRUE	FALSE	E6.5	Nascent_mesoderm	Mesoderm	PS_VE_Plate9_B08.tsv.gz	-0.138475	-0.0777168	G1
PS_VE_Plate9_F06	lane6604_ATGCGCAG_AAGGCTAT_PS_VE_Plate9_F06_L001_R1_val_1_GRCm38_ERCC_hisat2	PS_VE_Plate9_F06	PS_VE_Plate9_F06	PS_VE_E6.5_7	PS_VE_Plate9	TRUE	TRUE	FALSE	E6.5	Epiblast	Epiblast	PS_VE_Plate9_F06.tsv.gz	0.16355	-0.0109898	S
PS_VE_Plate9_C06	lane6604_ATGCGCAG_CCTAGAGT_PS_VE_Plate9_C06_L001_R1_val_1_GRCm38_ERCC_hisat2	PS_VE_Plate9_C06	PS_VE_Plate9_C06	PS_VE_E6.5_7	PS_VE_Plate9	TRUE	TRUE	TRUE	E6.5	Epiblast	Epiblast	PS_VE_Plate9_C06.tsv.gz	0.0882166	0.198269	G2M
PS_VE_Plate9_E06	lane6604_ATGCGCAG_CTATTAAG_PS_VE_Plate9_E06_L001_R1_val_1_GRCm38_ERCC_hisat2	PS_VE_Plate9_E06	PS_VE_Plate9_E06	PS_VE_E6.5_7	PS_VE_Plate9	TRUE	TRUE	TRUE	E6.5	Epiblast	Epiblast	PS_VE_Plate9_E06.tsv.gz	0.246722	-0.146169	S
PS_VE_Plate9_G06	lane6604_ATGCGCAG_GAGCCTTA_PS_VE_Plate9_G06_L001_R1_val_1_GRCm38_ERCC_hisat2	PS_VE_Plate9_G06	PS_VE_Plate9_G06	PS_VE_E6.5_7	PS_VE_Plate9	TRUE	TRUE	FALSE	E6.5	Anterior_Primitive_Streak	Primitive_Streak	PS_VE_Plate9_G06.tsv.gz	0.227809	-0.0971014	S
PS_VE_Plate9_D06	lane6604_ATGCGCAG_GCGTAAGA_PS_VE_Plate9_D06_L001_R1_val_1_GRCm38_ERCC_hisat2	PS_VE_Plate9_D06	PS_VE_Plate9_D06	PS_VE_E6.5_7	PS_VE_Plate9	TRUE	TRUE	TRUE	E6.5	Epiblast	Epiblast	PS_VE_Plate9_D06.tsv.gz	0.318876	-0.0974186	S
PS_VE_Plate9_A06	lane6604_ATGCGCAG_TCGACTAG_PS_VE_Plate9_A06_L001_R1_val_1_GRCm38_ERCC_hisat2	PS_VE_Plate9_A06	PS_VE_Plate9_A06	PS_VE_E6.5_7	PS_VE_Plate9	TRUE	TRUE	TRUE	E6.5	Nascent_mesoderm	Mesoderm	PS_VE_Plate9_A06.tsv.gz	-0.119978	0.286644	G2M
PS_VE_Plate9_H06	lane6604_ATGCGCAG_TTATGCGA_PS_VE_Plate9_H06_L001_R1_val_1_GRCm38_ERCC_hisat2	PS_VE_Plate9_H06	PS_VE_Plate9_H06	PS_VE_E6.5_7	PS_VE_Plate9	TRUE	TRUE	FALSE	E6.5	Epiblast	Epiblast	PS_VE_Plate9_H06.tsv.gz	0.0152818	0.16509	G2M
PS_VE_Plate9_B06	lane6604_ATGCGCAG_TTCTAGCT_PS_VE_Plate9_B06_L001_R1_val_1_GRCm38_ERCC_hisat2	PS_VE_Plate9_B06	PS_VE_Plate9_B06	PS_VE_E6.5_7	PS_VE_Plate9	TRUE	TRUE	FALSE	E6.5	Epiblast	Epiblast	PS_VE_Plate9_B06.tsv.gz	-0.12762	-0.0205614	G1
PS_VE_Plate9_F09	lane6604_CCTAAGAC_AAGGCTAT_PS_VE_Plate9_F09_L001_R1_val_1_GRCm38_ERCC_hisat2	PS_VE_Plate9_F09	PS_VE_Plate9_F09	PS_VE_E6.5_7	PS_VE_Plate9	TRUE	TRUE	FALSE	E6.5	Epiblast	Epiblast	PS_VE_Plate9_F09.tsv.gz	0.0474494	0.246391	G2M
PS_VE_Plate9_C09	lane6604_CCTAAGAC_CCTAGAGT_PS_VE_Plate9_C09_L001_R1_val_1_GRCm38_ERCC_hisat2	PS_VE_Plate9_C09	PS_VE_Plate9_C09	PS_VE_E6.5_7	PS_VE_Plate9	TRUE	TRUE	TRUE	E6.5	Epiblast	Epiblast	PS_VE_Plate9_C09.tsv.gz	0.0149073	0.127283	G2M
PS_VE_Plate9_E09	lane6604_CCTAAGAC_CTATTAAG_PS_VE_Plate9_E09_L001_R1_val_1_GRCm38_ERCC_hisat2	PS_VE_Plate9_E09	PS_VE_Plate9_E09	PS_VE_E6.5_7	PS_VE_Plate9	TRUE	TRUE	FALSE	E6.5	Epiblast	Epiblast	PS_VE_Plate9_E09.tsv.gz	-0.0789219	0.323405	G2M
PS_VE_Plate9_G09	lane6604_CCTAAGAC_GAGCCTTA_PS_VE_Plate9_G09_L001_R1_val_1_GRCm38_ERCC_hisat2	PS_VE_Plate9_G09	PS_VE_Plate9_G09	PS_VE_E6.5_7	PS_VE_Plate9	TRUE	TRUE	TRUE	E6.5	Epiblast	Epiblast	PS_VE_Plate9_G09.tsv.gz	-0.111943	0.237506	G2M
PS_VE_Plate9_D09	lane6604_CCTAAGAC_GCGTAAGA_PS_VE_Plate9_D09_L001_R1_val_1_GRCm38_ERCC_hisat2	PS_VE_Plate9_D09	PS_VE_Plate9_D09	PS_VE_E6.5_7	PS_VE_Plate9	TRUE	TRUE	TRUE	E6.5	Epiblast	Epiblast	PS_VE_Plate9_D09.tsv.gz	0.117549	-0.0966918	S
PS_VE_Plate9_A09	lane6604_CCTAAGAC_TCGACTAG_PS_VE_Plate9_A09_L001_R1_val_1_GRCm38_ERCC_hisat2	PS_VE_Plate9_A09	PS_VE_Plate9_A09	PS_VE_E6.5_7	PS_VE_Plate9	TRUE	TRUE	FALSE	E6.5	Anterior_Primitive_Streak	Primitive_Streak	PS_VE_Plate9_A09.tsv.gz	-0.315456	0.162566	G2M
PS_VE_Plate9_H09	lane6604_CCTAAGAC_TTATGCGA_PS_VE_Plate9_H09_L001_R1_val_1_GRCm38_ERCC_hisat2	PS_VE_Plate9_H09	PS_VE_Plate9_H09	PS_VE_E6.5_7	PS_VE_Plate9	TRUE	TRUE	FALSE	E6.5	Epiblast	Epiblast	PS_VE_Plate9_H09.tsv.gz	0.0375275	0.0989285	G2M
PS_VE_Plate9_B09	lane6604_CCTAAGAC_TTCTAGCT_PS_VE_Plate9_B09_L001_R1_val_1_GRCm38_ERCC_hisat2	PS_VE_Plate9_B09	PS_VE_Plate9_B09	PS_VE_E6.5_7	PS_VE_Plate9	TRUE	TRUE	TRUE	E6.5	Primitive_Streak	Primitive_Streak	PS_VE_Plate9_B09.tsv.gz	-0.0257058	0.266686	G2M
PS_VE_Plate9_F10	lane6604_CGATCAGT_AAGGCTAT_PS_VE_Plate9_F10_L001_R1_val_1_GRCm38_ERCC_hisat2	PS_VE_Plate9_F10	PS_VE_Plate9_F10	PS_VE_E6.5_7	PS_VE_Plate9	TRUE	TRUE	FALSE	E6.5	Epiblast	Epiblast	PS_VE_Plate9_F10.tsv.gz	-0.0351827	0.0142234	G2M
PS_VE_Plate9_C10	lane6604_CGATCAGT_CCTAGAGT_PS_VE_Plate9_C10_L001_R1_val_1_GRCm38_ERCC_hisat2	PS_VE_Plate9_C10	PS_VE_Plate9_C10	PS_VE_E6.5_7	PS_VE_Plate9	TRUE	TRUE	TRUE	E6.5	Primitive_Streak	Primitive_Streak	PS_VE_Plate9_C10.tsv.gz	-0.136385	0.366654	G2M
PS_VE_Plate9_E10	lane6604_CGATCAGT_CTATTAAG_PS_VE_Plate9_E10_L001_R1_val_1_GRCm38_ERCC_hisat2	PS_VE_Plate9_E10	PS_VE_Plate9_E10	PS_VE_E6.5_7	PS_VE_Plate9	TRUE	TRUE	FALSE	E6.5	Visceral_endoderm	Visceral_endoderm	PS_VE_Plate9_E10.tsv.gz	-0.0870263	-0.184618	G1
PS_VE_Plate9_G10	lane6604_CGATCAGT_GAGCCTTA_PS_VE_Plate9_G10_L001_R1_val_1_GRCm38_ERCC_hisat2	PS_VE_Plate9_G10	PS_VE_Plate9_G10	PS_VE_E6.5_7	PS_VE_Plate9	TRUE	TRUE	FALSE	E6.5	Visceral_endoderm	Visceral_endoderm	PS_VE_Plate9_G10.tsv.gz	-0.0420856	-0.349712	G1
PS_VE_Plate9_D10	lane6604_CGATCAGT_GCGTAAGA_PS_VE_Plate9_D10_L001_R1_val_1_GRCm38_ERCC_hisat2	PS_VE_Plate9_D10	PS_VE_Plate9_D10	PS_VE_E6.5_7	PS_VE_Plate9	TRUE	TRUE	FALSE	E6.5	Epiblast	Epiblast	PS_VE_Plate9_D10.tsv.gz	-0.022722	0.0958207	G2M
PS_VE_Plate9_A10	lane6604_CGATCAGT_TCGACTAG_PS_VE_Plate9_A10_L001_R1_val_1_GRCm38_ERCC_hisat2	PS_VE_Plate9_A10	PS_VE_Plate9_A10	PS_VE_E6.5_7	PS_VE_Plate9	TRUE	TRUE	TRUE	E6.5	Visceral_endoderm	Visceral_endoderm	PS_VE_Plate9_A10.tsv.gz	-0.206521	-0.0839419	G1
PS_VE_Plate9_H10	lane6604_CGATCAGT_TTATGCGA_PS_VE_Plate9_H10_L001_R1_val_1_GRCm38_ERCC_hisat2	PS_VE_Plate9_H10	PS_VE_Plate9_H10	PS_VE_E6.5_7	PS_VE_Plate9	TRUE	TRUE	FALSE	E6.5	Epiblast	Epiblast	PS_VE_Plate9_H10.tsv.gz	0.346382	-0.13958	S
PS_VE_Plate9_B10	lane6604_CGATCAGT_TTCTAGCT_PS_VE_Plate9_B10_L001_R1_val_1_GRCm38_ERCC_hisat2	PS_VE_Plate9_B10	PS_VE_Plate9_B10	PS_VE_E6.5_7	PS_VE_Plate9	TRUE	TRUE	TRUE	E6.5	Visceral_endoderm	Visceral_endoderm	PS_VE_Plate9_B10.tsv.gz	0.0395678	-0.294515	S
PS_VE_Plate9_F04	lane6604_CGGAGCCT_AAGGCTAT_PS_VE_Plate9_F04_L001_R1_val_1_GRCm38_ERCC_hisat2	PS_VE_Plate9_F04	PS_VE_Plate9_F04	PS_VE_E6.5_7	PS_VE_Plate9	TRUE	TRUE	TRUE	E6.5	Epiblast	Epiblast	PS_VE_Plate9_F04.tsv.gz	-0.0470521	0.0504425	G2M
PS_VE_Plate9_C04	lane6604_CGGAGCCT_CCTAGAGT_PS_VE_Plate9_C04_L001_R1_val_1_GRCm38_ERCC_hisat2	PS_VE_Plate9_C04	PS_VE_Plate9_C04	PS_VE_E6.5_7	PS_VE_Plate9	TRUE	TRUE	TRUE	E6.5	Epiblast	Epiblast	PS_VE_Plate9_C04.tsv.gz	-0.0780927	0.294441	G2M
PS_VE_Plate9_E04	lane6604_CGGAGCCT_CTATTAAG_PS_VE_Plate9_E04_L001_R1_val_1_GRCm38_ERCC_hisat2	PS_VE_Plate9_E04	PS_VE_Plate9_E04	PS_VE_E6.5_7	PS_VE_Plate9	TRUE	TRUE	TRUE	E6.5	Epiblast	Epiblast	PS_VE_Plate9_E04.tsv.gz	0.209594	-0.0764645	S
PS_VE_Plate9_G04	lane6604_CGGAGCCT_GAGCCTTA_PS_VE_Plate9_G04_L001_R1_val_1_GRCm38_ERCC_hisat2	PS_VE_Plate9_G04	PS_VE_Plate9_G04	PS_VE_E6.5_7	PS_VE_Plate9	TRUE	TRUE	FALSE	E6.5	Epiblast	Epiblast	PS_VE_Plate9_G04.tsv.gz	-0.00484735	0.300354	G2M
PS_VE_Plate9_D04	lane6604_CGGAGCCT_GCGTAAGA_PS_VE_Plate9_D04_L001_R1_val_1_GRCm38_ERCC_hisat2	PS_VE_Plate9_D04	PS_VE_Plate9_D04	PS_VE_E6.5_7	PS_VE_Plate9	TRUE	TRUE	TRUE	E6.5	Epiblast	Epiblast	PS_VE_Plate9_D04.tsv.gz	-0.168692	0.294486	G2M
PS_VE_Plate9_A04	lane6604_CGGAGCCT_TCGACTAG_PS_VE_Plate9_A04_L001_R1_val_1_GRCm38_ERCC_hisat2	PS_VE_Plate9_A04	PS_VE_Plate9_A04	PS_VE_E6.5_7	PS_VE_Plate9	TRUE	TRUE	FALSE	E6.5	Nascent_mesoderm	Mesoderm	PS_VE_Plate9_A04.tsv.gz	-0.153162	0.178872	G2M
PS_VE_Plate9_H04	lane6604_CGGAGCCT_TTATGCGA_PS_VE_Plate9_H04_L001_R1_val_1_GRCm38_ERCC_hisat2	PS_VE_Plate9_H04	PS_VE_Plate9_H04	PS_VE_E6.5_7	PS_VE_Plate9	TRUE	TRUE	FALSE	E6.5	Epiblast	Epiblast	PS_VE_Plate9_H04.tsv.gz	-0.0199772	0.216062	G2M
PS_VE_Plate9_B04	lane6604_CGGAGCCT_TTCTAGCT_PS_VE_Plate9_B04_L001_R1_val_1_GRCm38_ERCC_hisat2	PS_VE_Plate9_B04	PS_VE_Plate9_B04	PS_VE_E6.5_7	PS_VE_Plate9	TRUE	TRUE	FALSE	E6.5	Visceral_endoderm	Visceral_endoderm	PS_VE_Plate9_B04.tsv.gz	-0.0798802	-0.240914	G1
PS_VE_Plate9_F03	lane6604_GCGTAGTA_AAGGCTAT_PS_VE_Plate9_F03_L001_R1_val_1_GRCm38_ERCC_hisat2	PS_VE_Plate9_F03	PS_VE_Plate9_F03	PS_VE_E6.5_7	PS_VE_Plate9	TRUE	TRUE	FALSE	E6.5	Epiblast	Epiblast	PS_VE_Plate9_F03.tsv.gz	0.190847	-0.0523598	S
PS_VE_Plate9_C03	lane6604_GCGTAGTA_CCTAGAGT_PS_VE_Plate9_C03_L001_R1_val_1_GRCm38_ERCC_hisat2	PS_VE_Plate9_C03	PS_VE_Plate9_C03	PS_VE_E6.5_7	PS_VE_Plate9	TRUE	TRUE	TRUE	E6.5	Primitive_Streak	Primitive_Streak	PS_VE_Plate9_C03.tsv.gz	0.227672	-0.182047	S
PS_VE_Plate9_E03	lane6604_GCGTAGTA_CTATTAAG_PS_VE_Plate9_E03_L001_R1_val_1_GRCm38_ERCC_hisat2	PS_VE_Plate9_E03	PS_VE_Plate9_E03	PS_VE_E6.5_7	PS_VE_Plate9	TRUE	TRUE	TRUE	E6.5	Epiblast	Epiblast	PS_VE_Plate9_E03.tsv.gz	0.10015	-0.011853	S
PS_VE_Plate9_G03	lane6604_GCGTAGTA_GAGCCTTA_PS_VE_Plate9_G03_L001_R1_val_1_GRCm38_ERCC_hisat2	PS_VE_Plate9_G03	PS_VE_Plate9_G03	PS_VE_E6.5_7	PS_VE_Plate9	TRUE	TRUE	FALSE	E6.5	Primitive_Streak	Primitive_Streak	PS_VE_Plate9_G03.tsv.gz	-0.0925006	0.27998	G2M
PS_VE_Plate9_D03	lane6604_GCGTAGTA_GCGTAAGA_PS_VE_Plate9_D03_L001_R1_val_1_GRCm38_ERCC_hisat2	PS_VE_Plate9_D03	PS_VE_Plate9_D03	PS_VE_E6.5_7	PS_VE_Plate9	TRUE	TRUE	TRUE	E6.5	Epiblast	Epiblast	PS_VE_Plate9_D03.tsv.gz	0.0683008	0.140713	G2M
PS_VE_Plate9_A03	lane6604_GCGTAGTA_TCGACTAG_PS_VE_Plate9_A03_L001_R1_val_1_GRCm38_ERCC_hisat2	PS_VE_Plate9_A03	PS_VE_Plate9_A03	PS_VE_E6.5_7	PS_VE_Plate9	TRUE	TRUE	FALSE	E6.5	Visceral_endoderm	Visceral_endoderm	PS_VE_Plate9_A03.tsv.gz	-0.178177	-0.213512	G1
PS_VE_Plate9_H03	lane6604_GCGTAGTA_TTATGCGA_PS_VE_Plate9_H03_L001_R1_val_1_GRCm38_ERCC_hisat2	PS_VE_Plate9_H03	PS_VE_Plate9_H03	PS_VE_E6.5_7	PS_VE_Plate9	TRUE	TRUE	FALSE	E6.5	Epiblast	Epiblast	PS_VE_Plate9_H03.tsv.gz	-0.00651895	0.36867	G2M
PS_VE_Plate9_B03	lane6604_GCGTAGTA_TTCTAGCT_PS_VE_Plate9_B03_L001_R1_val_1_GRCm38_ERCC_hisat2	PS_VE_Plate9_B03	PS_VE_Plate9_B03	PS_VE_E6.5_7	PS_VE_Plate9	TRUE	TRUE	FALSE	E6.5	Nascent_mesoderm	Mesoderm	PS_VE_Plate9_B03.tsv.gz	-0.00230638	0.0885455	G2M
PS_VE_Plate9_F02	lane6604_GGAGCTAC_AAGGCTAT_PS_VE_Plate9_F02_L001_R1_val_1_GRCm38_ERCC_hisat2	PS_VE_Plate9_F02	PS_VE_Plate9_F02	PS_VE_E6.5_7	PS_VE_Plate9	TRUE	TRUE	TRUE	E6.5	Epiblast	Epiblast	PS_VE_Plate9_F02.tsv.gz	0.12284	-0.249953	S
PS_VE_Plate9_C02	lane6604_GGAGCTAC_CCTAGAGT_PS_VE_Plate9_C02_L001_R1_val_1_GRCm38_ERCC_hisat2	PS_VE_Plate9_C02	PS_VE_Plate9_C02	PS_VE_E6.5_7	PS_VE_Plate9	TRUE	TRUE	TRUE	E6.5	Epiblast	Epiblast	PS_VE_Plate9_C02.tsv.gz	0.187508	-0.00354354	S
PS_VE_Plate9_E02	lane6604_GGAGCTAC_CTATTAAG_PS_VE_Plate9_E02_L001_R1_val_1_GRCm38_ERCC_hisat2	PS_VE_Plate9_E02	PS_VE_Plate9_E02	PS_VE_E6.5_7	PS_VE_Plate9	TRUE	TRUE	TRUE	E6.5	Epiblast	Epiblast	PS_VE_Plate9_E02.tsv.gz	0.216175	-0.114559	S
PS_VE_Plate9_G02	lane6604_GGAGCTAC_GAGCCTTA_PS_VE_Plate9_G02_L001_R1_val_1_GRCm38_ERCC_hisat2	PS_VE_Plate9_G02	PS_VE_Plate9_G02	PS_VE_E6.5_7	PS_VE_Plate9	TRUE	TRUE	TRUE	E6.5	Epiblast	Epiblast	PS_VE_Plate9_G02.tsv.gz	0.0638016	0.182751	G2M
PS_VE_Plate9_D02	lane6604_GGAGCTAC_GCGTAAGA_PS_VE_Plate9_D02_L001_R1_val_1_GRCm38_ERCC_hisat2	PS_VE_Plate9_D02	PS_VE_Plate9_D02	PS_VE_E6.5_7	PS_VE_Plate9	TRUE	TRUE	TRUE	E6.5	Epiblast	Epiblast	PS_VE_Plate9_D02.tsv.gz	0.167297	-0.135813	S
PS_VE_Plate9_A02	lane6604_GGAGCTAC_TCGACTAG_PS_VE_Plate9_A02_L001_R1_val_1_GRCm38_ERCC_hisat2	PS_VE_Plate9_A02	PS_VE_Plate9_A02	PS_VE_E6.5_7	PS_VE_Plate9	TRUE	TRUE	TRUE	E6.5	Primitive_Streak	Primitive_Streak	PS_VE_Plate9_A02.tsv.gz	0.0371426	0.079744	G2M
PS_VE_Plate9_H02	lane6604_GGAGCTAC_TTATGCGA_PS_VE_Plate9_H02_L001_R1_val_1_GRCm38_ERCC_hisat2	PS_VE_Plate9_H02	PS_VE_Plate9_H02	PS_VE_E6.5_7	PS_VE_Plate9	TRUE	TRUE	FALSE	E6.5	Epiblast	Epiblast	PS_VE_Plate9_H02.tsv.gz	0.043577	0.221874	G2M
PS_VE_Plate9_B02	lane6604_GGAGCTAC_TTCTAGCT_PS_VE_Plate9_B02_L001_R1_val_1_GRCm38_ERCC_hisat2	PS_VE_Plate9_B02	PS_VE_Plate9_B02	PS_VE_E6.5_7	PS_VE_Plate9	TRUE	TRUE	FALSE	E6.5	Nascent_mesoderm	Mesoderm	PS_VE_Plate9_B02.tsv.gz	-0.194737	0.197282	G2M
PS_VE_Plate9_F05	lane6604_TACGCTGC_AAGGCTAT_PS_VE_Plate9_F05_L001_R1_val_1_GRCm38_ERCC_hisat2	PS_VE_Plate9_F05	PS_VE_Plate9_F05	PS_VE_E6.5_7	PS_VE_Plate9	TRUE	TRUE	TRUE	E6.5	Epiblast	Epiblast	PS_VE_Plate9_F05.tsv.gz	0.0919988	0.109142	G2M
PS_VE_Plate9_C05	lane6604_TACGCTGC_CCTAGAGT_PS_VE_Plate9_C05_L001_R1_val_1_GRCm38_ERCC_hisat2	PS_VE_Plate9_C05	PS_VE_Plate9_C05	PS_VE_E6.5_7	PS_VE_Plate9	TRUE	TRUE	FALSE	E6.5	Epiblast	Epiblast	PS_VE_Plate9_C05.tsv.gz	0.0205468	0.291351	G2M
PS_VE_Plate9_E05	lane6604_TACGCTGC_CTATTAAG_PS_VE_Plate9_E05_L001_R1_val_1_GRCm38_ERCC_hisat2	PS_VE_Plate9_E05	PS_VE_Plate9_E05	PS_VE_E6.5_7	PS_VE_Plate9	TRUE	TRUE	TRUE	E6.5	Epiblast	Epiblast	PS_VE_Plate9_E05.tsv.gz	0.00618717	0.282379	G2M
PS_VE_Plate9_G05	lane6604_TACGCTGC_GAGCCTTA_PS_VE_Plate9_G05_L001_R1_val_1_GRCm38_ERCC_hisat2	PS_VE_Plate9_G05	PS_VE_Plate9_G05	PS_VE_E6.5_7	PS_VE_Plate9	TRUE	TRUE	TRUE	E6.5	Epiblast	Epiblast	PS_VE_Plate9_G05.tsv.gz	0.331821	-0.0135202	S
PS_VE_Plate9_D05	lane6604_TACGCTGC_GCGTAAGA_PS_VE_Plate9_D05_L001_R1_val_1_GRCm38_ERCC_hisat2	PS_VE_Plate9_D05	PS_VE_Plate9_D05	PS_VE_E6.5_7	PS_VE_Plate9	TRUE	TRUE	TRUE	E6.5	Epiblast	Epiblast	PS_VE_Plate9_D05.tsv.gz	-0.0485365	0.336005	G2M
PS_VE_Plate9_A05	lane6604_TACGCTGC_TCGACTAG_PS_VE_Plate9_A05_L001_R1_val_1_GRCm38_ERCC_hisat2	PS_VE_Plate9_A05	PS_VE_Plate9_A05	PS_VE_E6.5_7	PS_VE_Plate9	TRUE	TRUE	TRUE	E6.5	Nascent_mesoderm	Mesoderm	PS_VE_Plate9_A05.tsv.gz	-0.0942316	0.201394	G2M
PS_VE_Plate9_H05	lane6604_TACGCTGC_TTATGCGA_PS_VE_Plate9_H05_L001_R1_val_1_GRCm38_ERCC_hisat2	PS_VE_Plate9_H05	PS_VE_Plate9_H05	PS_VE_E6.5_7	PS_VE_Plate9	TRUE	TRUE	FALSE	E6.5	Epiblast	Epiblast	PS_VE_Plate9_H05.tsv.gz	-0.342165	-0.0931089	G1
PS_VE_Plate9_B05	lane6604_TACGCTGC_TTCTAGCT_PS_VE_Plate9_B05_L001_R1_val_1_GRCm38_ERCC_hisat2	PS_VE_Plate9_B05	PS_VE_Plate9_B05	PS_VE_E6.5_7	PS_VE_Plate9	TRUE	TRUE	FALSE	E6.5	Visceral_endoderm	Visceral_endoderm	PS_VE_Plate9_B05.tsv.gz	-0.241559	-0.143774	G1
PS_VE_Plate9_F07	lane6604_TAGCGCTC_AAGGCTAT_PS_VE_Plate9_F07_L001_R1_val_1_GRCm38_ERCC_hisat2	PS_VE_Plate9_F07	PS_VE_Plate9_F07	PS_VE_E6.5_7	PS_VE_Plate9	TRUE	TRUE	FALSE	E6.5	Epiblast	Epiblast	PS_VE_Plate9_F07.tsv.gz	0.0690716	0.117144	G2M
PS_VE_Plate9_C07	lane6604_TAGCGCTC_CCTAGAGT_PS_VE_Plate9_C07_L001_R1_val_1_GRCm38_ERCC_hisat2	PS_VE_Plate9_C07	PS_VE_Plate9_C07	PS_VE_E6.5_7	PS_VE_Plate9	TRUE	TRUE	TRUE	E6.5	Epiblast	Epiblast	PS_VE_Plate9_C07.tsv.gz	0.0476053	0.11645	G2M
PS_VE_Plate9_E07	lane6604_TAGCGCTC_CTATTAAG_PS_VE_Plate9_E07_L001_R1_val_1_GRCm38_ERCC_hisat2	PS_VE_Plate9_E07	PS_VE_Plate9_E07	PS_VE_E6.5_7	PS_VE_Plate9	TRUE	TRUE	TRUE	E6.5	Epiblast	Epiblast	PS_VE_Plate9_E07.tsv.gz	-0.0192025	0.113099	G2M
PS_VE_Plate9_D07	lane6604_TAGCGCTC_GCGTAAGA_PS_VE_Plate9_D07_L001_R1_val_1_GRCm38_ERCC_hisat2	PS_VE_Plate9_D07	PS_VE_Plate9_D07	PS_VE_E6.5_7	PS_VE_Plate9	TRUE	TRUE	TRUE	E6.5	Epiblast	Epiblast	PS_VE_Plate9_D07.tsv.gz	-0.0428239	0.16429	G2M
PS_VE_Plate9_A07	lane6604_TAGCGCTC_TCGACTAG_PS_VE_Plate9_A07_L001_R1_val_1_GRCm38_ERCC_hisat2	PS_VE_Plate9_A07	PS_VE_Plate9_A07	PS_VE_E6.5_7	PS_VE_Plate9	TRUE	TRUE	FALSE	E6.5	Visceral_endoderm	Visceral_endoderm	PS_VE_Plate9_A07.tsv.gz	-0.145153	-0.396834	G1
PS_VE_Plate9_H07	lane6604_TAGCGCTC_TTATGCGA_PS_VE_Plate9_H07_L001_R1_val_1_GRCm38_ERCC_hisat2	PS_VE_Plate9_H07	PS_VE_Plate9_H07	PS_VE_E6.5_7	PS_VE_Plate9	TRUE	TRUE	FALSE	E6.5	Epiblast	Epiblast	PS_VE_Plate9_H07.tsv.gz	-0.0856748	-0.148449	G1
PS_VE_Plate9_B07	lane6604_TAGCGCTC_TTCTAGCT_PS_VE_Plate9_B07_L001_R1_val_1_GRCm38_ERCC_hisat2	PS_VE_Plate9_B07	PS_VE_Plate9_B07	PS_VE_E6.5_7	PS_VE_Plate9	TRUE	TRUE	FALSE	E6.5	Nascent_mesoderm	Mesoderm	PS_VE_Plate9_B07.tsv.gz	-0.115269	0.087791	G2M
PS_VE_Plate9_F12	lane6604_TCGACGTC_AAGGCTAT_PS_VE_Plate9_F12_L001_R1_val_1_GRCm38_ERCC_hisat2	PS_VE_Plate9_F12	PS_VE_Plate9_F12	PS_VE_E6.5_7	PS_VE_Plate9	TRUE	TRUE	FALSE	E6.5	Epiblast	Epiblast	PS_VE_Plate9_F12.tsv.gz	0.0755993	0.0938679	G2M
PS_VE_Plate9_C12	lane6604_TCGACGTC_CCTAGAGT_PS_VE_Plate9_C12_L001_R1_val_1_GRCm38_ERCC_hisat2	PS_VE_Plate9_C12	PS_VE_Plate9_C12	PS_VE_E6.5_7	PS_VE_Plate9	TRUE	TRUE	TRUE	E6.5	Anterior_Primitive_Streak	Primitive_Streak	PS_VE_Plate9_C12.tsv.gz	-0.000972747	0.158272	G2M
PS_VE_Plate9_E12	lane6604_TCGACGTC_CTATTAAG_PS_VE_Plate9_E12_L001_R1_val_1_GRCm38_ERCC_hisat2	PS_VE_Plate9_E12	PS_VE_Plate9_E12	PS_VE_E6.5_7	PS_VE_Plate9	TRUE	TRUE	FALSE	E6.5	Epiblast	Epiblast	PS_VE_Plate9_E12.tsv.gz	0.155517	-0.164374	S
PS_VE_Plate9_G12	lane6604_TCGACGTC_GAGCCTTA_PS_VE_Plate9_G12_L001_R1_val_1_GRCm38_ERCC_hisat2	PS_VE_Plate9_G12	PS_VE_Plate9_G12	PS_VE_E6.5_7	PS_VE_Plate9	TRUE	TRUE	TRUE	E6.5	Epiblast	Epiblast	PS_VE_Plate9_G12.tsv.gz	0.104351	-0.0315688	S
PS_VE_Plate9_D12	lane6604_TCGACGTC_GCGTAAGA_PS_VE_Plate9_D12_L001_R1_val_1_GRCm38_ERCC_hisat2	PS_VE_Plate9_D12	PS_VE_Plate9_D12	PS_VE_E6.5_7	PS_VE_Plate9	TRUE	TRUE	TRUE	E6.5	Epiblast	Epiblast	PS_VE_Plate9_D12.tsv.gz	-0.0432087	0.16462	G2M
PS_VE_Plate9_A12	lane6604_TCGACGTC_TCGACTAG_PS_VE_Plate9_A12_L001_R1_val_1_GRCm38_ERCC_hisat2	PS_VE_Plate9_A12	PS_VE_Plate9_A12	PS_VE_E6.5_7	PS_VE_Plate9	TRUE	TRUE	TRUE	E6.5	Nascent_mesoderm	Mesoderm	PS_VE_Plate9_A12.tsv.gz	-0.0939261	0.0390607	G2M
PS_VE_Plate9_H12	lane6604_TCGACGTC_TTATGCGA_PS_VE_Plate9_H12_L001_R1_val_1_GRCm38_ERCC_hisat2	PS_VE_Plate9_H12	PS_VE_Plate9_H12	PS_VE_E6.5_7	PS_VE_Plate9	TRUE	TRUE	FALSE	E6.5	Epiblast	Epiblast	PS_VE_Plate9_H12.tsv.gz	0.0915398	0.0808334	S
PS_VE_Plate9_B12	lane6604_TCGACGTC_TTCTAGCT_PS_VE_Plate9_B12_L001_R1_val_1_GRCm38_ERCC_hisat2	PS_VE_Plate9_B12	PS_VE_Plate9_B12	PS_VE_E6.5_7	PS_VE_Plate9	TRUE	TRUE	TRUE	E6.5	Nascent_mesoderm	Mesoderm	PS_VE_Plate9_B12.tsv.gz	-0.111919	0.132929	G2M
PS_VE_Plate9_F11	lane6604_TGCAGCTA_AAGGCTAT_PS_VE_Plate9_F11_L001_R1_val_1_GRCm38_ERCC_hisat2	PS_VE_Plate9_F11	PS_VE_Plate9_F11	PS_VE_E6.5_7	PS_VE_Plate9	TRUE	TRUE	FALSE	E6.5	Epiblast	Epiblast	PS_VE_Plate9_F11.tsv.gz	0.248163	-0.0824996	S
PS_VE_Plate9_C11	lane6604_TGCAGCTA_CCTAGAGT_PS_VE_Plate9_C11_L001_R1_val_1_GRCm38_ERCC_hisat2	PS_VE_Plate9_C11	PS_VE_Plate9_C11	PS_VE_E6.5_7	PS_VE_Plate9	TRUE	TRUE	TRUE	E6.5	Epiblast	Epiblast	PS_VE_Plate9_C11.tsv.gz	-0.0269588	0.379735	G2M
PS_VE_Plate9_E11	lane6604_TGCAGCTA_CTATTAAG_PS_VE_Plate9_E11_L001_R1_val_1_GRCm38_ERCC_hisat2	PS_VE_Plate9_E11	PS_VE_Plate9_E11	PS_VE_E6.5_7	PS_VE_Plate9	TRUE	TRUE	TRUE	E6.5	Epiblast	Epiblast	PS_VE_Plate9_E11.tsv.gz	0.0408484	0.0482568	G2M
PS_VE_Plate9_G11	lane6604_TGCAGCTA_GAGCCTTA_PS_VE_Plate9_G11_L001_R1_val_1_GRCm38_ERCC_hisat2	PS_VE_Plate9_G11	PS_VE_Plate9_G11	PS_VE_E6.5_7	PS_VE_Plate9	TRUE	TRUE	FALSE	E6.5	Epiblast	Epiblast	PS_VE_Plate9_G11.tsv.gz	0.0743358	0.24083	G2M
PS_VE_Plate9_D11	lane6604_TGCAGCTA_GCGTAAGA_PS_VE_Plate9_D11_L001_R1_val_1_GRCm38_ERCC_hisat2	PS_VE_Plate9_D11	PS_VE_Plate9_D11	PS_VE_E6.5_7	PS_VE_Plate9	TRUE	TRUE	TRUE	E6.5	Primitive_Streak	Primitive_Streak	PS_VE_Plate9_D11.tsv.gz	0.193002	-0.0575693	S
PS_VE_Plate9_A11	lane6604_TGCAGCTA_TCGACTAG_PS_VE_Plate9_A11_L001_R1_val_1_GRCm38_ERCC_hisat2	PS_VE_Plate9_A11	PS_VE_Plate9_A11	PS_VE_E6.5_7	PS_VE_Plate9	TRUE	TRUE	TRUE	E6.5	Primitive_Streak	Primitive_Streak	PS_VE_Plate9_A11.tsv.gz	0.323413	-0.122575	S
PS_VE_Plate9_H11	lane6604_TGCAGCTA_TTATGCGA_PS_VE_Plate9_H11_L001_R1_val_1_GRCm38_ERCC_hisat2	PS_VE_Plate9_H11	PS_VE_Plate9_H11	PS_VE_E6.5_7	PS_VE_Plate9	TRUE	TRUE	FALSE	E6.5	Epiblast	Epiblast	PS_VE_Plate9_H11.tsv.gz	-0.0303275	0.248257	G2M
PS_VE_Plate9_B11	lane6604_TGCAGCTA_TTCTAGCT_PS_VE_Plate9_B11_L001_R1_val_1_GRCm38_ERCC_hisat2	PS_VE_Plate9_B11	PS_VE_Plate9_B11	PS_VE_E6.5_7	PS_VE_Plate9	TRUE	TRUE	TRUE	E6.5	Nascent_mesoderm	Mesoderm	PS_VE_Plate9_B11.tsv.gz	0.0404332	0.0660541	G2M
E7.5_Plate1_A3	lane5753_AGGCAGAA_TCGACTAG_E7_5_Plate1_cell_17_A3_L001_R1_trimmed_GRCm38_ERCC_hisat2	E7.5_Plate1_A3	E7.5_Plate1_A3	E7.5_embryo1	E7.5_Plate1	TRUE	TRUE	TRUE	E7.5	Gut	Endoderm	E7.5_Plate1_A3.tsv.gz	-0.0612565	-0.136013	G1
E7.5_Plate1_H3	lane5753_AGGCAGAA_TTATGCGA_E7_5_Plate1_cell_24_H3_L001_R1_trimmed_GRCm38_ERCC_hisat2	E7.5_Plate1_H3	E7.5_Plate1_H3	E7.5_embryo1	E7.5_Plate1	TRUE	TRUE	TRUE	E7.5	Embryonic_endoderm	Endoderm	E7.5_Plate1_H3.tsv.gz	0.086401	-0.110817	S
E7.5_Plate1_G2	lane5753_CGTACTAG_GAGCCTTA_E7_5_Plate1_cell_15_G2_L001_R1_trimmed_GRCm38_ERCC_hisat2	E7.5_Plate1_G2	E7.5_Plate1_G2	E7.5_embryo1	E7.5_Plate1	TRUE	TRUE	FALSE	E7.5	Gut	Endoderm	E7.5_Plate1_G2.tsv.gz	-0.227913	0.319902	G2M
E7.5_Plate1_D2	lane5753_CGTACTAG_GCGTAAGA_E7_5_Plate1_cell_12_D2_L001_R1_trimmed_GRCm38_ERCC_hisat2	E7.5_Plate1_D2	E7.5_Plate1_D2	E7.5_embryo1	E7.5_Plate1	TRUE	TRUE	TRUE	E7.5	Notochord	Endoderm	E7.5_Plate1_D2.tsv.gz	-0.305749	-0.521678	G1
E7.5_Plate1_D7	lane5753_CTCTCTAC_GCGTAAGA_E7_5_Plate1_cell_52_D7_L001_R1_trimmed_GRCm38_ERCC_hisat2	E7.5_Plate1_D7	E7.5_Plate1_D7	E7.5_embryo1	E7.5_Plate1	TRUE	TRUE	TRUE	E7.5	Notochord	Endoderm	E7.5_Plate1_D7.tsv.gz	-0.0932483	-0.431596	G1
E7.5_Plate1_F5	lane5753_GGACTCCT_AAGGCTAT_E7_5_Plate1_cell_38_F5_L001_R1_trimmed_GRCm38_ERCC_hisat2	E7.5_Plate1_F5	E7.5_Plate1_F5	E7.5_embryo1	E7.5_Plate1	TRUE	TRUE	TRUE	E7.5	Notochord	Endoderm	E7.5_Plate1_F5.tsv.gz	-0.319314	0.530353	G2M
E7.5_Plate1_A5	lane5753_GGACTCCT_TCGACTAG_E7_5_Plate1_cell_33_A5_L001_R1_trimmed_GRCm38_ERCC_hisat2	E7.5_Plate1_A5	E7.5_Plate1_A5	E7.5_embryo1	E7.5_Plate1	TRUE	TRUE	TRUE	E7.5	Gut	Endoderm	E7.5_Plate1_A5.tsv.gz	-0.179777	0.33439	G2M
E7.5_Plate1_B10	lane5753_GTAGAGGA_TTCTAGCT_E7_5_Plate1_cell_74_B10_L001_R1_trimmed_GRCm38_ERCC_hisat2	E7.5_Plate1_B10	E7.5_Plate1_B10	E7.5_embryo1	E7.5_Plate1	TRUE	TRUE	TRUE	E7.5	Embryonic_endoderm	Endoderm	E7.5_Plate1_B10.tsv.gz	-0.277077	0.446787	G2M
E7.5_Plate2_F9	lane5754_AAGAGGCA_AAGGCTAT_E7_5_Plate2_cell_70_F9_L001_R1_trimmed_GRCm38_ERCC_hisat2	E7.5_Plate2_F9	E7.5_Plate2_F9	E7.5_embryo2	E7.5_Plate2	TRUE	TRUE	FALSE	E7.5	Nascent_mesoderm	Mesoderm	E7.5_Plate2_F9.tsv.gz	-0.140939	-0.0413719	G1
E7.5_Plate2_C9	lane5754_AAGAGGCA_CCTAGAGT_E7_5_Plate2_cell_67_C9_L001_R1_trimmed_GRCm38_ERCC_hisat2	E7.5_Plate2_C9	E7.5_Plate2_C9	E7.5_embryo2	E7.5_Plate2	TRUE	TRUE	TRUE	E7.5	Caudal_epiblast	Primitive_Streak	E7.5_Plate2_C9.tsv.gz	0.00187909	-0.164152	S
E7.5_Plate2_G9	lane5754_AAGAGGCA_GAGCCTTA_E7_5_Plate2_cell_71_G9_L001_R1_trimmed_GRCm38_ERCC_hisat2	E7.5_Plate2_G9	E7.5_Plate2_G9	E7.5_embryo2	E7.5_Plate2	TRUE	TRUE	TRUE	E7.5	Rostral_neurectoderm	Ectoderm	E7.5_Plate2_G9.tsv.gz	-0.127144	0.160704	G2M
E7.5_Plate2_D9	lane5754_AAGAGGCA_GCGTAAGA_E7_5_Plate2_cell_68_D9_L001_R1_trimmed_GRCm38_ERCC_hisat2	E7.5_Plate2_D9	E7.5_Plate2_D9	E7.5_embryo2	E7.5_Plate2	TRUE	TRUE	TRUE	E7.5	Rostral_neurectoderm	Ectoderm	E7.5_Plate2_D9.tsv.gz	-0.017223	0.0371021	G2M
E7.5_Plate2_A9	lane5754_AAGAGGCA_TCGACTAG_E7_5_Plate2_cell_65_A9_L001_R1_trimmed_GRCm38_ERCC_hisat2	E7.5_Plate2_A9	E7.5_Plate2_A9	E7.5_embryo2	E7.5_Plate2	TRUE	TRUE	TRUE	E7.5	Mixed_mesoderm	Mesoderm	E7.5_Plate2_A9.tsv.gz	-0.117373	0.00590268	G2M
E7.5_Plate2_B9	lane5754_AAGAGGCA_TTCTAGCT_E7_5_Plate2_cell_66_B9_L001_R1_trimmed_GRCm38_ERCC_hisat2	E7.5_Plate2_B9	E7.5_Plate2_B9	E7.5_embryo2	E7.5_Plate2	TRUE	TRUE	TRUE	E7.5	Nascent_mesoderm	Mesoderm	E7.5_Plate2_B9.tsv.gz	0.188808	-0.202684	S
E7.5_Plate2_F3	lane5754_AGGCAGAA_AAGGCTAT_E7_5_Plate2_cell_22_F3_L001_R1_trimmed_GRCm38_ERCC_hisat2	E7.5_Plate2_F3	E7.5_Plate2_F3	E7.5_embryo2	E7.5_Plate2	TRUE	TRUE	TRUE	E7.5	Rostral_neurectoderm	Ectoderm	E7.5_Plate2_F3.tsv.gz	0.168936	-0.0929323	S
E7.5_Plate2_C3	lane5754_AGGCAGAA_CCTAGAGT_E7_5_Plate2_cell_19_C3_L001_R1_trimmed_GRCm38_ERCC_hisat2	E7.5_Plate2_C3	E7.5_Plate2_C3	E7.5_embryo2	E7.5_Plate2	TRUE	TRUE	TRUE	E7.5	Rostral_neurectoderm	Ectoderm	E7.5_Plate2_C3.tsv.gz	0.00105539	0.08999	G2M
E7.5_Plate2_E3	lane5754_AGGCAGAA_CTATTAAG_E7_5_Plate2_cell_21_E3_L001_R1_trimmed_GRCm38_ERCC_hisat2	E7.5_Plate2_E3	E7.5_Plate2_E3	E7.5_embryo2	E7.5_Plate2	TRUE	TRUE	TRUE	E7.5	Nascent_mesoderm	Mesoderm	E7.5_Plate2_E3.tsv.gz	-0.0171111	-0.0482549	G1
E7.5_Plate2_D3	lane5754_AGGCAGAA_GCGTAAGA_E7_5_Plate2_cell_20_D3_L001_R1_trimmed_GRCm38_ERCC_hisat2	E7.5_Plate2_D3	E7.5_Plate2_D3	E7.5_embryo2	E7.5_Plate2	TRUE	TRUE	TRUE	E7.5	Rostral_neurectoderm	Ectoderm	E7.5_Plate2_D3.tsv.gz	-0.0877096	0.295906	G2M
E7.5_Plate2_H3	lane5754_AGGCAGAA_TTATGCGA_E7_5_Plate2_cell_24_H3_L001_R1_trimmed_GRCm38_ERCC_hisat2	E7.5_Plate2_H3	E7.5_Plate2_H3	E7.5_embryo2	E7.5_Plate2	TRUE	TRUE	TRUE	E7.5	Mixed_mesoderm	Mesoderm	E7.5_Plate2_H3.tsv.gz	-0.100305	0.322265	G2M
E7.5_Plate2_C12	lane5754_ATCTCAGG_CCTAGAGT_E7_5_Plate2_cell_91_C12_L001_R1_trimmed_GRCm38_ERCC_hisat2	E7.5_Plate2_C12	E7.5_Plate2_C12	E7.5_embryo2	E7.5_Plate2	TRUE	TRUE	TRUE	E7.5	Mixed_mesoderm	Mesoderm	E7.5_Plate2_C12.tsv.gz	0.243965	-0.139838	S
E7.5_Plate2_E12	lane5754_ATCTCAGG_CTATTAAG_E7_5_Plate2_cell_93_E12_L001_R1_trimmed_GRCm38_ERCC_hisat2	E7.5_Plate2_E12	E7.5_Plate2_E12	E7.5_embryo2	E7.5_Plate2	TRUE	TRUE	TRUE	E7.5	Nascent_mesoderm	Mesoderm	E7.5_Plate2_E12.tsv.gz	-0.0411748	0.13649	G2M
E7.5_Plate2_G12	lane5754_ATCTCAGG_GAGCCTTA_E7_5_Plate2_cell_95_G12_L001_R1_trimmed_GRCm38_ERCC_hisat2	E7.5_Plate2_G12	E7.5_Plate2_G12	E7.5_embryo2	E7.5_Plate2	TRUE	TRUE	TRUE	E7.5	Mixed_mesoderm	Mesoderm	E7.5_Plate2_G12.tsv.gz	-0.0584071	-0.0443273	G1
E7.5_Plate2_A12	lane5754_ATCTCAGG_TCGACTAG_E7_5_Plate2_cell_89_A12_L001_R1_trimmed_GRCm38_ERCC_hisat2	E7.5_Plate2_A12	E7.5_Plate2_A12	E7.5_embryo2	E7.5_Plate2	TRUE	TRUE	TRUE	E7.5	Epiblast	Epiblast	E7.5_Plate2_A12.tsv.gz	0.05317	-0.0883787	S
E7.5_Plate2_B12	lane5754_ATCTCAGG_TTCTAGCT_E7_5_Plate2_cell_90_B12_L001_R1_trimmed_GRCm38_ERCC_hisat2	E7.5_Plate2_B12	E7.5_Plate2_B12	E7.5_embryo2	E7.5_Plate2	TRUE	TRUE	TRUE	E7.5	Rostral_neurectoderm	Ectoderm	E7.5_Plate2_B12.tsv.gz	0.0238617	0.157815	G2M
E7.5_Plate2_F8	lane5754_CGAGGCTG_AAGGCTAT_E7_5_Plate2_cell_62_F8_L001_R1_trimmed_GRCm38_ERCC_hisat2	E7.5_Plate2_F8	E7.5_Plate2_F8	E7.5_embryo2	E7.5_Plate2	TRUE	TRUE	TRUE	E7.5	Mixed_mesoderm	Mesoderm	E7.5_Plate2_F8.tsv.gz	0.0363636	0.0767209	G2M
E7.5_Plate2_G8	lane5754_CGAGGCTG_GAGCCTTA_E7_5_Plate2_cell_63_G8_L001_R1_trimmed_GRCm38_ERCC_hisat2	E7.5_Plate2_G8	E7.5_Plate2_G8	E7.5_embryo2	E7.5_Plate2	TRUE	TRUE	TRUE	E7.5	Nascent_mesoderm	Mesoderm	E7.5_Plate2_G8.tsv.gz	-0.00665192	-0.0844626	G1
E7.5_Plate2_D8	lane5754_CGAGGCTG_GCGTAAGA_E7_5_Plate2_cell_60_D8_L001_R1_trimmed_GRCm38_ERCC_hisat2	E7.5_Plate2_D8	E7.5_Plate2_D8	E7.5_embryo2	E7.5_Plate2	TRUE	TRUE	TRUE	E7.5	Mixed_mesoderm	Mesoderm	E7.5_Plate2_D8.tsv.gz	0.0349206	-0.0917603	S
E7.5_Plate2_H8	lane5754_CGAGGCTG_TTATGCGA_E7_5_Plate2_cell_64_H8_L001_R1_trimmed_GRCm38_ERCC_hisat2	E7.5_Plate2_H8	E7.5_Plate2_H8	E7.5_embryo2	E7.5_Plate2	TRUE	TRUE	TRUE	E7.5	Epiblast	Epiblast	E7.5_Plate2_H8.tsv.gz	0.155463	-0.11657	S
E7.5_Plate2_C2	lane5754_CGTACTAG_CCTAGAGT_E7_5_Plate2_cell_11_C2_L001_R1_trimmed_GRCm38_ERCC_hisat2	E7.5_Plate2_C2	E7.5_Plate2_C2	E7.5_embryo2	E7.5_Plate2	TRUE	TRUE	TRUE	E7.5	Caudal_epiblast	Primitive_Streak	E7.5_Plate2_C2.tsv.gz	0.17437	-0.10706	S
E7.5_Plate2_E2	lane5754_CGTACTAG_CTATTAAG_E7_5_Plate2_cell_13_E2_L001_R1_trimmed_GRCm38_ERCC_hisat2	E7.5_Plate2_E2	E7.5_Plate2_E2	E7.5_embryo2	E7.5_Plate2	TRUE	TRUE	TRUE	E7.5	Nascent_mesoderm	Mesoderm	E7.5_Plate2_E2.tsv.gz	-0.0972703	0.0483711	G2M
E7.5_Plate2_A2	lane5754_CGTACTAG_TCGACTAG_E7_5_Plate2_cell_9_A2_L001_R1_trimmed_GRCm38_ERCC_hisat2	E7.5_Plate2_A2	E7.5_Plate2_A2	E7.5_embryo2	E7.5_Plate2	TRUE	TRUE	FALSE	E7.5	Rostral_neurectoderm	Ectoderm	E7.5_Plate2_A2.tsv.gz	0.0618234	0.0525658	S
E7.5_Plate2_H2	lane5754_CGTACTAG_TTATGCGA_E7_5_Plate2_cell_16_H2_L001_R1_trimmed_GRCm38_ERCC_hisat2	E7.5_Plate2_H2	E7.5_Plate2_H2	E7.5_embryo2	E7.5_Plate2	TRUE	TRUE	TRUE	E7.5	Caudal_epiblast	Primitive_Streak	E7.5_Plate2_H2.tsv.gz	0.0178745	-0.0673478	S
E7.5_Plate2_F7	lane5754_CTCTCTAC_AAGGCTAT_E7_5_Plate2_cell_54_F7_L001_R1_trimmed_GRCm38_ERCC_hisat2	E7.5_Plate2_F7	E7.5_Plate2_F7	E7.5_embryo2	E7.5_Plate2	TRUE	TRUE	TRUE	E7.5	Epiblast	Epiblast	E7.5_Plate2_F7.tsv.gz	-0.0981324	0.0761787	G2M
E7.5_Plate2_E7	lane5754_CTCTCTAC_CTATTAAG_E7_5_Plate2_cell_53_E7_L001_R1_trimmed_GRCm38_ERCC_hisat2	E7.5_Plate2_E7	E7.5_Plate2_E7	E7.5_embryo2	E7.5_Plate2	TRUE	TRUE	TRUE	E7.5	Mesenchyme	Mesoderm	E7.5_Plate2_E7.tsv.gz	0.00441719	0.00548775	G2M
E7.5_Plate2_G7	lane5754_CTCTCTAC_GAGCCTTA_E7_5_Plate2_cell_55_G7_L001_R1_trimmed_GRCm38_ERCC_hisat2	E7.5_Plate2_G7	E7.5_Plate2_G7	E7.5_embryo2	E7.5_Plate2	TRUE	TRUE	FALSE	E7.5	Nascent_mesoderm	Mesoderm	E7.5_Plate2_G7.tsv.gz	0.179383	-0.174184	S
E7.5_Plate2_D7	lane5754_CTCTCTAC_GCGTAAGA_E7_5_Plate2_cell_52_D7_L001_R1_trimmed_GRCm38_ERCC_hisat2	E7.5_Plate2_D7	E7.5_Plate2_D7	E7.5_embryo2	E7.5_Plate2	TRUE	TRUE	TRUE	E7.5	Pharyngeal_mesoderm	Mesoderm	E7.5_Plate2_D7.tsv.gz	0.149028	-0.117154	S
E7.5_Plate2_H7	lane5754_CTCTCTAC_TTATGCGA_E7_5_Plate2_cell_56_H7_L001_R1_trimmed_GRCm38_ERCC_hisat2	E7.5_Plate2_H7	E7.5_Plate2_H7	E7.5_embryo2	E7.5_Plate2	TRUE	TRUE	TRUE	E7.5	Mixed_mesoderm	Mesoderm	E7.5_Plate2_H7.tsv.gz	-0.0287477	0.0468278	G2M
E7.5_Plate2_F11	lane5754_GCTCATGA_AAGGCTAT_E7_5_Plate2_cell_86_F11_L001_R1_trimmed_GRCm38_ERCC_hisat2	E7.5_Plate2_F11	E7.5_Plate2_F11	E7.5_embryo2	E7.5_Plate2	TRUE	TRUE	TRUE	E7.5	Epiblast	Epiblast	E7.5_Plate2_F11.tsv.gz	0.136204	-0.125138	S
E7.5_Plate2_C11	lane5754_GCTCATGA_CCTAGAGT_E7_5_Plate2_cell_83_C11_L001_R1_trimmed_GRCm38_ERCC_hisat2	E7.5_Plate2_C11	E7.5_Plate2_C11	E7.5_embryo2	E7.5_Plate2	TRUE	TRUE	TRUE	E7.5	Mixed_mesoderm	Mesoderm	E7.5_Plate2_C11.tsv.gz	0.27272	-0.0361474	S
E7.5_Plate2_E11	lane5754_GCTCATGA_CTATTAAG_E7_5_Plate2_cell_85_E11_L001_R1_trimmed_GRCm38_ERCC_hisat2	E7.5_Plate2_E11	E7.5_Plate2_E11	E7.5_embryo2	E7.5_Plate2	TRUE	TRUE	TRUE	E7.5	Nascent_mesoderm	Mesoderm	E7.5_Plate2_E11.tsv.gz	-0.022579	0.0554451	G2M
E7.5_Plate2_D11	lane5754_GCTCATGA_GCGTAAGA_E7_5_Plate2_cell_84_D11_L001_R1_trimmed_GRCm38_ERCC_hisat2	E7.5_Plate2_D11	E7.5_Plate2_D11	E7.5_embryo2	E7.5_Plate2	TRUE	TRUE	TRUE	E7.5	Nascent_mesoderm	Mesoderm	E7.5_Plate2_D11.tsv.gz	-0.371935	0.36435	G2M
E7.5_Plate2_A11	lane5754_GCTCATGA_TCGACTAG_E7_5_Plate2_cell_81_A11_L001_R1_trimmed_GRCm38_ERCC_hisat2	E7.5_Plate2_A11	E7.5_Plate2_A11	E7.5_embryo2	E7.5_Plate2	TRUE	TRUE	TRUE	E7.5	Pharyngeal_mesoderm	Mesoderm	E7.5_Plate2_A11.tsv.gz	-0.0288422	-0.0596287	G1
E7.5_Plate2_H11	lane5754_GCTCATGA_TTATGCGA_E7_5_Plate2_cell_88_H11_L001_R1_trimmed_GRCm38_ERCC_hisat2	E7.5_Plate2_H11	E7.5_Plate2_H11	E7.5_embryo2	E7.5_Plate2	TRUE	TRUE	TRUE	E7.5	ExE_mesoderm	Mesoderm	E7.5_Plate2_H11.tsv.gz	0.123913	-0.0902718	S
E7.5_Plate2_F5	lane5754_GGACTCCT_AAGGCTAT_E7_5_Plate2_cell_38_F5_L001_R1_trimmed_GRCm38_ERCC_hisat2	E7.5_Plate2_F5	E7.5_Plate2_F5	E7.5_embryo2	E7.5_Plate2	TRUE	TRUE	TRUE	E7.5	Mixed_mesoderm	Mesoderm	E7.5_Plate2_F5.tsv.gz	0.0196627	-0.00284453	S
E7.5_Plate2_C5	lane5754_GGACTCCT_CCTAGAGT_E7_5_Plate2_cell_35_C5_L001_R1_trimmed_GRCm38_ERCC_hisat2	E7.5_Plate2_C5	E7.5_Plate2_C5	E7.5_embryo2	E7.5_Plate2	TRUE	TRUE	TRUE	E7.5	Mixed_mesoderm	Mesoderm	E7.5_Plate2_C5.tsv.gz	0.251951	-0.142922	S
E7.5_Plate2_E5	lane5754_GGACTCCT_CTATTAAG_E7_5_Plate2_cell_37_E5_L001_R1_trimmed_GRCm38_ERCC_hisat2	E7.5_Plate2_E5	E7.5_Plate2_E5	E7.5_embryo2	E7.5_Plate2	TRUE	TRUE	TRUE	E7.5	Mixed_mesoderm	Mesoderm	E7.5_Plate2_E5.tsv.gz	-0.00714343	0.0219345	G2M
E7.5_Plate2_G5	lane5754_GGACTCCT_GAGCCTTA_E7_5_Plate2_cell_39_G5_L001_R1_trimmed_GRCm38_ERCC_hisat2	E7.5_Plate2_G5	E7.5_Plate2_G5	E7.5_embryo2	E7.5_Plate2	TRUE	TRUE	TRUE	E7.5	Nascent_mesoderm	Mesoderm	E7.5_Plate2_G5.tsv.gz	0.0813021	-0.0707963	S
E7.5_Plate2_D5	lane5754_GGACTCCT_GCGTAAGA_E7_5_Plate2_cell_36_D5_L001_R1_trimmed_GRCm38_ERCC_hisat2	E7.5_Plate2_D5	E7.5_Plate2_D5	E7.5_embryo2	E7.5_Plate2	TRUE	TRUE	TRUE	E7.5	Rostral_neurectoderm	Ectoderm	E7.5_Plate2_D5.tsv.gz	0.113168	-0.0871596	S
E7.5_Plate2_H5	lane5754_GGACTCCT_TTATGCGA_E7_5_Plate2_cell_40_H5_L001_R1_trimmed_GRCm38_ERCC_hisat2	E7.5_Plate2_H5	E7.5_Plate2_H5	E7.5_embryo2	E7.5_Plate2	TRUE	TRUE	TRUE	E7.5	Rostral_neurectoderm	Ectoderm	E7.5_Plate2_H5.tsv.gz	0.0713758	-0.0422318	S
E7.5_Plate2_B5	lane5754_GGACTCCT_TTCTAGCT_E7_5_Plate2_cell_34_B5_L001_R1_trimmed_GRCm38_ERCC_hisat2	E7.5_Plate2_B5	E7.5_Plate2_B5	E7.5_embryo2	E7.5_Plate2	TRUE	TRUE	TRUE	E7.5	Gut	Endoderm	E7.5_Plate2_B5.tsv.gz	0.0591569	-0.158817	S
E7.5_Plate2_F10	lane5754_GTAGAGGA_AAGGCTAT_E7_5_Plate2_cell_78_F10_L001_R1_trimmed_GRCm38_ERCC_hisat2	E7.5_Plate2_F10	E7.5_Plate2_F10	E7.5_embryo2	E7.5_Plate2	TRUE	TRUE	TRUE	E7.5	Mesenchyme	Mesoderm	E7.5_Plate2_F10.tsv.gz	0.133521	-0.0962925	S
E7.5_Plate2_C10	lane5754_GTAGAGGA_CCTAGAGT_E7_5_Plate2_cell_75_C10_L001_R1_trimmed_GRCm38_ERCC_hisat2	E7.5_Plate2_C10	E7.5_Plate2_C10	E7.5_embryo2	E7.5_Plate2	TRUE	TRUE	TRUE	E7.5	Caudal_epiblast	Primitive_Streak	E7.5_Plate2_C10.tsv.gz	-0.115335	0.194013	G2M
E7.5_Plate2_E10	lane5754_GTAGAGGA_CTATTAAG_E7_5_Plate2_cell_77_E10_L001_R1_trimmed_GRCm38_ERCC_hisat2	E7.5_Plate2_E10	E7.5_Plate2_E10	E7.5_embryo2	E7.5_Plate2	TRUE	TRUE	TRUE	E7.5	Mixed_mesoderm	Mesoderm	E7.5_Plate2_E10.tsv.gz	0.104107	-0.21141	S
E7.5_Plate2_G10	lane5754_GTAGAGGA_GAGCCTTA_E7_5_Plate2_cell_79_G10_L001_R1_trimmed_GRCm38_ERCC_hisat2	E7.5_Plate2_G10	E7.5_Plate2_G10	E7.5_embryo2	E7.5_Plate2	TRUE	TRUE	TRUE	E7.5	Epiblast	Epiblast	E7.5_Plate2_G10.tsv.gz	-0.105213	0.260379	G2M
E7.5_Plate2_A10	lane5754_GTAGAGGA_TCGACTAG_E7_5_Plate2_cell_73_A10_L001_R1_trimmed_GRCm38_ERCC_hisat2	E7.5_Plate2_A10	E7.5_Plate2_A10	E7.5_embryo2	E7.5_Plate2	TRUE	TRUE	TRUE	E7.5	Paraxial_mesoderm	Mesoderm	E7.5_Plate2_A10.tsv.gz	0.14108	-0.110256	S
E7.5_Plate2_H10	lane5754_GTAGAGGA_TTATGCGA_E7_5_Plate2_cell_80_H10_L001_R1_trimmed_GRCm38_ERCC_hisat2	E7.5_Plate2_H10	E7.5_Plate2_H10	E7.5_embryo2	E7.5_Plate2	TRUE	TRUE	TRUE	E7.5	Mixed_mesoderm	Mesoderm	E7.5_Plate2_H10.tsv.gz	-0.112557	0.027859	G2M
E7.5_Plate2_B10	lane5754_GTAGAGGA_TTCTAGCT_E7_5_Plate2_cell_74_B10_L001_R1_trimmed_GRCm38_ERCC_hisat2	E7.5_Plate2_B10	E7.5_Plate2_B10	E7.5_embryo2	E7.5_Plate2	TRUE	TRUE	TRUE	E7.5	Epiblast	Epiblast	E7.5_Plate2_B10.tsv.gz	0.231222	-0.25754	S
E7.5_Plate2_C1	lane5754_TAAGGCGA_CCTAGAGT_E7_5_Plate2_cell_3_C1_L001_R1_trimmed_GRCm38_ERCC_hisat2	E7.5_Plate2_C1	E7.5_Plate2_C1	E7.5_embryo2	E7.5_Plate2	TRUE	TRUE	TRUE	E7.5	Gut	Endoderm	E7.5_Plate2_C1.tsv.gz	-0.109062	-0.11751	G1
E7.5_Plate2_D1	lane5754_TAAGGCGA_GCGTAAGA_E7_5_Plate2_cell_4_D1_L001_R1_trimmed_GRCm38_ERCC_hisat2	E7.5_Plate2_D1	E7.5_Plate2_D1	E7.5_embryo2	E7.5_Plate2	TRUE	TRUE	TRUE	E7.5	Gut	Endoderm	E7.5_Plate2_D1.tsv.gz	-0.190097	0.239025	G2M
E7.5_Plate2_H1	lane5754_TAAGGCGA_TTATGCGA_E7_5_Plate2_cell_8_H1_L001_R1_trimmed_GRCm38_ERCC_hisat2	E7.5_Plate2_H1	E7.5_Plate2_H1	E7.5_embryo2	E7.5_Plate2	TRUE	TRUE	TRUE	E7.5	Rostral_neurectoderm	Ectoderm	E7.5_Plate2_H1.tsv.gz	0.0508597	0.0878341	G2M
E7.5_Plate2_B1	lane5754_TAAGGCGA_TTCTAGCT_E7_5_Plate2_cell_2_B1_L001_R1_trimmed_GRCm38_ERCC_hisat2	E7.5_Plate2_B1	E7.5_Plate2_B1	E7.5_embryo2	E7.5_Plate2	TRUE	TRUE	FALSE	E7.5	Caudal_epiblast	Primitive_Streak	E7.5_Plate2_B1.tsv.gz	0.124746	-0.102512	S
E7.5_Plate2_C6	lane5754_TAGGCATG_CCTAGAGT_E7_5_Plate2_cell_43_C6_L001_R1_trimmed_GRCm38_ERCC_hisat2	E7.5_Plate2_C6	E7.5_Plate2_C6	E7.5_embryo2	E7.5_Plate2	TRUE	TRUE	TRUE	E7.5	Rostral_neurectoderm	Ectoderm	E7.5_Plate2_C6.tsv.gz	-0.041221	0.253972	G2M
E7.5_Plate2_E6	lane5754_TAGGCATG_CTATTAAG_E7_5_Plate2_cell_45_E6_L001_R1_trimmed_GRCm38_ERCC_hisat2	E7.5_Plate2_E6	E7.5_Plate2_E6	E7.5_embryo2	E7.5_Plate2	TRUE	TRUE	TRUE	E7.5	Epiblast	Epiblast	E7.5_Plate2_E6.tsv.gz	-0.0667053	0.198246	G2M
E7.5_Plate2_D6	lane5754_TAGGCATG_GCGTAAGA_E7_5_Plate2_cell_44_D6_L001_R1_trimmed_GRCm38_ERCC_hisat2	E7.5_Plate2_D6	E7.5_Plate2_D6	E7.5_embryo2	E7.5_Plate2	TRUE	TRUE	TRUE	E7.5	Caudal_epiblast	Primitive_Streak	E7.5_Plate2_D6.tsv.gz	-0.0975885	0.306342	G2M
E7.5_Plate2_H6	lane5754_TAGGCATG_TTATGCGA_E7_5_Plate2_cell_48_H6_L001_R1_trimmed_GRCm38_ERCC_hisat2	E7.5_Plate2_H6	E7.5_Plate2_H6	E7.5_embryo2	E7.5_Plate2	TRUE	TRUE	TRUE	E7.5	Nascent_mesoderm	Mesoderm	E7.5_Plate2_H6.tsv.gz	0.199908	-0.128833	S
E7.5_Plate2_B6	lane5754_TAGGCATG_TTCTAGCT_E7_5_Plate2_cell_42_B6_L001_R1_trimmed_GRCm38_ERCC_hisat2	E7.5_Plate2_B6	E7.5_Plate2_B6	E7.5_embryo2	E7.5_Plate2	TRUE	TRUE	TRUE	E7.5	Nascent_mesoderm	Mesoderm	E7.5_Plate2_B6.tsv.gz	-0.0639471	-0.0810319	G1
E7.5_Plate2_C4	lane5754_TCCTGAGC_CCTAGAGT_E7_5_Plate2_cell_27_C4_L001_R1_trimmed_GRCm38_ERCC_hisat2	E7.5_Plate2_C4	E7.5_Plate2_C4	E7.5_embryo2	E7.5_Plate2	TRUE	TRUE	TRUE	E7.5	Epiblast	Epiblast	E7.5_Plate2_C4.tsv.gz	-0.127191	0.214917	G2M
E7.5_Plate2_E4	lane5754_TCCTGAGC_CTATTAAG_E7_5_Plate2_cell_29_E4_L001_R1_trimmed_GRCm38_ERCC_hisat2	E7.5_Plate2_E4	E7.5_Plate2_E4	E7.5_embryo2	E7.5_Plate2	TRUE	TRUE	TRUE	E7.5	Nascent_mesoderm	Mesoderm	E7.5_Plate2_E4.tsv.gz	-0.175553	0.315564	G2M
E7.5_Plate2_G4	lane5754_TCCTGAGC_GAGCCTTA_E7_5_Plate2_cell_31_G4_L001_R1_trimmed_GRCm38_ERCC_hisat2	E7.5_Plate2_G4	E7.5_Plate2_G4	E7.5_embryo2	E7.5_Plate2	TRUE	TRUE	TRUE	E7.5	Mixed_mesoderm	Mesoderm	E7.5_Plate2_G4.tsv.gz	0.0463267	0.0241394	S
E7.5_Plate2_D4	lane5754_TCCTGAGC_GCGTAAGA_E7_5_Plate2_cell_28_D4_L001_R1_trimmed_GRCm38_ERCC_hisat2	E7.5_Plate2_D4	E7.5_Plate2_D4	E7.5_embryo2	E7.5_Plate2	TRUE	TRUE	TRUE	E7.5	Rostral_neurectoderm	Ectoderm	E7.5_Plate2_D4.tsv.gz	0.22348	-0.0520377	S
E7.5_Plate2_H4	lane5754_TCCTGAGC_TTATGCGA_E7_5_Plate2_cell_32_H4_L001_R1_trimmed_GRCm38_ERCC_hisat2	E7.5_Plate2_H4	E7.5_Plate2_H4	E7.5_embryo2	E7.5_Plate2	TRUE	TRUE	TRUE	E7.5	Rostral_neurectoderm	Ectoderm	E7.5_Plate2_H4.tsv.gz	-0.114393	0.259224	G2M
E7.5_Plate4_F9	lane5763_AAGAGGCA_AAGGCTAT_E7_5_Plate4_cell_70_F9_L001_R1_trimmed_GRCm38_ERCC_hisat2	E7.5_Plate4_F9	E7.5_Plate4_F9	E7.5_embryo4	E7.5_Plate4	TRUE	TRUE	TRUE	E7.5	Rostral_neurectoderm	Ectoderm	E7.5_Plate4_F9.tsv.gz	-0.149851	0.0250562	G2M
E7.5_Plate4_C9	lane5763_AAGAGGCA_CCTAGAGT_E7_5_Plate4_cell_67_C9_L001_R1_trimmed_GRCm38_ERCC_hisat2	E7.5_Plate4_C9	E7.5_Plate4_C9	E7.5_embryo4	E7.5_Plate4	TRUE	TRUE	TRUE	E7.5	Nascent_mesoderm	Mesoderm	E7.5_Plate4_C9.tsv.gz	-0.210612	0.204096	G2M
E7.5_Plate4_G9	lane5763_AAGAGGCA_GAGCCTTA_E7_5_Plate4_cell_71_G9_L001_R1_trimmed_GRCm38_ERCC_hisat2	E7.5_Plate4_G9	E7.5_Plate4_G9	E7.5_embryo4	E7.5_Plate4	TRUE	TRUE	TRUE	E7.5	Nascent_mesoderm	Mesoderm	E7.5_Plate4_G9.tsv.gz	-0.178347	0.173703	G2M
E7.5_Plate4_D9	lane5763_AAGAGGCA_GCGTAAGA_E7_5_Plate4_cell_68_D9_L001_R1_trimmed_GRCm38_ERCC_hisat2	E7.5_Plate4_D9	E7.5_Plate4_D9	E7.5_embryo4	E7.5_Plate4	TRUE	TRUE	TRUE	E7.5	Nascent_mesoderm	Mesoderm	E7.5_Plate4_D9.tsv.gz	0.0506498	-0.195485	S
E7.5_Plate4_A9	lane5763_AAGAGGCA_TCGACTAG_E7_5_Plate4_cell_65_A9_L001_R1_trimmed_GRCm38_ERCC_hisat2	E7.5_Plate4_A9	E7.5_Plate4_A9	E7.5_embryo4	E7.5_Plate4	TRUE	TRUE	TRUE	E7.5	Embryonic_endoderm	Endoderm	E7.5_Plate4_A9.tsv.gz	-0.221324	-0.112302	G1
E7.5_Plate4_H9	lane5763_AAGAGGCA_TTATGCGA_E7_5_Plate4_cell_72_H9_L001_R1_trimmed_GRCm38_ERCC_hisat2	E7.5_Plate4_H9	E7.5_Plate4_H9	E7.5_embryo4	E7.5_Plate4	TRUE	TRUE	TRUE	E7.5	Rostral_neurectoderm	Ectoderm	E7.5_Plate4_H9.tsv.gz	-0.0214238	-0.106014	G1
E7.5_Plate4_B9	lane5763_AAGAGGCA_TTCTAGCT_E7_5_Plate4_cell_66_B9_L001_R1_trimmed_GRCm38_ERCC_hisat2	E7.5_Plate4_B9	E7.5_Plate4_B9	E7.5_embryo4	E7.5_Plate4	TRUE	TRUE	TRUE	E7.5	Rostral_neurectoderm	Ectoderm	E7.5_Plate4_B9.tsv.gz	0.141013	-0.221798	S
E7.5_Plate3_E1	lane5763_ACTCGCTA_AAGGAGTA_E7_5_Plate3_cell_5_E1_L001_R1_trimmed_GRCm38_ERCC_hisat2	E7.5_Plate3_E1	E7.5_Plate3_E1	E7.5_embryo3	E7.5_Plate3	TRUE	TRUE	TRUE	E7.5	Caudal_epiblast	Primitive_Streak	E7.5_Plate3_E1.tsv.gz	0.0164177	-0.165726	S
E7.5_Plate3_D1	lane5763_ACTCGCTA_ACTGCATA_E7_5_Plate3_cell_4_D1_L001_R1_trimmed_GRCm38_ERCC_hisat2	E7.5_Plate3_D1	E7.5_Plate3_D1	E7.5_embryo3	E7.5_Plate3	TRUE	TRUE	TRUE	E7.5	Nascent_mesoderm	Mesoderm	E7.5_Plate3_D1.tsv.gz	0.282711	-0.15511	S
E7.5_Plate3_G1	lane5763_ACTCGCTA_CGTCTAAT_E7_5_Plate3_cell_7_G1_L001_R1_trimmed_GRCm38_ERCC_hisat2	E7.5_Plate3_G1	E7.5_Plate3_G1	E7.5_embryo3	E7.5_Plate3	TRUE	TRUE	TRUE	E7.5	Anterior_Primitive_Streak	Primitive_Streak	E7.5_Plate3_G1.tsv.gz	0.185029	-0.206985	S
E7.5_Plate3_F1	lane5763_ACTCGCTA_CTAAGCCT_E7_5_Plate3_cell_6_F1_L001_R1_trimmed_GRCm38_ERCC_hisat2	E7.5_Plate3_F1	E7.5_Plate3_F1	E7.5_embryo3	E7.5_Plate3	TRUE	TRUE	TRUE	E7.5	Notochord	Endoderm	E7.5_Plate3_F1.tsv.gz	-0.117527	-0.374906	G1
E7.5_Plate3_A1	lane5763_ACTCGCTA_CTCTCTAT_E7_5_Plate3_cell_1_A1_L001_R1_trimmed_GRCm38_ERCC_hisat2	E7.5_Plate3_A1	E7.5_Plate3_A1	E7.5_embryo3	E7.5_Plate3	TRUE	TRUE	TRUE	E7.5	Mixed_mesoderm	Mesoderm	E7.5_Plate3_A1.tsv.gz	0.134503	-0.0982803	S
E7.5_Plate3_C1	lane5763_ACTCGCTA_GTAAGGAG_E7_5_Plate3_cell_3_C1_L001_R1_trimmed_GRCm38_ERCC_hisat2	E7.5_Plate3_C1	E7.5_Plate3_C1	E7.5_embryo3	E7.5_Plate3	TRUE	TRUE	TRUE	E7.5	Mixed_mesoderm	Mesoderm	E7.5_Plate3_C1.tsv.gz	-0.165738	0.185077	G2M
E7.5_Plate3_B1	lane5763_ACTCGCTA_TATCCTCT_E7_5_Plate3_cell_2_B1_L001_R1_trimmed_GRCm38_ERCC_hisat2	E7.5_Plate3_B1	E7.5_Plate3_B1	E7.5_embryo3	E7.5_Plate3	TRUE	TRUE	TRUE	E7.5	Rostral_neurectoderm	Ectoderm	E7.5_Plate3_B1.tsv.gz	0.0398779	0.247724	G2M
E7.5_Plate3_H1	lane5763_ACTCGCTA_TCTCTCCG_E7_5_Plate3_cell_8_H1_L001_R1_trimmed_GRCm38_ERCC_hisat2	E7.5_Plate3_H1	E7.5_Plate3_H1	E7.5_embryo3	E7.5_Plate3	TRUE	TRUE	FALSE	E7.5	Epiblast	Epiblast	E7.5_Plate3_H1.tsv.gz	0.161899	-0.00564491	S
E7.5_Plate3_E8	lane5763_ACTGAGCG_AAGGAGTA_E7_5_Plate3_cell_61_E8_L001_R1_trimmed_GRCm38_ERCC_hisat2	E7.5_Plate3_E8	E7.5_Plate3_E8	E7.5_embryo3	E7.5_Plate3	TRUE	TRUE	TRUE	E7.5	Gut	Endoderm	E7.5_Plate3_E8.tsv.gz	-0.138188	0.00735895	G2M
E7.5_Plate3_D8	lane5763_ACTGAGCG_ACTGCATA_E7_5_Plate3_cell_60_D8_L001_R1_trimmed_GRCm38_ERCC_hisat2	E7.5_Plate3_D8	E7.5_Plate3_D8	E7.5_embryo3	E7.5_Plate3	TRUE	TRUE	TRUE	E7.5	Rostral_neurectoderm	Ectoderm	E7.5_Plate3_D8.tsv.gz	0.221559	-0.087321	S
E7.5_Plate3_G8	lane5763_ACTGAGCG_CGTCTAAT_E7_5_Plate3_cell_63_G8_L001_R1_trimmed_GRCm38_ERCC_hisat2	E7.5_Plate3_G8	E7.5_Plate3_G8	E7.5_embryo3	E7.5_Plate3	TRUE	TRUE	TRUE	E7.5	Rostral_neurectoderm	Ectoderm	E7.5_Plate3_G8.tsv.gz	-0.098079	0.157403	G2M
E7.5_Plate3_A8	lane5763_ACTGAGCG_CTCTCTAT_E7_5_Plate3_cell_57_A8_L001_R1_trimmed_GRCm38_ERCC_hisat2	E7.5_Plate3_A8	E7.5_Plate3_A8	E7.5_embryo3	E7.5_Plate3	TRUE	TRUE	TRUE	E7.5	Nascent_mesoderm	Mesoderm	E7.5_Plate3_A8.tsv.gz	-0.102839	0.00804167	G2M
E7.5_Plate3_C8	lane5763_ACTGAGCG_GTAAGGAG_E7_5_Plate3_cell_59_C8_L001_R1_trimmed_GRCm38_ERCC_hisat2	E7.5_Plate3_C8	E7.5_Plate3_C8	E7.5_embryo3	E7.5_Plate3	TRUE	TRUE	FALSE	E7.5	Rostral_neurectoderm	Ectoderm	E7.5_Plate3_C8.tsv.gz	0.267732	-0.18125	S
E7.5_Plate3_B8	lane5763_ACTGAGCG_TATCCTCT_E7_5_Plate3_cell_58_B8_L001_R1_trimmed_GRCm38_ERCC_hisat2	E7.5_Plate3_B8	E7.5_Plate3_B8	E7.5_embryo3	E7.5_Plate3	TRUE	TRUE	TRUE	E7.5	Gut	Endoderm	E7.5_Plate3_B8.tsv.gz	-0.290015	0.246448	G2M
E7.5_Plate3_H8	lane5763_ACTGAGCG_TCTCTCCG_E7_5_Plate3_cell_64_H8_L001_R1_trimmed_GRCm38_ERCC_hisat2	E7.5_Plate3_H8	E7.5_Plate3_H8	E7.5_embryo3	E7.5_Plate3	TRUE	TRUE	FALSE	E7.5	Epiblast	Epiblast	E7.5_Plate3_H8.tsv.gz	-0.0865571	0.0851935	G2M
E7.5_Plate4_F3	lane5763_AGGCAGAA_AAGGCTAT_E7_5_Plate4_cell_22_F3_L001_R1_trimmed_GRCm38_ERCC_hisat2	E7.5_Plate4_F3	E7.5_Plate4_F3	E7.5_embryo4	E7.5_Plate4	TRUE	TRUE	TRUE	E7.5	Epiblast	Epiblast	E7.5_Plate4_F3.tsv.gz	-0.157185	0.14277	G2M
E7.5_Plate4_C3	lane5763_AGGCAGAA_CCTAGAGT_E7_5_Plate4_cell_19_C3_L001_R1_trimmed_GRCm38_ERCC_hisat2	E7.5_Plate4_C3	E7.5_Plate4_C3	E7.5_embryo4	E7.5_Plate4	TRUE	TRUE	TRUE	E7.5	Nascent_mesoderm	Mesoderm	E7.5_Plate4_C3.tsv.gz	-0.101467	0.261298	G2M
E7.5_Plate4_E3	lane5763_AGGCAGAA_CTATTAAG_E7_5_Plate4_cell_21_E3_L001_R1_trimmed_GRCm38_ERCC_hisat2	E7.5_Plate4_E3	E7.5_Plate4_E3	E7.5_embryo4	E7.5_Plate4	TRUE	TRUE	TRUE	E7.5	Nascent_mesoderm	Mesoderm	E7.5_Plate4_E3.tsv.gz	-0.134342	-0.0951427	G1
E7.5_Plate4_D3	lane5763_AGGCAGAA_GCGTAAGA_E7_5_Plate4_cell_20_D3_L001_R1_trimmed_GRCm38_ERCC_hisat2	E7.5_Plate4_D3	E7.5_Plate4_D3	E7.5_embryo4	E7.5_Plate4	TRUE	TRUE	TRUE	E7.5	Caudal_epiblast	Primitive_Streak	E7.5_Plate4_D3.tsv.gz	0.0346708	0.173769	G2M
E7.5_Plate4_A3	lane5763_AGGCAGAA_TCGACTAG_E7_5_Plate4_cell_17_A3_L001_R1_trimmed_GRCm38_ERCC_hisat2	E7.5_Plate4_A3	E7.5_Plate4_A3	E7.5_embryo4	E7.5_Plate4	TRUE	TRUE	TRUE	E7.5	Nascent_mesoderm	Mesoderm	E7.5_Plate4_A3.tsv.gz	0.105088	-0.0254589	S
E7.5_Plate4_H3	lane5763_AGGCAGAA_TTATGCGA_E7_5_Plate4_cell_24_H3_L001_R1_trimmed_GRCm38_ERCC_hisat2	E7.5_Plate4_H3	E7.5_Plate4_H3	E7.5_embryo4	E7.5_Plate4	TRUE	TRUE	TRUE	E7.5	Nascent_mesoderm	Mesoderm	E7.5_Plate4_H3.tsv.gz	0.051214	0.0993236	G2M
E7.5_Plate4_B3	lane5763_AGGCAGAA_TTCTAGCT_E7_5_Plate4_cell_18_B3_L001_R1_trimmed_GRCm38_ERCC_hisat2	E7.5_Plate4_B3	E7.5_Plate4_B3	E7.5_embryo4	E7.5_Plate4	TRUE	TRUE	TRUE	E7.5	Nascent_mesoderm	Mesoderm	E7.5_Plate4_B3.tsv.gz	-0.0476267	0.389771	G2M
E7.5_Plate4_F12	lane5763_ATCTCAGG_AAGGCTAT_E7_5_Plate4_cell_94_F12_L001_R1_trimmed_GRCm38_ERCC_hisat2	E7.5_Plate4_F12	E7.5_Plate4_F12	E7.5_embryo4	E7.5_Plate4	TRUE	TRUE	TRUE	E7.5	Caudal_epiblast	Primitive_Streak	E7.5_Plate4_F12.tsv.gz	-0.119305	0.178168	G2M
E7.5_Plate4_C12	lane5763_ATCTCAGG_CCTAGAGT_E7_5_Plate4_cell_91_C12_L001_R1_trimmed_GRCm38_ERCC_hisat2	E7.5_Plate4_C12	E7.5_Plate4_C12	E7.5_embryo4	E7.5_Plate4	TRUE	TRUE	TRUE	E7.5	Rostral_neurectoderm	Ectoderm	E7.5_Plate4_C12.tsv.gz	-0.107161	-0.0755605	G1
E7.5_Plate4_E12	lane5763_ATCTCAGG_CTATTAAG_E7_5_Plate4_cell_93_E12_L001_R1_trimmed_GRCm38_ERCC_hisat2	E7.5_Plate4_E12	E7.5_Plate4_E12	E7.5_embryo4	E7.5_Plate4	TRUE	TRUE	TRUE	E7.5	Mixed_mesoderm	Mesoderm	E7.5_Plate4_E12.tsv.gz	0.0201363	-0.0940878	S
E7.5_Plate4_G12	lane5763_ATCTCAGG_GAGCCTTA_E7_5_Plate4_cell_95_G12_L001_R1_trimmed_GRCm38_ERCC_hisat2	E7.5_Plate4_G12	E7.5_Plate4_G12	E7.5_embryo4	E7.5_Plate4	TRUE	TRUE	TRUE	E7.5	Nascent_mesoderm	Mesoderm	E7.5_Plate4_G12.tsv.gz	-0.159392	0.110621	G2M
E7.5_Plate4_D12	lane5763_ATCTCAGG_GCGTAAGA_E7_5_Plate4_cell_92_D12_L001_R1_trimmed_GRCm38_ERCC_hisat2	E7.5_Plate4_D12	E7.5_Plate4_D12	E7.5_embryo4	E7.5_Plate4	TRUE	TRUE	TRUE	E7.5	Embryonic_endoderm	Endoderm	E7.5_Plate4_D12.tsv.gz	0.0190987	0.0558163	G2M
E7.5_Plate4_A12	lane5763_ATCTCAGG_TCGACTAG_E7_5_Plate4_cell_89_A12_L001_R1_trimmed_GRCm38_ERCC_hisat2	E7.5_Plate4_A12	E7.5_Plate4_A12	E7.5_embryo4	E7.5_Plate4	TRUE	TRUE	TRUE	E7.5	Nascent_mesoderm	Mesoderm	E7.5_Plate4_A12.tsv.gz	-0.12393	0.181996	G2M
E7.5_Plate3_E6	lane5763_ATGCGCAG_AAGGAGTA_E7_5_Plate3_cell_45_E6_L001_R1_trimmed_GRCm38_ERCC_hisat2	E7.5_Plate3_E6	E7.5_Plate3_E6	E7.5_embryo3	E7.5_Plate3	TRUE	TRUE	TRUE	E7.5	Gut	Endoderm	E7.5_Plate3_E6.tsv.gz	-0.00591394	0.133233	G2M
E7.5_Plate3_D6	lane5763_ATGCGCAG_ACTGCATA_E7_5_Plate3_cell_44_D6_L001_R1_trimmed_GRCm38_ERCC_hisat2	E7.5_Plate3_D6	E7.5_Plate3_D6	E7.5_embryo3	E7.5_Plate3	TRUE	TRUE	TRUE	E7.5	Embryonic_endoderm	Endoderm	E7.5_Plate3_D6.tsv.gz	-0.331673	0.272427	G2M
E7.5_Plate3_G6	lane5763_ATGCGCAG_CGTCTAAT_E7_5_Plate3_cell_47_G6_L001_R1_trimmed_GRCm38_ERCC_hisat2	E7.5_Plate3_G6	E7.5_Plate3_G6	E7.5_embryo3	E7.5_Plate3	TRUE	TRUE	TRUE	E7.5	Primitive_Streak	Primitive_Streak	E7.5_Plate3_G6.tsv.gz	0.182345	-0.191285	S
E7.5_Plate3_F6	lane5763_ATGCGCAG_CTAAGCCT_E7_5_Plate3_cell_46_F6_L001_R1_trimmed_GRCm38_ERCC_hisat2	E7.5_Plate3_F6	E7.5_Plate3_F6	E7.5_embryo3	E7.5_Plate3	TRUE	TRUE	TRUE	E7.5	Notochord	Endoderm	E7.5_Plate3_F6.tsv.gz	-0.119754	-0.523309	G1
E7.5_Plate3_C6	lane5763_ATGCGCAG_GTAAGGAG_E7_5_Plate3_cell_43_C6_L001_R1_trimmed_GRCm38_ERCC_hisat2	E7.5_Plate3_C6	E7.5_Plate3_C6	E7.5_embryo3	E7.5_Plate3	TRUE	TRUE	TRUE	E7.5	Mixed_mesoderm	Mesoderm	E7.5_Plate3_C6.tsv.gz	0.202465	-0.297965	S
E7.5_Plate3_H6	lane5763_ATGCGCAG_TCTCTCCG_E7_5_Plate3_cell_48_H6_L001_R1_trimmed_GRCm38_ERCC_hisat2	E7.5_Plate3_H6	E7.5_Plate3_H6	E7.5_embryo3	E7.5_Plate3	TRUE	TRUE	TRUE	E7.5	Caudal_epiblast	Primitive_Streak	E7.5_Plate3_H6.tsv.gz	0.157012	-0.0389778	S
E7.5_Plate3_D9	lane5763_CCTAAGAC_ACTGCATA_E7_5_Plate3_cell_68_D9_L001_R1_trimmed_GRCm38_ERCC_hisat2	E7.5_Plate3_D9	E7.5_Plate3_D9	E7.5_embryo3	E7.5_Plate3	TRUE	TRUE	TRUE	E7.5	Epiblast	Epiblast	E7.5_Plate3_D9.tsv.gz	0.00393268	0.129496	G2M
E7.5_Plate3_G9	lane5763_CCTAAGAC_CGTCTAAT_E7_5_Plate3_cell_71_G9_L001_R1_trimmed_GRCm38_ERCC_hisat2	E7.5_Plate3_G9	E7.5_Plate3_G9	E7.5_embryo3	E7.5_Plate3	TRUE	TRUE	TRUE	E7.5	Notochord	Endoderm	E7.5_Plate3_G9.tsv.gz	-0.306083	0.13712	G2M
E7.5_Plate3_A9	lane5763_CCTAAGAC_CTCTCTAT_E7_5_Plate3_cell_65_A9_L001_R1_trimmed_GRCm38_ERCC_hisat2	E7.5_Plate3_A9	E7.5_Plate3_A9	E7.5_embryo3	E7.5_Plate3	TRUE	TRUE	TRUE	E7.5	Mixed_mesoderm	Mesoderm	E7.5_Plate3_A9.tsv.gz	0.0254741	0.237355	G2M
E7.5_Plate3_C9	lane5763_CCTAAGAC_GTAAGGAG_E7_5_Plate3_cell_67_C9_L001_R1_trimmed_GRCm38_ERCC_hisat2	E7.5_Plate3_C9	E7.5_Plate3_C9	E7.5_embryo3	E7.5_Plate3	TRUE	TRUE	TRUE	E7.5	Nascent_mesoderm	Mesoderm	E7.5_Plate3_C9.tsv.gz	-0.173988	0.25918	G2M
E7.5_Plate3_B9	lane5763_CCTAAGAC_TATCCTCT_E7_5_Plate3_cell_66_B9_L001_R1_trimmed_GRCm38_ERCC_hisat2	E7.5_Plate3_B9	E7.5_Plate3_B9	E7.5_embryo3	E7.5_Plate3	TRUE	TRUE	TRUE	E7.5	Mixed_mesoderm	Mesoderm	E7.5_Plate3_B9.tsv.gz	0.187866	-0.19201	S
E7.5_Plate3_H9	lane5763_CCTAAGAC_TCTCTCCG_E7_5_Plate3_cell_72_H9_L001_R1_trimmed_GRCm38_ERCC_hisat2	E7.5_Plate3_H9	E7.5_Plate3_H9	E7.5_embryo3	E7.5_Plate3	TRUE	TRUE	TRUE	E7.5	Gut	Endoderm	E7.5_Plate3_H9.tsv.gz	-0.0328939	0.0184412	G2M
E7.5_Plate4_F8	lane5763_CGAGGCTG_AAGGCTAT_E7_5_Plate4_cell_62_F8_L001_R1_trimmed_GRCm38_ERCC_hisat2	E7.5_Plate4_F8	E7.5_Plate4_F8	E7.5_embryo4	E7.5_Plate4	TRUE	TRUE	TRUE	E7.5	Visceral_endoderm	Endoderm	E7.5_Plate4_F8.tsv.gz	0.0789833	-0.135585	S
E7.5_Plate4_E8	lane5763_CGAGGCTG_CTATTAAG_E7_5_Plate4_cell_61_E8_L001_R1_trimmed_GRCm38_ERCC_hisat2	E7.5_Plate4_E8	E7.5_Plate4_E8	E7.5_embryo4	E7.5_Plate4	TRUE	TRUE	TRUE	E7.5	Nascent_mesoderm	Mesoderm	E7.5_Plate4_E8.tsv.gz	-0.0837021	-0.0995761	G1
E7.5_Plate4_G8	lane5763_CGAGGCTG_GAGCCTTA_E7_5_Plate4_cell_63_G8_L001_R1_trimmed_GRCm38_ERCC_hisat2	E7.5_Plate4_G8	E7.5_Plate4_G8	E7.5_embryo4	E7.5_Plate4	TRUE	TRUE	TRUE	E7.5	Rostral_neurectoderm	Ectoderm	E7.5_Plate4_G8.tsv.gz	-0.06121	0.116428	G2M
E7.5_Plate4_D8	lane5763_CGAGGCTG_GCGTAAGA_E7_5_Plate4_cell_60_D8_L001_R1_trimmed_GRCm38_ERCC_hisat2	E7.5_Plate4_D8	E7.5_Plate4_D8	E7.5_embryo4	E7.5_Plate4	TRUE	TRUE	TRUE	E7.5	Nascent_mesoderm	Mesoderm	E7.5_Plate4_D8.tsv.gz	-0.0177204	0.284691	G2M
E7.5_Plate4_A8	lane5763_CGAGGCTG_TCGACTAG_E7_5_Plate4_cell_57_A8_L001_R1_trimmed_GRCm38_ERCC_hisat2	E7.5_Plate4_A8	E7.5_Plate4_A8	E7.5_embryo4	E7.5_Plate4	TRUE	TRUE	TRUE	E7.5	Nascent_mesoderm	Mesoderm	E7.5_Plate4_A8.tsv.gz	-0.14971	0.284326	G2M
E7.5_Plate4_H8	lane5763_CGAGGCTG_TTATGCGA_E7_5_Plate4_cell_64_H8_L001_R1_trimmed_GRCm38_ERCC_hisat2	E7.5_Plate4_H8	E7.5_Plate4_H8	E7.5_embryo4	E7.5_Plate4	TRUE	TRUE	TRUE	E7.5	Nascent_mesoderm	Mesoderm	E7.5_Plate4_H8.tsv.gz	-0.029002	-0.130725	G1
E7.5_Plate4_B8	lane5763_CGAGGCTG_TTCTAGCT_E7_5_Plate4_cell_58_B8_L001_R1_trimmed_GRCm38_ERCC_hisat2	E7.5_Plate4_B8	E7.5_Plate4_B8	E7.5_embryo4	E7.5_Plate4	TRUE	TRUE	TRUE	E7.5	Nascent_mesoderm	Mesoderm	E7.5_Plate4_B8.tsv.gz	-0.182854	0.173228	G2M
E7.5_Plate3_E10	lane5763_CGATCAGT_AAGGAGTA_E7_5_Plate3_cell_77_E10_L001_R1_trimmed_GRCm38_ERCC_hisat2	E7.5_Plate3_E10	E7.5_Plate3_E10	E7.5_embryo3	E7.5_Plate3	TRUE	TRUE	TRUE	E7.5	Mixed_mesoderm	Mesoderm	E7.5_Plate3_E10.tsv.gz	0.218435	-0.158379	S
E7.5_Plate3_D10	lane5763_CGATCAGT_ACTGCATA_E7_5_Plate3_cell_76_D10_L001_R1_trimmed_GRCm38_ERCC_hisat2	E7.5_Plate3_D10	E7.5_Plate3_D10	E7.5_embryo3	E7.5_Plate3	TRUE	TRUE	TRUE	E7.5	Epiblast	Epiblast	E7.5_Plate3_D10.tsv.gz	0.0555963	-0.0611767	S
E7.5_Plate3_G10	lane5763_CGATCAGT_CGTCTAAT_E7_5_Plate3_cell_79_G10_L001_R1_trimmed_GRCm38_ERCC_hisat2	E7.5_Plate3_G10	E7.5_Plate3_G10	E7.5_embryo3	E7.5_Plate3	TRUE	TRUE	TRUE	E7.5	Epiblast	Epiblast	E7.5_Plate3_G10.tsv.gz	-0.00601076	0.158337	G2M
E7.5_Plate3_F10	lane5763_CGATCAGT_CTAAGCCT_E7_5_Plate3_cell_78_F10_L001_R1_trimmed_GRCm38_ERCC_hisat2	E7.5_Plate3_F10	E7.5_Plate3_F10	E7.5_embryo3	E7.5_Plate3	TRUE	TRUE	TRUE	E7.5	Mesenchyme	Mesoderm	E7.5_Plate3_F10.tsv.gz	-0.0944943	0.245406	G2M
E7.5_Plate3_A10	lane5763_CGATCAGT_CTCTCTAT_E7_5_Plate3_cell_73_A10_L001_R1_trimmed_GRCm38_ERCC_hisat2	E7.5_Plate3_A10	E7.5_Plate3_A10	E7.5_embryo3	E7.5_Plate3	TRUE	TRUE	TRUE	E7.5	Rostral_neurectoderm	Ectoderm	E7.5_Plate3_A10.tsv.gz	0.26259	-0.114852	S
E7.5_Plate3_C10	lane5763_CGATCAGT_GTAAGGAG_E7_5_Plate3_cell_75_C10_L001_R1_trimmed_GRCm38_ERCC_hisat2	E7.5_Plate3_C10	E7.5_Plate3_C10	E7.5_embryo3	E7.5_Plate3	TRUE	TRUE	TRUE	E7.5	Rostral_neurectoderm	Ectoderm	E7.5_Plate3_C10.tsv.gz	-0.0910495	0.326442	G2M
E7.5_Plate3_B10	lane5763_CGATCAGT_TATCCTCT_E7_5_Plate3_cell_74_B10_L001_R1_trimmed_GRCm38_ERCC_hisat2	E7.5_Plate3_B10	E7.5_Plate3_B10	E7.5_embryo3	E7.5_Plate3	TRUE	TRUE	TRUE	E7.5	Visceral_endoderm	Endoderm	E7.5_Plate3_B10.tsv.gz	-0.189721	-0.219747	G1
E7.5_Plate3_H10	lane5763_CGATCAGT_TCTCTCCG_E7_5_Plate3_cell_80_H10_L001_R1_trimmed_GRCm38_ERCC_hisat2	E7.5_Plate3_H10	E7.5_Plate3_H10	E7.5_embryo3	E7.5_Plate3	TRUE	TRUE	TRUE	E7.5	Caudal_epiblast	Primitive_Streak	E7.5_Plate3_H10.tsv.gz	0.214826	-0.172204	S
E7.5_Plate3_E4	lane5763_CGGAGCCT_AAGGAGTA_E7_5_Plate3_cell_29_E4_L001_R1_trimmed_GRCm38_ERCC_hisat2	E7.5_Plate3_E4	E7.5_Plate3_E4	E7.5_embryo3	E7.5_Plate3	TRUE	TRUE	TRUE	E7.5	Caudal_epiblast	Primitive_Streak	E7.5_Plate3_E4.tsv.gz	0.148069	-0.113357	S
E7.5_Plate3_D4	lane5763_CGGAGCCT_ACTGCATA_E7_5_Plate3_cell_28_D4_L001_R1_trimmed_GRCm38_ERCC_hisat2	E7.5_Plate3_D4	E7.5_Plate3_D4	E7.5_embryo3	E7.5_Plate3	TRUE	TRUE	TRUE	E7.5	Nascent_mesoderm	Mesoderm	E7.5_Plate3_D4.tsv.gz	0.156086	-0.221398	S
E7.5_Plate3_G4	lane5763_CGGAGCCT_CGTCTAAT_E7_5_Plate3_cell_31_G4_L001_R1_trimmed_GRCm38_ERCC_hisat2	E7.5_Plate3_G4	E7.5_Plate3_G4	E7.5_embryo3	E7.5_Plate3	TRUE	TRUE	TRUE	E7.5	Epiblast	Epiblast	E7.5_Plate3_G4.tsv.gz	-0.0375952	0.0388226	G2M
E7.5_Plate3_F4	lane5763_CGGAGCCT_CTAAGCCT_E7_5_Plate3_cell_30_F4_L001_R1_trimmed_GRCm38_ERCC_hisat2	E7.5_Plate3_F4	E7.5_Plate3_F4	E7.5_embryo3	E7.5_Plate3	TRUE	TRUE	TRUE	E7.5	Primitive_Streak	Primitive_Streak	E7.5_Plate3_F4.tsv.gz	0.193482	-0.229092	S
E7.5_Plate3_A4	lane5763_CGGAGCCT_CTCTCTAT_E7_5_Plate3_cell_25_A4_L001_R1_trimmed_GRCm38_ERCC_hisat2	E7.5_Plate3_A4	E7.5_Plate3_A4	E7.5_embryo3	E7.5_Plate3	TRUE	TRUE	TRUE	E7.5	Rostral_neurectoderm	Ectoderm	E7.5_Plate3_A4.tsv.gz	0.00710751	0.222355	G2M
E7.5_Plate3_C4	lane5763_CGGAGCCT_GTAAGGAG_E7_5_Plate3_cell_27_C4_L001_R1_trimmed_GRCm38_ERCC_hisat2	E7.5_Plate3_C4	E7.5_Plate3_C4	E7.5_embryo3	E7.5_Plate3	TRUE	TRUE	TRUE	E7.5	Rostral_neurectoderm	Ectoderm	E7.5_Plate3_C4.tsv.gz	0.129974	-0.15869	S
E7.5_Plate3_B4	lane5763_CGGAGCCT_TATCCTCT_E7_5_Plate3_cell_26_B4_L001_R1_trimmed_GRCm38_ERCC_hisat2	E7.5_Plate3_B4	E7.5_Plate3_B4	E7.5_embryo3	E7.5_Plate3	TRUE	TRUE	TRUE	E7.5	Notochord	Endoderm	E7.5_Plate3_B4.tsv.gz	0.137637	-0.0916364	S
E7.5_Plate3_H4	lane5763_CGGAGCCT_TCTCTCCG_E7_5_Plate3_cell_32_H4_L001_R1_trimmed_GRCm38_ERCC_hisat2	E7.5_Plate3_H4	E7.5_Plate3_H4	E7.5_embryo3	E7.5_Plate3	TRUE	TRUE	TRUE	E7.5	Gut	Endoderm	E7.5_Plate3_H4.tsv.gz	-0.0540946	-0.0196155	G1
E7.5_Plate4_H2	lane5763_CGTACTAG_TTATGCGA_E7_5_Plate4_cell_16_H2_L001_R1_trimmed_GRCm38_ERCC_hisat2	E7.5_Plate4_H2	E7.5_Plate4_H2	E7.5_embryo4	E7.5_Plate4	TRUE	TRUE	TRUE	E7.5	Caudal_epiblast	Primitive_Streak	E7.5_Plate4_H2.tsv.gz	-0.122747	-0.0453372	G1
E7.5_Plate4_B2	lane5763_CGTACTAG_TTCTAGCT_E7_5_Plate4_cell_10_B2_L001_R1_trimmed_GRCm38_ERCC_hisat2	E7.5_Plate4_B2	E7.5_Plate4_B2	E7.5_embryo4	E7.5_Plate4	TRUE	TRUE	FALSE	E7.5	Epiblast	Epiblast	E7.5_Plate4_B2.tsv.gz	-0.17371	0.0128618	G2M
E7.5_Plate4_F7	lane5763_CTCTCTAC_AAGGCTAT_E7_5_Plate4_cell_54_F7_L001_R1_trimmed_GRCm38_ERCC_hisat2	E7.5_Plate4_F7	E7.5_Plate4_F7	E7.5_embryo4	E7.5_Plate4	TRUE	TRUE	TRUE	E7.5	Nascent_mesoderm	Mesoderm	E7.5_Plate4_F7.tsv.gz	0.131933	-0.136051	S
E7.5_Plate4_C7	lane5763_CTCTCTAC_CCTAGAGT_E7_5_Plate4_cell_51_C7_L001_R1_trimmed_GRCm38_ERCC_hisat2	E7.5_Plate4_C7	E7.5_Plate4_C7	E7.5_embryo4	E7.5_Plate4	TRUE	TRUE	TRUE	E7.5	Nascent_mesoderm	Mesoderm	E7.5_Plate4_C7.tsv.gz	0.065571	-0.10987	S
E7.5_Plate4_E7	lane5763_CTCTCTAC_CTATTAAG_E7_5_Plate4_cell_53_E7_L001_R1_trimmed_GRCm38_ERCC_hisat2	E7.5_Plate4_E7	E7.5_Plate4_E7	E7.5_embryo4	E7.5_Plate4	TRUE	TRUE	TRUE	E7.5	Nascent_mesoderm	Mesoderm	E7.5_Plate4_E7.tsv.gz	-0.0440151	-0.166611	G1
E7.5_Plate4_G7	lane5763_CTCTCTAC_GAGCCTTA_E7_5_Plate4_cell_55_G7_L001_R1_trimmed_GRCm38_ERCC_hisat2	E7.5_Plate4_G7	E7.5_Plate4_G7	E7.5_embryo4	E7.5_Plate4	TRUE	TRUE	TRUE	E7.5	Nascent_mesoderm	Mesoderm	E7.5_Plate4_G7.tsv.gz	0.0276855	-0.0119269	S
E7.5_Plate4_D7	lane5763_CTCTCTAC_GCGTAAGA_E7_5_Plate4_cell_52_D7_L001_R1_trimmed_GRCm38_ERCC_hisat2	E7.5_Plate4_D7	E7.5_Plate4_D7	E7.5_embryo4	E7.5_Plate4	TRUE	TRUE	TRUE	E7.5	Nascent_mesoderm	Mesoderm	E7.5_Plate4_D7.tsv.gz	-0.0396965	-0.20071	G1
E7.5_Plate4_A7	lane5763_CTCTCTAC_TCGACTAG_E7_5_Plate4_cell_49_A7_L001_R1_trimmed_GRCm38_ERCC_hisat2	E7.5_Plate4_A7	E7.5_Plate4_A7	E7.5_embryo4	E7.5_Plate4	TRUE	TRUE	TRUE	E7.5	Nascent_mesoderm	Mesoderm	E7.5_Plate4_A7.tsv.gz	-0.0750367	-0.04075	G1
E7.5_Plate4_H7	lane5763_CTCTCTAC_TTATGCGA_E7_5_Plate4_cell_56_H7_L001_R1_trimmed_GRCm38_ERCC_hisat2	E7.5_Plate4_H7	E7.5_Plate4_H7	E7.5_embryo4	E7.5_Plate4	TRUE	TRUE	TRUE	E7.5	Rostral_neurectoderm	Ectoderm	E7.5_Plate4_H7.tsv.gz	-0.140825	0.25882	G2M
E7.5_Plate4_B7	lane5763_CTCTCTAC_TTCTAGCT_E7_5_Plate4_cell_50_B7_L001_R1_trimmed_GRCm38_ERCC_hisat2	E7.5_Plate4_B7	E7.5_Plate4_B7	E7.5_embryo4	E7.5_Plate4	TRUE	TRUE	TRUE	E7.5	Epiblast	Epiblast	E7.5_Plate4_B7.tsv.gz	0.082733	-0.0862904	S
E7.5_Plate3_E3	lane5763_GCGTAGTA_AAGGAGTA_E7_5_Plate3_cell_21_E3_L001_R1_trimmed_GRCm38_ERCC_hisat2	E7.5_Plate3_E3	E7.5_Plate3_E3	E7.5_embryo3	E7.5_Plate3	TRUE	TRUE	TRUE	E7.5	Epiblast	Epiblast	E7.5_Plate3_E3.tsv.gz	0.155526	-0.0924859	S
E7.5_Plate3_D3	lane5763_GCGTAGTA_ACTGCATA_E7_5_Plate3_cell_20_D3_L001_R1_trimmed_GRCm38_ERCC_hisat2	E7.5_Plate3_D3	E7.5_Plate3_D3	E7.5_embryo3	E7.5_Plate3	TRUE	TRUE	TRUE	E7.5	Nascent_mesoderm	Mesoderm	E7.5_Plate3_D3.tsv.gz	-0.211845	0.206901	G2M
E7.5_Plate3_G3	lane5763_GCGTAGTA_CGTCTAAT_E7_5_Plate3_cell_23_G3_L001_R1_trimmed_GRCm38_ERCC_hisat2	E7.5_Plate3_G3	E7.5_Plate3_G3	E7.5_embryo3	E7.5_Plate3	TRUE	TRUE	TRUE	E7.5	Mixed_mesoderm	Mesoderm	E7.5_Plate3_G3.tsv.gz	0.111517	-0.128196	S
E7.5_Plate3_F3	lane5763_GCGTAGTA_CTAAGCCT_E7_5_Plate3_cell_22_F3_L001_R1_trimmed_GRCm38_ERCC_hisat2	E7.5_Plate3_F3	E7.5_Plate3_F3	E7.5_embryo3	E7.5_Plate3	TRUE	TRUE	TRUE	E7.5	Mixed_mesoderm	Mesoderm	E7.5_Plate3_F3.tsv.gz	0.107385	-0.0566335	S
E7.5_Plate3_A3	lane5763_GCGTAGTA_CTCTCTAT_E7_5_Plate3_cell_17_A3_L001_R1_trimmed_GRCm38_ERCC_hisat2	E7.5_Plate3_A3	E7.5_Plate3_A3	E7.5_embryo3	E7.5_Plate3	TRUE	TRUE	TRUE	E7.5	Mixed_mesoderm	Mesoderm	E7.5_Plate3_A3.tsv.gz	-0.116152	-0.0145012	G1
E7.5_Plate3_C3	lane5763_GCGTAGTA_GTAAGGAG_E7_5_Plate3_cell_19_C3_L001_R1_trimmed_GRCm38_ERCC_hisat2	E7.5_Plate3_C3	E7.5_Plate3_C3	E7.5_embryo3	E7.5_Plate3	TRUE	TRUE	TRUE	E7.5	Mixed_mesoderm	Mesoderm	E7.5_Plate3_C3.tsv.gz	-0.00437655	-0.0902336	G1
E7.5_Plate3_H3	lane5763_GCGTAGTA_TCTCTCCG_E7_5_Plate3_cell_24_H3_L001_R1_trimmed_GRCm38_ERCC_hisat2	E7.5_Plate3_H3	E7.5_Plate3_H3	E7.5_embryo3	E7.5_Plate3	TRUE	TRUE	FALSE	E7.5	Epiblast	Epiblast	E7.5_Plate3_H3.tsv.gz	0.147782	-0.0360767	S
E7.5_Plate4_C11	lane5763_GCTCATGA_CCTAGAGT_E7_5_Plate4_cell_83_C11_L001_R1_trimmed_GRCm38_ERCC_hisat2	E7.5_Plate4_C11	E7.5_Plate4_C11	E7.5_embryo4	E7.5_Plate4	TRUE	TRUE	TRUE	E7.5	Embryonic_endoderm	Endoderm	E7.5_Plate4_C11.tsv.gz	-0.106245	-0.0142821	G1
E7.5_Plate4_D11	lane5763_GCTCATGA_GCGTAAGA_E7_5_Plate4_cell_84_D11_L001_R1_trimmed_GRCm38_ERCC_hisat2	E7.5_Plate4_D11	E7.5_Plate4_D11	E7.5_embryo4	E7.5_Plate4	TRUE	TRUE	TRUE	E7.5	Rostral_neurectoderm	Ectoderm	E7.5_Plate4_D11.tsv.gz	0.140701	-0.144745	S
E7.5_Plate4_A11	lane5763_GCTCATGA_TCGACTAG_E7_5_Plate4_cell_81_A11_L001_R1_trimmed_GRCm38_ERCC_hisat2	E7.5_Plate4_A11	E7.5_Plate4_A11	E7.5_embryo4	E7.5_Plate4	TRUE	TRUE	TRUE	E7.5	Primitive_Streak	Primitive_Streak	E7.5_Plate4_A11.tsv.gz	0.224108	-0.171133	S
E7.5_Plate4_H11	lane5763_GCTCATGA_TTATGCGA_E7_5_Plate4_cell_88_H11_L001_R1_trimmed_GRCm38_ERCC_hisat2	E7.5_Plate4_H11	E7.5_Plate4_H11	E7.5_embryo4	E7.5_Plate4	TRUE	TRUE	TRUE	E7.5	Rostral_neurectoderm	Ectoderm	E7.5_Plate4_H11.tsv.gz	-0.146529	0.103508	G2M
E7.5_Plate4_B11	lane5763_GCTCATGA_TTCTAGCT_E7_5_Plate4_cell_82_B11_L001_R1_trimmed_GRCm38_ERCC_hisat2	E7.5_Plate4_B11	E7.5_Plate4_B11	E7.5_embryo4	E7.5_Plate4	TRUE	TRUE	TRUE	E7.5	Mixed_mesoderm	Mesoderm	E7.5_Plate4_B11.tsv.gz	-0.00573114	0.207349	G2M
E7.5_Plate4_F5	lane5763_GGACTCCT_AAGGCTAT_E7_5_Plate4_cell_38_F5_L001_R1_trimmed_GRCm38_ERCC_hisat2	E7.5_Plate4_F5	E7.5_Plate4_F5	E7.5_embryo4	E7.5_Plate4	TRUE	TRUE	TRUE	E7.5	Mixed_mesoderm	Mesoderm	E7.5_Plate4_F5.tsv.gz	0.1218	-0.130387	S
E7.5_Plate4_C5	lane5763_GGACTCCT_CCTAGAGT_E7_5_Plate4_cell_35_C5_L001_R1_trimmed_GRCm38_ERCC_hisat2	E7.5_Plate4_C5	E7.5_Plate4_C5	E7.5_embryo4	E7.5_Plate4	TRUE	TRUE	TRUE	E7.5	Caudal_epiblast	Primitive_Streak	E7.5_Plate4_C5.tsv.gz	-0.108538	0.25097	G2M
E7.5_Plate4_E5	lane5763_GGACTCCT_CTATTAAG_E7_5_Plate4_cell_37_E5_L001_R1_trimmed_GRCm38_ERCC_hisat2	E7.5_Plate4_E5	E7.5_Plate4_E5	E7.5_embryo4	E7.5_Plate4	TRUE	TRUE	TRUE	E7.5	Primitive_Streak	Primitive_Streak	E7.5_Plate4_E5.tsv.gz	0.120876	-0.178478	S
E7.5_Plate4_D5	lane5763_GGACTCCT_GCGTAAGA_E7_5_Plate4_cell_36_D5_L001_R1_trimmed_GRCm38_ERCC_hisat2	E7.5_Plate4_D5	E7.5_Plate4_D5	E7.5_embryo4	E7.5_Plate4	TRUE	TRUE	TRUE	E7.5	Mixed_mesoderm	Mesoderm	E7.5_Plate4_D5.tsv.gz	-0.00360513	0.0918155	G2M
E7.5_Plate4_A5	lane5763_GGACTCCT_TCGACTAG_E7_5_Plate4_cell_33_A5_L001_R1_trimmed_GRCm38_ERCC_hisat2	E7.5_Plate4_A5	E7.5_Plate4_A5	E7.5_embryo4	E7.5_Plate4	TRUE	TRUE	TRUE	E7.5	Primitive_Streak	Primitive_Streak	E7.5_Plate4_A5.tsv.gz	0.163985	-0.253781	S
E7.5_Plate4_H5	lane5763_GGACTCCT_TTATGCGA_E7_5_Plate4_cell_40_H5_L001_R1_trimmed_GRCm38_ERCC_hisat2	E7.5_Plate4_H5	E7.5_Plate4_H5	E7.5_embryo4	E7.5_Plate4	TRUE	TRUE	TRUE	E7.5	Mixed_mesoderm	Mesoderm	E7.5_Plate4_H5.tsv.gz	-0.166705	0.33066	G2M
E7.5_Plate3_E2	lane5763_GGAGCTAC_AAGGAGTA_E7_5_Plate3_cell_13_E2_L001_R1_trimmed_GRCm38_ERCC_hisat2	E7.5_Plate3_E2	E7.5_Plate3_E2	E7.5_embryo3	E7.5_Plate3	TRUE	TRUE	TRUE	E7.5	Rostral_neurectoderm	Ectoderm	E7.5_Plate3_E2.tsv.gz	-0.12651	0.27094	G2M
E7.5_Plate3_D2	lane5763_GGAGCTAC_ACTGCATA_E7_5_Plate3_cell_12_D2_L001_R1_trimmed_GRCm38_ERCC_hisat2	E7.5_Plate3_D2	E7.5_Plate3_D2	E7.5_embryo3	E7.5_Plate3	TRUE	TRUE	TRUE	E7.5	Mixed_mesoderm	Mesoderm	E7.5_Plate3_D2.tsv.gz	-0.133966	0.0881221	G2M
E7.5_Plate3_A2	lane5763_GGAGCTAC_CTCTCTAT_E7_5_Plate3_cell_9_A2_L001_R1_trimmed_GRCm38_ERCC_hisat2	E7.5_Plate3_A2	E7.5_Plate3_A2	E7.5_embryo3	E7.5_Plate3	TRUE	TRUE	TRUE	E7.5	Embryonic_endoderm	Endoderm	E7.5_Plate3_A2.tsv.gz	0.0889403	-0.0304913	S
E7.5_Plate3_C2	lane5763_GGAGCTAC_GTAAGGAG_E7_5_Plate3_cell_11_C2_L001_R1_trimmed_GRCm38_ERCC_hisat2	E7.5_Plate3_C2	E7.5_Plate3_C2	E7.5_embryo3	E7.5_Plate3	TRUE	TRUE	TRUE	E7.5	Rostral_neurectoderm	Ectoderm	E7.5_Plate3_C2.tsv.gz	0.205655	-0.174777	S
E7.5_Plate3_H2	lane5763_GGAGCTAC_TCTCTCCG_E7_5_Plate3_cell_16_H2_L001_R1_trimmed_GRCm38_ERCC_hisat2	E7.5_Plate3_H2	E7.5_Plate3_H2	E7.5_embryo3	E7.5_Plate3	TRUE	TRUE	TRUE	E7.5	Rostral_neurectoderm	Ectoderm	E7.5_Plate3_H2.tsv.gz	0.190611	-0.115062	S
E7.5_Plate4_F10	lane5763_GTAGAGGA_AAGGCTAT_E7_5_Plate4_cell_78_F10_L001_R1_trimmed_GRCm38_ERCC_hisat2	E7.5_Plate4_F10	E7.5_Plate4_F10	E7.5_embryo4	E7.5_Plate4	TRUE	TRUE	TRUE	E7.5	Epiblast	Epiblast	E7.5_Plate4_F10.tsv.gz	-0.155465	0.214535	G2M
E7.5_Plate4_C10	lane5763_GTAGAGGA_CCTAGAGT_E7_5_Plate4_cell_75_C10_L001_R1_trimmed_GRCm38_ERCC_hisat2	E7.5_Plate4_C10	E7.5_Plate4_C10	E7.5_embryo4	E7.5_Plate4	TRUE	TRUE	TRUE	E7.5	Mixed_mesoderm	Mesoderm	E7.5_Plate4_C10.tsv.gz	-0.14037	-0.0490878	G1
E7.5_Plate4_E10	lane5763_GTAGAGGA_CTATTAAG_E7_5_Plate4_cell_77_E10_L001_R1_trimmed_GRCm38_ERCC_hisat2	E7.5_Plate4_E10	E7.5_Plate4_E10	E7.5_embryo4	E7.5_Plate4	TRUE	TRUE	TRUE	E7.5	Rostral_neurectoderm	Ectoderm	E7.5_Plate4_E10.tsv.gz	-0.0792411	0.15995	G2M
E7.5_Plate4_G10	lane5763_GTAGAGGA_GAGCCTTA_E7_5_Plate4_cell_79_G10_L001_R1_trimmed_GRCm38_ERCC_hisat2	E7.5_Plate4_G10	E7.5_Plate4_G10	E7.5_embryo4	E7.5_Plate4	TRUE	TRUE	TRUE	E7.5	Nascent_mesoderm	Mesoderm	E7.5_Plate4_G10.tsv.gz	0.0290074	0.410884	G2M
E7.5_Plate4_D10	lane5763_GTAGAGGA_GCGTAAGA_E7_5_Plate4_cell_76_D10_L001_R1_trimmed_GRCm38_ERCC_hisat2	E7.5_Plate4_D10	E7.5_Plate4_D10	E7.5_embryo4	E7.5_Plate4	TRUE	TRUE	TRUE	E7.5	Nascent_mesoderm	Mesoderm	E7.5_Plate4_D10.tsv.gz	0.192266	-0.18635	S
E7.5_Plate4_A10	lane5763_GTAGAGGA_TCGACTAG_E7_5_Plate4_cell_73_A10_L001_R1_trimmed_GRCm38_ERCC_hisat2	E7.5_Plate4_A10	E7.5_Plate4_A10	E7.5_embryo4	E7.5_Plate4	TRUE	TRUE	TRUE	E7.5	Epiblast	Epiblast	E7.5_Plate4_A10.tsv.gz	0.108117	-0.147046	S
E7.5_Plate4_H10	lane5763_GTAGAGGA_TTATGCGA_E7_5_Plate4_cell_80_H10_L001_R1_trimmed_GRCm38_ERCC_hisat2	E7.5_Plate4_H10	E7.5_Plate4_H10	E7.5_embryo4	E7.5_Plate4	TRUE	TRUE	TRUE	E7.5	Nascent_mesoderm	Mesoderm	E7.5_Plate4_H10.tsv.gz	0.00289469	-0.218776	S
E7.5_Plate4_F1	lane5763_TAAGGCGA_AAGGCTAT_E7_5_Plate4_cell_6_F1_L001_R1_trimmed_GRCm38_ERCC_hisat2	E7.5_Plate4_F1	E7.5_Plate4_F1	E7.5_embryo4	E7.5_Plate4	TRUE	TRUE	TRUE	E7.5	Nascent_mesoderm	Mesoderm	E7.5_Plate4_F1.tsv.gz	-0.271863	0.298893	G2M
E7.5_Plate4_C1	lane5763_TAAGGCGA_CCTAGAGT_E7_5_Plate4_cell_3_C1_L001_R1_trimmed_GRCm38_ERCC_hisat2	E7.5_Plate4_C1	E7.5_Plate4_C1	E7.5_embryo4	E7.5_Plate4	TRUE	TRUE	TRUE	E7.5	Epiblast	Epiblast	E7.5_Plate4_C1.tsv.gz	-0.148207	0.273764	G2M
E7.5_Plate4_E1	lane5763_TAAGGCGA_CTATTAAG_E7_5_Plate4_cell_5_E1_L001_R1_trimmed_GRCm38_ERCC_hisat2	E7.5_Plate4_E1	E7.5_Plate4_E1	E7.5_embryo4	E7.5_Plate4	TRUE	TRUE	TRUE	E7.5	Nascent_mesoderm	Mesoderm	E7.5_Plate4_E1.tsv.gz	0.185229	-0.177304	S
E7.5_Plate4_G1	lane5763_TAAGGCGA_GAGCCTTA_E7_5_Plate4_cell_7_G1_L001_R1_trimmed_GRCm38_ERCC_hisat2	E7.5_Plate4_G1	E7.5_Plate4_G1	E7.5_embryo4	E7.5_Plate4	TRUE	TRUE	TRUE	E7.5	Epiblast	Epiblast	E7.5_Plate4_G1.tsv.gz	0.0593955	-0.122326	S
E7.5_Plate4_D1	lane5763_TAAGGCGA_GCGTAAGA_E7_5_Plate4_cell_4_D1_L001_R1_trimmed_GRCm38_ERCC_hisat2	E7.5_Plate4_D1	E7.5_Plate4_D1	E7.5_embryo4	E7.5_Plate4	TRUE	TRUE	TRUE	E7.5	Nascent_mesoderm	Mesoderm	E7.5_Plate4_D1.tsv.gz	0.021327	-0.229924	S
E7.5_Plate4_A1	lane5763_TAAGGCGA_TCGACTAG_E7_5_Plate4_cell_1_A1_L001_R1_trimmed_GRCm38_ERCC_hisat2	E7.5_Plate4_A1	E7.5_Plate4_A1	E7.5_embryo4	E7.5_Plate4	TRUE	TRUE	TRUE	E7.5	Epiblast	Epiblast	E7.5_Plate4_A1.tsv.gz	0.00693332	-0.120288	S
E7.5_Plate4_H1	lane5763_TAAGGCGA_TTATGCGA_E7_5_Plate4_cell_8_H1_L001_R1_trimmed_GRCm38_ERCC_hisat2	E7.5_Plate4_H1	E7.5_Plate4_H1	E7.5_embryo4	E7.5_Plate4	TRUE	TRUE	TRUE	E7.5	Nascent_mesoderm	Mesoderm	E7.5_Plate4_H1.tsv.gz	-0.041871	-0.080808	G1
E7.5_Plate4_B1	lane5763_TAAGGCGA_TTCTAGCT_E7_5_Plate4_cell_2_B1_L001_R1_trimmed_GRCm38_ERCC_hisat2	E7.5_Plate4_B1	E7.5_Plate4_B1	E7.5_embryo4	E7.5_Plate4	TRUE	TRUE	TRUE	E7.5	Nascent_mesoderm	Mesoderm	E7.5_Plate4_B1.tsv.gz	0.00286751	0.0546097	G2M
E7.5_Plate3_E5	lane5763_TACGCTGC_AAGGAGTA_E7_5_Plate3_cell_37_E5_L001_R1_trimmed_GRCm38_ERCC_hisat2	E7.5_Plate3_E5	E7.5_Plate3_E5	E7.5_embryo3	E7.5_Plate3	TRUE	TRUE	TRUE	E7.5	Epiblast	Epiblast	E7.5_Plate3_E5.tsv.gz	-0.0516422	0.284732	G2M
E7.5_Plate3_D5	lane5763_TACGCTGC_ACTGCATA_E7_5_Plate3_cell_36_D5_L001_R1_trimmed_GRCm38_ERCC_hisat2	E7.5_Plate3_D5	E7.5_Plate3_D5	E7.5_embryo3	E7.5_Plate3	TRUE	TRUE	TRUE	E7.5	Embryonic_endoderm	Endoderm	E7.5_Plate3_D5.tsv.gz	-0.269423	0.119765	G2M
E7.5_Plate3_G5	lane5763_TACGCTGC_CGTCTAAT_E7_5_Plate3_cell_39_G5_L001_R1_trimmed_GRCm38_ERCC_hisat2	E7.5_Plate3_G5	E7.5_Plate3_G5	E7.5_embryo3	E7.5_Plate3	TRUE	TRUE	TRUE	E7.5	Rostral_neurectoderm	Ectoderm	E7.5_Plate3_G5.tsv.gz	-0.096361	0.156092	G2M
E7.5_Plate3_F5	lane5763_TACGCTGC_CTAAGCCT_E7_5_Plate3_cell_38_F5_L001_R1_trimmed_GRCm38_ERCC_hisat2	E7.5_Plate3_F5	E7.5_Plate3_F5	E7.5_embryo3	E7.5_Plate3	TRUE	TRUE	TRUE	E7.5	Rostral_neurectoderm	Ectoderm	E7.5_Plate3_F5.tsv.gz	-0.0823706	0.0877008	G2M
E7.5_Plate3_A5	lane5763_TACGCTGC_CTCTCTAT_E7_5_Plate3_cell_33_A5_L001_R1_trimmed_GRCm38_ERCC_hisat2	E7.5_Plate3_A5	E7.5_Plate3_A5	E7.5_embryo3	E7.5_Plate3	TRUE	TRUE	TRUE	E7.5	Epiblast	Epiblast	E7.5_Plate3_A5.tsv.gz	-0.147915	0.287793	G2M
E7.5_Plate3_C5	lane5763_TACGCTGC_GTAAGGAG_E7_5_Plate3_cell_35_C5_L001_R1_trimmed_GRCm38_ERCC_hisat2	E7.5_Plate3_C5	E7.5_Plate3_C5	E7.5_embryo3	E7.5_Plate3	TRUE	TRUE	TRUE	E7.5	Nascent_mesoderm	Mesoderm	E7.5_Plate3_C5.tsv.gz	-0.099566	0.0570447	G2M
E7.5_Plate3_B5	lane5763_TACGCTGC_TATCCTCT_E7_5_Plate3_cell_34_B5_L001_R1_trimmed_GRCm38_ERCC_hisat2	E7.5_Plate3_B5	E7.5_Plate3_B5	E7.5_embryo3	E7.5_Plate3	TRUE	TRUE	TRUE	E7.5	Nascent_mesoderm	Mesoderm	E7.5_Plate3_B5.tsv.gz	0.175331	-0.137844	S
E7.5_Plate3_H5	lane5763_TACGCTGC_TCTCTCCG_E7_5_Plate3_cell_40_H5_L001_R1_trimmed_GRCm38_ERCC_hisat2	E7.5_Plate3_H5	E7.5_Plate3_H5	E7.5_embryo3	E7.5_Plate3	TRUE	TRUE	TRUE	E7.5	Nascent_mesoderm	Mesoderm	E7.5_Plate3_H5.tsv.gz	0.0989021	-0.205562	S
E7.5_Plate3_E7	lane5763_TAGCGCTC_AAGGAGTA_E7_5_Plate3_cell_53_E7_L001_R1_trimmed_GRCm38_ERCC_hisat2	E7.5_Plate3_E7	E7.5_Plate3_E7	E7.5_embryo3	E7.5_Plate3	TRUE	TRUE	TRUE	E7.5	Mixed_mesoderm	Mesoderm	E7.5_Plate3_E7.tsv.gz	0.122234	-0.117648	S
E7.5_Plate3_D7	lane5763_TAGCGCTC_ACTGCATA_E7_5_Plate3_cell_52_D7_L001_R1_trimmed_GRCm38_ERCC_hisat2	E7.5_Plate3_D7	E7.5_Plate3_D7	E7.5_embryo3	E7.5_Plate3	TRUE	TRUE	TRUE	E7.5	Embryonic_endoderm	Endoderm	E7.5_Plate3_D7.tsv.gz	0.0439206	-0.154913	S
E7.5_Plate3_G7	lane5763_TAGCGCTC_CGTCTAAT_E7_5_Plate3_cell_55_G7_L001_R1_trimmed_GRCm38_ERCC_hisat2	E7.5_Plate3_G7	E7.5_Plate3_G7	E7.5_embryo3	E7.5_Plate3	TRUE	TRUE	TRUE	E7.5	Epiblast	Epiblast	E7.5_Plate3_G7.tsv.gz	-0.182134	0.262247	G2M
E7.5_Plate3_F7	lane5763_TAGCGCTC_CTAAGCCT_E7_5_Plate3_cell_54_F7_L001_R1_trimmed_GRCm38_ERCC_hisat2	E7.5_Plate3_F7	E7.5_Plate3_F7	E7.5_embryo3	E7.5_Plate3	TRUE	TRUE	TRUE	E7.5	Rostral_neurectoderm	Ectoderm	E7.5_Plate3_F7.tsv.gz	0.0308394	0.0746466	G2M
E7.5_Plate3_A7	lane5763_TAGCGCTC_CTCTCTAT_E7_5_Plate3_cell_49_A7_L001_R1_trimmed_GRCm38_ERCC_hisat2	E7.5_Plate3_A7	E7.5_Plate3_A7	E7.5_embryo3	E7.5_Plate3	TRUE	TRUE	TRUE	E7.5	Epiblast	Epiblast	E7.5_Plate3_A7.tsv.gz	0.113565	-0.109162	S
E7.5_Plate3_C7	lane5763_TAGCGCTC_GTAAGGAG_E7_5_Plate3_cell_51_C7_L001_R1_trimmed_GRCm38_ERCC_hisat2	E7.5_Plate3_C7	E7.5_Plate3_C7	E7.5_embryo3	E7.5_Plate3	TRUE	TRUE	TRUE	E7.5	Rostral_neurectoderm	Ectoderm	E7.5_Plate3_C7.tsv.gz	0.01175	0.284833	G2M
E7.5_Plate3_B7	lane5763_TAGCGCTC_TATCCTCT_E7_5_Plate3_cell_50_B7_L001_R1_trimmed_GRCm38_ERCC_hisat2	E7.5_Plate3_B7	E7.5_Plate3_B7	E7.5_embryo3	E7.5_Plate3	TRUE	TRUE	TRUE	E7.5	Nascent_mesoderm	Mesoderm	E7.5_Plate3_B7.tsv.gz	-0.26098	0.262393	G2M
E7.5_Plate3_H7	lane5763_TAGCGCTC_TCTCTCCG_E7_5_Plate3_cell_56_H7_L001_R1_trimmed_GRCm38_ERCC_hisat2	E7.5_Plate3_H7	E7.5_Plate3_H7	E7.5_embryo3	E7.5_Plate3	TRUE	TRUE	TRUE	E7.5	Nascent_mesoderm	Mesoderm	E7.5_Plate3_H7.tsv.gz	-0.227195	0.299007	G2M
E7.5_Plate4_F6	lane5763_TAGGCATG_AAGGCTAT_E7_5_Plate4_cell_46_F6_L001_R1_trimmed_GRCm38_ERCC_hisat2	E7.5_Plate4_F6	E7.5_Plate4_F6	E7.5_embryo4	E7.5_Plate4	TRUE	TRUE	TRUE	E7.5	Gut	Endoderm	E7.5_Plate4_F6.tsv.gz	-0.132216	0.0455691	G2M
E7.5_Plate4_C6	lane5763_TAGGCATG_CCTAGAGT_E7_5_Plate4_cell_43_C6_L001_R1_trimmed_GRCm38_ERCC_hisat2	E7.5_Plate4_C6	E7.5_Plate4_C6	E7.5_embryo4	E7.5_Plate4	TRUE	TRUE	TRUE	E7.5	Nascent_mesoderm	Mesoderm	E7.5_Plate4_C6.tsv.gz	0.0572193	-0.148115	S
E7.5_Plate4_E6	lane5763_TAGGCATG_CTATTAAG_E7_5_Plate4_cell_45_E6_L001_R1_trimmed_GRCm38_ERCC_hisat2	E7.5_Plate4_E6	E7.5_Plate4_E6	E7.5_embryo4	E7.5_Plate4	TRUE	TRUE	TRUE	E7.5	Embryonic_endoderm	Endoderm	E7.5_Plate4_E6.tsv.gz	0.0615353	-0.100125	S
E7.5_Plate4_G6	lane5763_TAGGCATG_GAGCCTTA_E7_5_Plate4_cell_47_G6_L001_R1_trimmed_GRCm38_ERCC_hisat2	E7.5_Plate4_G6	E7.5_Plate4_G6	E7.5_embryo4	E7.5_Plate4	TRUE	TRUE	TRUE	E7.5	Embryonic_endoderm	Endoderm	E7.5_Plate4_G6.tsv.gz	-0.223073	0.269138	G2M
E7.5_Plate4_D6	lane5763_TAGGCATG_GCGTAAGA_E7_5_Plate4_cell_44_D6_L001_R1_trimmed_GRCm38_ERCC_hisat2	E7.5_Plate4_D6	E7.5_Plate4_D6	E7.5_embryo4	E7.5_Plate4	TRUE	TRUE	TRUE	E7.5	Caudal_epiblast	Primitive_Streak	E7.5_Plate4_D6.tsv.gz	-0.115728	0.231973	G2M
E7.5_Plate4_A6	lane5763_TAGGCATG_TCGACTAG_E7_5_Plate4_cell_41_A6_L001_R1_trimmed_GRCm38_ERCC_hisat2	E7.5_Plate4_A6	E7.5_Plate4_A6	E7.5_embryo4	E7.5_Plate4	TRUE	TRUE	TRUE	E7.5	Epiblast	Epiblast	E7.5_Plate4_A6.tsv.gz	-0.252101	0.116324	G2M
E7.5_Plate4_H6	lane5763_TAGGCATG_TTATGCGA_E7_5_Plate4_cell_48_H6_L001_R1_trimmed_GRCm38_ERCC_hisat2	E7.5_Plate4_H6	E7.5_Plate4_H6	E7.5_embryo4	E7.5_Plate4	TRUE	TRUE	TRUE	E7.5	Epiblast	Epiblast	E7.5_Plate4_H6.tsv.gz	0.168759	-0.12419	S
E7.5_Plate4_B6	lane5763_TAGGCATG_TTCTAGCT_E7_5_Plate4_cell_42_B6_L001_R1_trimmed_GRCm38_ERCC_hisat2	E7.5_Plate4_B6	E7.5_Plate4_B6	E7.5_embryo4	E7.5_Plate4	TRUE	TRUE	TRUE	E7.5	Mixed_mesoderm	Mesoderm	E7.5_Plate4_B6.tsv.gz	-0.229793	0.363791	G2M
E7.5_Plate4_F4	lane5763_TCCTGAGC_AAGGCTAT_E7_5_Plate4_cell_30_F4_L001_R1_trimmed_GRCm38_ERCC_hisat2	E7.5_Plate4_F4	E7.5_Plate4_F4	E7.5_embryo4	E7.5_Plate4	TRUE	TRUE	TRUE	E7.5	Caudal_epiblast	Primitive_Streak	E7.5_Plate4_F4.tsv.gz	-0.109573	0.128261	G2M
E7.5_Plate4_C4	lane5763_TCCTGAGC_CCTAGAGT_E7_5_Plate4_cell_27_C4_L001_R1_trimmed_GRCm38_ERCC_hisat2	E7.5_Plate4_C4	E7.5_Plate4_C4	E7.5_embryo4	E7.5_Plate4	TRUE	TRUE	TRUE	E7.5	Epiblast	Epiblast	E7.5_Plate4_C4.tsv.gz	-0.0991034	-0.0924523	G1
E7.5_Plate4_E4	lane5763_TCCTGAGC_CTATTAAG_E7_5_Plate4_cell_29_E4_L001_R1_trimmed_GRCm38_ERCC_hisat2	E7.5_Plate4_E4	E7.5_Plate4_E4	E7.5_embryo4	E7.5_Plate4	TRUE	TRUE	TRUE	E7.5	Caudal_epiblast	Primitive_Streak	E7.5_Plate4_E4.tsv.gz	-0.0704558	0.0208302	G2M
E7.5_Plate4_G4	lane5763_TCCTGAGC_GAGCCTTA_E7_5_Plate4_cell_31_G4_L001_R1_trimmed_GRCm38_ERCC_hisat2	E7.5_Plate4_G4	E7.5_Plate4_G4	E7.5_embryo4	E7.5_Plate4	TRUE	TRUE	TRUE	E7.5	Rostral_neurectoderm	Ectoderm	E7.5_Plate4_G4.tsv.gz	-0.246659	0.310224	G2M
E7.5_Plate4_D4	lane5763_TCCTGAGC_GCGTAAGA_E7_5_Plate4_cell_28_D4_L001_R1_trimmed_GRCm38_ERCC_hisat2	E7.5_Plate4_D4	E7.5_Plate4_D4	E7.5_embryo4	E7.5_Plate4	TRUE	TRUE	TRUE	E7.5	Nascent_mesoderm	Mesoderm	E7.5_Plate4_D4.tsv.gz	0.205174	-0.128073	S
E7.5_Plate4_A4	lane5763_TCCTGAGC_TCGACTAG_E7_5_Plate4_cell_25_A4_L001_R1_trimmed_GRCm38_ERCC_hisat2	E7.5_Plate4_A4	E7.5_Plate4_A4	E7.5_embryo4	E7.5_Plate4	TRUE	TRUE	TRUE	E7.5	Notochord	Endoderm	E7.5_Plate4_A4.tsv.gz	-0.507335	-0.525179	G1
E7.5_Plate4_H4	lane5763_TCCTGAGC_TTATGCGA_E7_5_Plate4_cell_32_H4_L001_R1_trimmed_GRCm38_ERCC_hisat2	E7.5_Plate4_H4	E7.5_Plate4_H4	E7.5_embryo4	E7.5_Plate4	TRUE	TRUE	TRUE	E7.5	Nascent_mesoderm	Mesoderm	E7.5_Plate4_H4.tsv.gz	0.128186	-0.130934	S
E7.5_Plate4_B4	lane5763_TCCTGAGC_TTCTAGCT_E7_5_Plate4_cell_26_B4_L001_R1_trimmed_GRCm38_ERCC_hisat2	E7.5_Plate4_B4	E7.5_Plate4_B4	E7.5_embryo4	E7.5_Plate4	TRUE	TRUE	TRUE	E7.5	Epiblast	Epiblast	E7.5_Plate4_B4.tsv.gz	-0.20374	0.155205	G2M
E7.5_Plate3_E12	lane5763_TCGACGTC_AAGGAGTA_E7_5_Plate3_cell_93_E12_L001_R1_trimmed_GRCm38_ERCC_hisat2	E7.5_Plate3_E12	E7.5_Plate3_E12	E7.5_embryo3	E7.5_Plate3	TRUE	TRUE	TRUE	E7.5	Caudal_epiblast	Primitive_Streak	E7.5_Plate3_E12.tsv.gz	0.0780603	-0.0161239	S
E7.5_Plate3_D12	lane5763_TCGACGTC_ACTGCATA_E7_5_Plate3_cell_92_D12_L001_R1_trimmed_GRCm38_ERCC_hisat2	E7.5_Plate3_D12	E7.5_Plate3_D12	E7.5_embryo3	E7.5_Plate3	TRUE	TRUE	TRUE	E7.5	Mixed_mesoderm	Mesoderm	E7.5_Plate3_D12.tsv.gz	-0.00443009	0.0298993	G2M
E7.5_Plate3_G12	lane5763_TCGACGTC_CGTCTAAT_E7_5_Plate3_cell_95_G12_L001_R1_trimmed_GRCm38_ERCC_hisat2	E7.5_Plate3_G12	E7.5_Plate3_G12	E7.5_embryo3	E7.5_Plate3	TRUE	TRUE	TRUE	E7.5	Epiblast	Epiblast	E7.5_Plate3_G12.tsv.gz	0.011093	0.258267	G2M
E7.5_Plate3_F12	lane5763_TCGACGTC_CTAAGCCT_E7_5_Plate3_cell_94_F12_L001_R1_trimmed_GRCm38_ERCC_hisat2	E7.5_Plate3_F12	E7.5_Plate3_F12	E7.5_embryo3	E7.5_Plate3	TRUE	TRUE	TRUE	E7.5	Caudal_epiblast	Primitive_Streak	E7.5_Plate3_F12.tsv.gz	0.14177	-0.172306	S
E7.5_Plate3_A12	lane5763_TCGACGTC_CTCTCTAT_E7_5_Plate3_cell_89_A12_L001_R1_trimmed_GRCm38_ERCC_hisat2	E7.5_Plate3_A12	E7.5_Plate3_A12	E7.5_embryo3	E7.5_Plate3	TRUE	TRUE	TRUE	E7.5	Mixed_mesoderm	Mesoderm	E7.5_Plate3_A12.tsv.gz	0.12447	-0.100178	S
E7.5_Plate3_C12	lane5763_TCGACGTC_GTAAGGAG_E7_5_Plate3_cell_91_C12_L001_R1_trimmed_GRCm38_ERCC_hisat2	E7.5_Plate3_C12	E7.5_Plate3_C12	E7.5_embryo3	E7.5_Plate3	TRUE	TRUE	TRUE	E7.5	Epiblast	Epiblast	E7.5_Plate3_C12.tsv.gz	0.166184	-0.0898958	S
E7.5_Plate3_B12	lane5763_TCGACGTC_TATCCTCT_E7_5_Plate3_cell_90_B12_L001_R1_trimmed_GRCm38_ERCC_hisat2	E7.5_Plate3_B12	E7.5_Plate3_B12	E7.5_embryo3	E7.5_Plate3	TRUE	TRUE	TRUE	E7.5	Mixed_mesoderm	Mesoderm	E7.5_Plate3_B12.tsv.gz	0.20141	-0.0110347	S
E7.5_Plate3_E11	lane5763_TGCAGCTA_AAGGAGTA_E7_5_Plate3_cell_85_E11_L001_R1_trimmed_GRCm38_ERCC_hisat2	E7.5_Plate3_E11	E7.5_Plate3_E11	E7.5_embryo3	E7.5_Plate3	TRUE	TRUE	TRUE	E7.5	Epiblast	Epiblast	E7.5_Plate3_E11.tsv.gz	0.206412	-0.11741	S
E7.5_Plate3_D11	lane5763_TGCAGCTA_ACTGCATA_E7_5_Plate3_cell_84_D11_L001_R1_trimmed_GRCm38_ERCC_hisat2	E7.5_Plate3_D11	E7.5_Plate3_D11	E7.5_embryo3	E7.5_Plate3	TRUE	TRUE	TRUE	E7.5	Rostral_neurectoderm	Ectoderm	E7.5_Plate3_D11.tsv.gz	0.288053	-0.15665	S
E7.5_Plate3_A11	lane5763_TGCAGCTA_CTCTCTAT_E7_5_Plate3_cell_81_A11_L001_R1_trimmed_GRCm38_ERCC_hisat2	E7.5_Plate3_A11	E7.5_Plate3_A11	E7.5_embryo3	E7.5_Plate3	TRUE	TRUE	TRUE	E7.5	Mixed_mesoderm	Mesoderm	E7.5_Plate3_A11.tsv.gz	-0.0101793	0.0896642	G2M
E7.5_Plate3_C11	lane5763_TGCAGCTA_GTAAGGAG_E7_5_Plate3_cell_83_C11_L001_R1_trimmed_GRCm38_ERCC_hisat2	E7.5_Plate3_C11	E7.5_Plate3_C11	E7.5_embryo3	E7.5_Plate3	TRUE	TRUE	TRUE	E7.5	Paraxial_mesoderm	Mesoderm	E7.5_Plate3_C11.tsv.gz	0.0128208	0.0875209	G2M
E7.5_Plate3_H11	lane5763_TGCAGCTA_TCTCTCCG_E7_5_Plate3_cell_88_H11_L001_R1_trimmed_GRCm38_ERCC_hisat2	E7.5_Plate3_H11	E7.5_Plate3_H11	E7.5_embryo3	E7.5_Plate3	TRUE	TRUE	TRUE	E7.5	Gut	Endoderm	E7.5_Plate3_H11.tsv.gz	-0.168302	-0.0416209	G1
E7.5_Plate13_E09	lane6442_AAGAGGCA_AAGGAGTA_Plate13_E09_L001_R1_val_1_GRCm38_ERCC_hisat2	E7.5_Plate13_E09	E7.5_Plate13_E09	embryo13	Plate13	TRUE	TRUE	TRUE	E7.5	Primitive_Streak	Primitive_Streak	E7.5_Plate13_E09.tsv.gz	0.257409	-0.151575	S
E7.5_Plate15_F09	lane6442_AAGAGGCA_AAGGCTAT_Plate15_F09_L001_R1_val_1_GRCm38_ERCC_hisat2	E7.5_Plate15_F09	E7.5_Plate15_F09	embryo15	Plate15	TRUE	TRUE	TRUE	E7.5	Intermediate_mesoderm	Mesoderm	E7.5_Plate15_F09.tsv.gz	0.127764	-0.116839	S
E7.5_Plate13_D09	lane6442_AAGAGGCA_ACTGCATA_Plate13_D09_L001_R1_val_1_GRCm38_ERCC_hisat2	E7.5_Plate13_D09	E7.5_Plate13_D09	embryo13	Plate13	TRUE	TRUE	TRUE	E7.5	Epiblast	Epiblast	E7.5_Plate13_D09.tsv.gz	0.212976	-0.12827	S
E7.5_Plate15_C09	lane6442_AAGAGGCA_CCTAGAGT_Plate15_C09_L001_R1_val_1_GRCm38_ERCC_hisat2	E7.5_Plate15_C09	E7.5_Plate15_C09	embryo15	Plate15	TRUE	TRUE	TRUE	E7.5	Mixed_mesoderm	Mesoderm	E7.5_Plate15_C09.tsv.gz	0.110292	-0.146533	S
E7.5_Plate13_G09	lane6442_AAGAGGCA_CGTCTAAT_Plate13_G09_L001_R1_val_1_GRCm38_ERCC_hisat2	E7.5_Plate13_G09	E7.5_Plate13_G09	embryo13	Plate13	TRUE	TRUE	TRUE	E7.5	Epiblast	Epiblast	E7.5_Plate13_G09.tsv.gz	-0.138139	0.0159621	G2M
E7.5_Plate13_F09	lane6442_AAGAGGCA_CTAAGCCT_Plate13_F09_L001_R1_val_1_GRCm38_ERCC_hisat2	E7.5_Plate13_F09	E7.5_Plate13_F09	embryo13	Plate13	TRUE	TRUE	TRUE	E7.5	Notochord	Endoderm	E7.5_Plate13_F09.tsv.gz	-0.0055671	-0.212646	G1
E7.5_Plate13_A09	lane6442_AAGAGGCA_CTCTCTAT_Plate13_A09_L001_R1_val_1_GRCm38_ERCC_hisat2	E7.5_Plate13_A09	E7.5_Plate13_A09	embryo13	Plate13	TRUE	TRUE	TRUE	E7.5	Epiblast	Epiblast	E7.5_Plate13_A09.tsv.gz	-0.143071	0.294799	G2M
E7.5_Plate15_G09	lane6442_AAGAGGCA_GAGCCTTA_Plate15_G09_L001_R1_val_1_GRCm38_ERCC_hisat2	E7.5_Plate15_G09	E7.5_Plate15_G09	embryo15	Plate15	TRUE	TRUE	TRUE	E7.5	Rostral_neurectoderm	Ectoderm	E7.5_Plate15_G09.tsv.gz	0.00934447	0.0406402	G2M
E7.5_Plate13_C09	lane6442_AAGAGGCA_GTAAGGAG_Plate13_C09_L001_R1_val_1_GRCm38_ERCC_hisat2	E7.5_Plate13_C09	E7.5_Plate13_C09	embryo13	Plate13	TRUE	TRUE	TRUE	E7.5	Rostral_neurectoderm	Ectoderm	E7.5_Plate13_C09.tsv.gz	0.168584	-0.202611	S
E7.5_Plate15_A09	lane6442_AAGAGGCA_TCGACTAG_Plate15_A09_L001_R1_val_1_GRCm38_ERCC_hisat2	E7.5_Plate15_A09	E7.5_Plate15_A09	embryo15	Plate15	TRUE	TRUE	TRUE	E7.5	Notochord	Endoderm	E7.5_Plate15_A09.tsv.gz	-0.0187667	-0.0238537	G1
E7.5_Plate13_H09	lane6442_AAGAGGCA_TCTCTCCG_Plate13_H09_L001_R1_val_1_GRCm38_ERCC_hisat2	E7.5_Plate13_H09	E7.5_Plate13_H09	embryo13	Plate13	TRUE	TRUE	TRUE	E7.5	Notochord	Endoderm	E7.5_Plate13_H09.tsv.gz	-0.100446	0.144338	G2M
E7.5_Plate15_H09	lane6442_AAGAGGCA_TTATGCGA_Plate15_H09_L001_R1_val_1_GRCm38_ERCC_hisat2	E7.5_Plate15_H09	E7.5_Plate15_H09	embryo15	Plate15	TRUE	TRUE	TRUE	E7.5	Rostral_neurectoderm	Ectoderm	E7.5_Plate15_H09.tsv.gz	0.225641	-0.142502	S
E7.5_Plate15_B09	lane6442_AAGAGGCA_TTCTAGCT_Plate15_B09_L001_R1_val_1_GRCm38_ERCC_hisat2	E7.5_Plate15_B09	E7.5_Plate15_B09	embryo15	Plate15	TRUE	TRUE	TRUE	E7.5	Caudal_epiblast	Primitive_Streak	E7.5_Plate15_B09.tsv.gz	-0.183849	0.289242	G2M
E7.5_Plate14_E01	lane6442_ACTCGCTA_AAGGAGTA_Plate14_E01_L001_R1_val_1_GRCm38_ERCC_hisat2	E7.5_Plate14_E01	E7.5_Plate14_E01	embryo14	Plate14	TRUE	TRUE	TRUE	E7.5	Epiblast	Epiblast	E7.5_Plate14_E01.tsv.gz	0.0410173	-0.033047	S
E7.5_Plate16_F01	lane6442_ACTCGCTA_AAGGCTAT_Plate16_F01_L001_R1_val_1_GRCm38_ERCC_hisat2	E7.5_Plate16_F01	E7.5_Plate16_F01	embryo16	Plate16	TRUE	TRUE	TRUE	E7.5	Notochord	Endoderm	E7.5_Plate16_F01.tsv.gz	-0.198066	-0.452765	G1
E7.5_Plate16_C01	lane6442_ACTCGCTA_CCTAGAGT_Plate16_C01_L001_R1_val_1_GRCm38_ERCC_hisat2	E7.5_Plate16_C01	E7.5_Plate16_C01	embryo16	Plate16	TRUE	TRUE	TRUE	E7.5	Somitic_mesoderm	Mesoderm	E7.5_Plate16_C01.tsv.gz	-0.0856364	0.0717348	G2M
E7.5_Plate14_G01	lane6442_ACTCGCTA_CGTCTAAT_Plate14_G01_L001_R1_val_1_GRCm38_ERCC_hisat2	E7.5_Plate14_G01	E7.5_Plate14_G01	embryo14	Plate14	TRUE	TRUE	TRUE	E7.5	Mixed_mesoderm	Mesoderm	E7.5_Plate14_G01.tsv.gz	-0.0933711	0.332793	G2M
E7.5_Plate14_F01	lane6442_ACTCGCTA_CTAAGCCT_Plate14_F01_L001_R1_val_1_GRCm38_ERCC_hisat2	E7.5_Plate14_F01	E7.5_Plate14_F01	embryo14	Plate14	TRUE	TRUE	TRUE	E7.5	Nascent_mesoderm	Mesoderm	E7.5_Plate14_F01.tsv.gz	-0.0443825	0.252882	G2M
E7.5_Plate16_E01	lane6442_ACTCGCTA_CTATTAAG_Plate16_E01_L001_R1_val_1_GRCm38_ERCC_hisat2	E7.5_Plate16_E01	E7.5_Plate16_E01	embryo16	Plate16	TRUE	TRUE	TRUE	E7.5	Caudal_epiblast	Primitive_Streak	E7.5_Plate16_E01.tsv.gz	-0.118944	0.00840735	G2M
E7.5_Plate14_A01	lane6442_ACTCGCTA_CTCTCTAT_Plate14_A01_L001_R1_val_1_GRCm38_ERCC_hisat2	E7.5_Plate14_A01	E7.5_Plate14_A01	embryo14	Plate14	TRUE	TRUE	TRUE	E7.5	Caudal_epiblast	Primitive_Streak	E7.5_Plate14_A01.tsv.gz	-0.0633057	0.383675	G2M
E7.5_Plate16_G01	lane6442_ACTCGCTA_GAGCCTTA_Plate16_G01_L001_R1_val_1_GRCm38_ERCC_hisat2	E7.5_Plate16_G01	E7.5_Plate16_G01	embryo16	Plate16	TRUE	TRUE	TRUE	E7.5	Caudal_epiblast	Primitive_Streak	E7.5_Plate16_G01.tsv.gz	-0.0723622	0.180391	G2M
E7.5_Plate16_D01	lane6442_ACTCGCTA_GCGTAAGA_Plate16_D01_L001_R1_val_1_GRCm38_ERCC_hisat2	E7.5_Plate16_D01	E7.5_Plate16_D01	embryo16	Plate16	TRUE	TRUE	TRUE	E7.5	Embryonic_endoderm	Endoderm	E7.5_Plate16_D01.tsv.gz	-0.29156	0.149274	G2M
E7.5_Plate14_C01	lane6442_ACTCGCTA_GTAAGGAG_Plate14_C01_L001_R1_val_1_GRCm38_ERCC_hisat2	E7.5_Plate14_C01	E7.5_Plate14_C01	embryo14	Plate14	TRUE	TRUE	TRUE	E7.5	Nascent_mesoderm	Mesoderm	E7.5_Plate14_C01.tsv.gz	-0.0169443	0.0911956	G2M
E7.5_Plate14_B01	lane6442_ACTCGCTA_TATCCTCT_Plate14_B01_L001_R1_val_1_GRCm38_ERCC_hisat2	E7.5_Plate14_B01	E7.5_Plate14_B01	embryo14	Plate14	TRUE	TRUE	TRUE	E7.5	Pharyngeal_mesoderm	Mesoderm	E7.5_Plate14_B01.tsv.gz	-0.0930859	0.209058	G2M
E7.5_Plate16_C08	lane6442_ACTGAGCG_CCTAGAGT_Plate16_C08_L001_R1_val_1_GRCm38_ERCC_hisat2	E7.5_Plate16_C08	E7.5_Plate16_C08	embryo16	Plate16	TRUE	TRUE	TRUE	E7.5	Intermediate_mesoderm	Mesoderm	E7.5_Plate16_C08.tsv.gz	0.139459	-0.260091	S
E7.5_Plate14_G08	lane6442_ACTGAGCG_CGTCTAAT_Plate14_G08_L001_R1_val_1_GRCm38_ERCC_hisat2	E7.5_Plate14_G08	E7.5_Plate14_G08	embryo14	Plate14	TRUE	TRUE	TRUE	E7.5	Paraxial_mesoderm	Mesoderm	E7.5_Plate14_G08.tsv.gz	0.193818	-0.176599	S
E7.5_Plate14_C08	lane6442_ACTGAGCG_GTAAGGAG_Plate14_C08_L001_R1_val_1_GRCm38_ERCC_hisat2	E7.5_Plate14_C08	E7.5_Plate14_C08	embryo14	Plate14	TRUE	TRUE	TRUE	E7.5	Mixed_mesoderm	Mesoderm	E7.5_Plate14_C08.tsv.gz	-0.176669	0.141934	G2M
E7.5_Plate16_A08	lane6442_ACTGAGCG_TCGACTAG_Plate16_A08_L001_R1_val_1_GRCm38_ERCC_hisat2	E7.5_Plate16_A08	E7.5_Plate16_A08	embryo16	Plate16	TRUE	TRUE	TRUE	E7.5	Mixed_mesoderm	Mesoderm	E7.5_Plate16_A08.tsv.gz	-0.125304	0.366736	G2M
E7.5_Plate15_C03	lane6442_AGGCAGAA_CCTAGAGT_Plate15_C03_L001_R1_val_1_GRCm38_ERCC_hisat2	E7.5_Plate15_C03	E7.5_Plate15_C03	embryo15	Plate15	TRUE	TRUE	TRUE	E7.5	Nascent_mesoderm	Mesoderm	E7.5_Plate15_C03.tsv.gz	-0.234941	0.3807	G2M
E7.5_Plate15_E03	lane6442_AGGCAGAA_CTATTAAG_Plate15_E03_L001_R1_val_1_GRCm38_ERCC_hisat2	E7.5_Plate15_E03	E7.5_Plate15_E03	embryo15	Plate15	TRUE	TRUE	TRUE	E7.5	Nascent_mesoderm	Mesoderm	E7.5_Plate15_E03.tsv.gz	-0.0325308	0.287978	G2M
E7.5_Plate15_G03	lane6442_AGGCAGAA_GAGCCTTA_Plate15_G03_L001_R1_val_1_GRCm38_ERCC_hisat2	E7.5_Plate15_G03	E7.5_Plate15_G03	embryo15	Plate15	TRUE	TRUE	TRUE	E7.5	Nascent_mesoderm	Mesoderm	E7.5_Plate15_G03.tsv.gz	-0.192122	-0.00238157	G1
E7.5_Plate13_C03	lane6442_AGGCAGAA_GTAAGGAG_Plate13_C03_L001_R1_val_1_GRCm38_ERCC_hisat2	E7.5_Plate13_C03	E7.5_Plate13_C03	embryo13	Plate13	TRUE	TRUE	TRUE	E7.5	Nascent_mesoderm	Mesoderm	E7.5_Plate13_C03.tsv.gz	-0.158226	0.180971	G2M
E7.5_Plate15_B03	lane6442_AGGCAGAA_TTCTAGCT_Plate15_B03_L001_R1_val_1_GRCm38_ERCC_hisat2	E7.5_Plate15_B03	E7.5_Plate15_B03	embryo15	Plate15	TRUE	TRUE	TRUE	E7.5	Mixed_mesoderm	Mesoderm	E7.5_Plate15_B03.tsv.gz	-0.166141	0.223635	G2M
E7.5_Plate13_D12	lane6442_ATCTCAGG_ACTGCATA_Plate13_D12_L001_R1_val_1_GRCm38_ERCC_hisat2	E7.5_Plate13_D12	E7.5_Plate13_D12	embryo13	Plate13	TRUE	TRUE	TRUE	E7.5	Mixed_mesoderm	Mesoderm	E7.5_Plate13_D12.tsv.gz	-0.0990661	0.260928	G2M
E7.5_Plate15_C12	lane6442_ATCTCAGG_CCTAGAGT_Plate15_C12_L001_R1_val_1_GRCm38_ERCC_hisat2	E7.5_Plate15_C12	E7.5_Plate15_C12	embryo15	Plate15	TRUE	TRUE	TRUE	E7.5	Nascent_mesoderm	Mesoderm	E7.5_Plate15_C12.tsv.gz	-0.0327063	-0.0103813	G1
E7.5_Plate13_G12	lane6442_ATCTCAGG_CGTCTAAT_Plate13_G12_L001_R1_val_1_GRCm38_ERCC_hisat2	E7.5_Plate13_G12	E7.5_Plate13_G12	embryo13	Plate13	TRUE	TRUE	TRUE	E7.5	Nascent_mesoderm	Mesoderm	E7.5_Plate13_G12.tsv.gz	0.141329	-0.0831294	S
E7.5_Plate13_B12	lane6442_ATCTCAGG_TATCCTCT_Plate13_B12_L001_R1_val_1_GRCm38_ERCC_hisat2	E7.5_Plate13_B12	E7.5_Plate13_B12	embryo13	Plate13	TRUE	TRUE	TRUE	E7.5	Nascent_mesoderm	Mesoderm	E7.5_Plate13_B12.tsv.gz	0.092836	-0.136514	S
E7.5_Plate15_A12	lane6442_ATCTCAGG_TCGACTAG_Plate15_A12_L001_R1_val_1_GRCm38_ERCC_hisat2	E7.5_Plate15_A12	E7.5_Plate15_A12	embryo15	Plate15	TRUE	TRUE	TRUE	E7.5	Notochord	Endoderm	E7.5_Plate15_A12.tsv.gz	-0.310724	-0.510824	G1
E7.5_Plate15_B12	lane6442_ATCTCAGG_TTCTAGCT_Plate15_B12_L001_R1_val_1_GRCm38_ERCC_hisat2	E7.5_Plate15_B12	E7.5_Plate15_B12	embryo15	Plate15	TRUE	TRUE	TRUE	E7.5	Gut	Endoderm	E7.5_Plate15_B12.tsv.gz	0.0863772	0.0629702	S
E7.5_Plate14_E06	lane6442_ATGCGCAG_AAGGAGTA_Plate14_E06_L001_R1_val_1_GRCm38_ERCC_hisat2	E7.5_Plate14_E06	E7.5_Plate14_E06	embryo14	Plate14	TRUE	TRUE	TRUE	E7.5	Mixed_mesoderm	Mesoderm	E7.5_Plate14_E06.tsv.gz	0.139816	-0.11619	S
E7.5_Plate14_D06	lane6442_ATGCGCAG_ACTGCATA_Plate14_D06_L001_R1_val_1_GRCm38_ERCC_hisat2	E7.5_Plate14_D06	E7.5_Plate14_D06	embryo14	Plate14	TRUE	TRUE	TRUE	E7.5	Mixed_mesoderm	Mesoderm	E7.5_Plate14_D06.tsv.gz	0.0418578	0.103516	G2M
E7.5_Plate14_F06	lane6442_ATGCGCAG_CTAAGCCT_Plate14_F06_L001_R1_val_1_GRCm38_ERCC_hisat2	E7.5_Plate14_F06	E7.5_Plate14_F06	embryo14	Plate14	TRUE	TRUE	TRUE	E7.5	Nascent_mesoderm	Mesoderm	E7.5_Plate14_F06.tsv.gz	-0.00651843	0.0552963	G2M
E7.5_Plate16_E06	lane6442_ATGCGCAG_CTATTAAG_Plate16_E06_L001_R1_val_1_GRCm38_ERCC_hisat2	E7.5_Plate16_E06	E7.5_Plate16_E06	embryo16	Plate16	TRUE	TRUE	TRUE	E7.5	Somitic_mesoderm	Mesoderm	E7.5_Plate16_E06.tsv.gz	-0.116734	0.340622	G2M
E7.5_Plate16_G06	lane6442_ATGCGCAG_GAGCCTTA_Plate16_G06_L001_R1_val_1_GRCm38_ERCC_hisat2	E7.5_Plate16_G06	E7.5_Plate16_G06	embryo16	Plate16	TRUE	TRUE	TRUE	E7.5	Intermediate_mesoderm	Mesoderm	E7.5_Plate16_G06.tsv.gz	0.136878	-0.245572	S
E7.5_Plate14_B06	lane6442_ATGCGCAG_TATCCTCT_Plate14_B06_L001_R1_val_1_GRCm38_ERCC_hisat2	E7.5_Plate14_B06	E7.5_Plate14_B06	embryo14	Plate14	TRUE	TRUE	TRUE	E7.5	Nascent_mesoderm	Mesoderm	E7.5_Plate14_B06.tsv.gz	-0.254864	0.100984	G2M
E7.5_Plate16_A06	lane6442_ATGCGCAG_TCGACTAG_Plate16_A06_L001_R1_val_1_GRCm38_ERCC_hisat2	E7.5_Plate16_A06	E7.5_Plate16_A06	embryo16	Plate16	TRUE	TRUE	TRUE	E7.5	Mixed_mesoderm	Mesoderm	E7.5_Plate16_A06.tsv.gz	-0.028309	-0.0848053	G1
E7.5_Plate13_D08	lane6442_CGAGGCTG_ACTGCATA_Plate13_D08_L001_R1_val_1_GRCm38_ERCC_hisat2	E7.5_Plate13_D08	E7.5_Plate13_D08	embryo13	Plate13	TRUE	TRUE	TRUE	E7.5	Notochord	Endoderm	E7.5_Plate13_D08.tsv.gz	-0.0101657	-0.254222	G1
E7.5_Plate15_G08	lane6442_CGAGGCTG_GAGCCTTA_Plate15_G08_L001_R1_val_1_GRCm38_ERCC_hisat2	E7.5_Plate15_G08	E7.5_Plate15_G08	embryo15	Plate15	TRUE	TRUE	TRUE	E7.5	Notochord	Endoderm	E7.5_Plate15_G08.tsv.gz	0.143422	-0.0428757	S
E7.5_Plate16_G04	lane6442_CGGAGCCT_GAGCCTTA_Plate16_G04_L001_R1_val_1_GRCm38_ERCC_hisat2	E7.5_Plate16_G04	E7.5_Plate16_G04	embryo16	Plate16	TRUE	TRUE	TRUE	E7.5	Notochord	Endoderm	E7.5_Plate16_G04.tsv.gz	-0.187908	0.414091	G2M
E7.5_Plate13_D07	lane6442_CTCTCTAC_ACTGCATA_Plate13_D07_L001_R1_val_1_GRCm38_ERCC_hisat2	E7.5_Plate13_D07	E7.5_Plate13_D07	embryo13	Plate13	TRUE	TRUE	FALSE	E7.5	Visceral_endoderm	Endoderm	E7.5_Plate13_D07.tsv.gz	0.148441	-0.155525	S
E7.5_Plate15_G07	lane6442_CTCTCTAC_GAGCCTTA_Plate15_G07_L001_R1_val_1_GRCm38_ERCC_hisat2	E7.5_Plate15_G07	E7.5_Plate15_G07	embryo15	Plate15	TRUE	TRUE	TRUE	E7.5	Gut	Endoderm	E7.5_Plate15_G07.tsv.gz	-0.254392	0.181006	G2M
E7.5_Plate15_B07	lane6442_CTCTCTAC_TTCTAGCT_Plate15_B07_L001_R1_val_1_GRCm38_ERCC_hisat2	E7.5_Plate15_B07	E7.5_Plate15_B07	embryo15	Plate15	TRUE	TRUE	TRUE	E7.5	Notochord	Endoderm	E7.5_Plate15_B07.tsv.gz	-0.347133	-0.478623	G1
E7.5_Plate14_C03	lane6442_GCGTAGTA_GTAAGGAG_Plate14_C03_L001_R1_val_1_GRCm38_ERCC_hisat2	E7.5_Plate14_C03	E7.5_Plate14_C03	embryo14	Plate14	TRUE	TRUE	TRUE	E7.5	Gut	Endoderm	E7.5_Plate14_C03.tsv.gz	-0.122697	-0.100002	G1
E7.5_Plate14_B03	lane6442_GCGTAGTA_TATCCTCT_Plate14_B03_L001_R1_val_1_GRCm38_ERCC_hisat2	E7.5_Plate14_B03	E7.5_Plate14_B03	embryo14	Plate14	TRUE	TRUE	TRUE	E7.5	Notochord	Endoderm	E7.5_Plate14_B03.tsv.gz	-0.281095	0.342191	G2M
E7.5_Plate13_C11	lane6442_GCTCATGA_GTAAGGAG_Plate13_C11_L001_R1_val_1_GRCm38_ERCC_hisat2	E7.5_Plate13_C11	E7.5_Plate13_C11	embryo13	Plate13	TRUE	TRUE	TRUE	E7.5	Embryonic_endoderm	Endoderm	E7.5_Plate13_C11.tsv.gz	-0.154857	-0.0598803	G1
E7.5_Plate16_G02	lane6442_GGAGCTAC_GAGCCTTA_Plate16_G02_L001_R1_val_1_GRCm38_ERCC_hisat2	E7.5_Plate16_G02	E7.5_Plate16_G02	embryo16	Plate16	TRUE	TRUE	TRUE	E7.5	Notochord	Endoderm	E7.5_Plate16_G02.tsv.gz	-0.269571	-0.312298	G1
E7.5_Plate14_C02	lane6442_GGAGCTAC_GTAAGGAG_Plate14_C02_L001_R1_val_1_GRCm38_ERCC_hisat2	E7.5_Plate14_C02	E7.5_Plate14_C02	embryo14	Plate14	TRUE	TRUE	TRUE	E7.5	Embryonic_endoderm	Endoderm	E7.5_Plate14_C02.tsv.gz	-0.101495	0.389849	G2M
E7.5_Plate16_A02	lane6442_GGAGCTAC_TCGACTAG_Plate16_A02_L001_R1_val_1_GRCm38_ERCC_hisat2	E7.5_Plate16_A02	E7.5_Plate16_A02	embryo16	Plate16	TRUE	TRUE	TRUE	E7.5	Notochord	Endoderm	E7.5_Plate16_A02.tsv.gz	0.0307909	-0.278509	S
E7.5_Plate16_B07	lane6442_TAGCGCTC_TTCTAGCT_Plate16_B07_L001_R1_val_1_GRCm38_ERCC_hisat2	E7.5_Plate16_B07	E7.5_Plate16_B07	embryo16	Plate16	TRUE	TRUE	TRUE	E7.5	Notochord	Endoderm	E7.5_Plate16_B07.tsv.gz	-0.155397	-0.190688	G1
E7.5_Plate13_F04	lane6442_TCCTGAGC_CTAAGCCT_Plate13_F04_L001_R1_val_1_GRCm38_ERCC_hisat2	E7.5_Plate13_F04	E7.5_Plate13_F04	embryo13	Plate13	TRUE	TRUE	TRUE	E7.5	Notochord	Endoderm	E7.5_Plate13_F04.tsv.gz	-0.105581	0.298033	G2M
E7.5_Plate13_B04	lane6442_TCCTGAGC_TATCCTCT_Plate13_B04_L001_R1_val_1_GRCm38_ERCC_hisat2	E7.5_Plate13_B04	E7.5_Plate13_B04	embryo13	Plate13	TRUE	TRUE	TRUE	E7.5	Notochord	Endoderm	E7.5_Plate13_B04.tsv.gz	-0.339193	0.412846	G2M
E7.5_Plate14_A12	lane6442_TCGACGTC_CTCTCTAT_Plate14_A12_L001_R1_val_1_GRCm38_ERCC_hisat2	E7.5_Plate14_A12	E7.5_Plate14_A12	embryo14	Plate14	TRUE	TRUE	TRUE	E7.5	Notochord	Endoderm	E7.5_Plate14_A12.tsv.gz	-0.334702	0.104629	G2M
E7.5_Plate14_F11	lane6442_TGCAGCTA_CTAAGCCT_Plate14_F11_L001_R1_val_1_GRCm38_ERCC_hisat2	E7.5_Plate14_F11	E7.5_Plate14_F11	embryo14	Plate14	TRUE	TRUE	TRUE	E7.5	Notochord	Endoderm	E7.5_Plate14_F11.tsv.gz	-0.249825	0.336367	G2M
E7.5_Plate12_H02	lane6504_GGAGCTAC_TTATGCGA_Plate12_H02_L001_R1_val_1_GRCm38_ERCC_hisat2	E7.5_Plate12_H02	E7.5_Plate12_H02	embryomixed	Plate12	TRUE	TRUE	TRUE	E7.5	Embryonic_endoderm	Endoderm	E7.5_Plate12_H02.tsv.gz	0.0715007	-0.145824	S
PS_VE_Plate1_E09	lane6565_AAGAGGCA_AAGGAGTA_PS_VE_Plate1_E09_L001_R1_val_1_GRCm38_ERCC_hisat2	PS_VE_Plate1_E09	PS_VE_Plate1_E09	PS_VE_E7.5_1	PS_VE_Plate1	TRUE	TRUE	TRUE	E7.5	Primitive_Streak	Primitive_Streak	PS_VE_Plate1_E09.tsv.gz	0.0198099	-0.167417	S
PS_VE_Plate1_G09	lane6565_AAGAGGCA_CGTCTAAT_PS_VE_Plate1_G09_L001_R1_val_1_GRCm38_ERCC_hisat2	PS_VE_Plate1_G09	PS_VE_Plate1_G09	PS_VE_E7.5_1	PS_VE_Plate1	TRUE	TRUE	FALSE	E7.5	Nascent_mesoderm	Mesoderm	PS_VE_Plate1_G09.tsv.gz	-0.209676	0.0917335	G2M
PS_VE_Plate1_F09	lane6565_AAGAGGCA_CTAAGCCT_PS_VE_Plate1_F09_L001_R1_val_1_GRCm38_ERCC_hisat2	PS_VE_Plate1_F09	PS_VE_Plate1_F09	PS_VE_E7.5_1	PS_VE_Plate1	TRUE	TRUE	FALSE	E7.5	Anterior_Primitive_Streak	Primitive_Streak	PS_VE_Plate1_F09.tsv.gz	-0.236423	-0.135738	G1
PS_VE_Plate1_A09	lane6565_AAGAGGCA_CTCTCTAT_PS_VE_Plate1_A09_L001_R1_val_1_GRCm38_ERCC_hisat2	PS_VE_Plate1_A09	PS_VE_Plate1_A09	PS_VE_E7.5_1	PS_VE_Plate1	TRUE	TRUE	TRUE	E7.5	Embryonic_endoderm	Endoderm	PS_VE_Plate1_A09.tsv.gz	-0.3259	0.436636	G2M
PS_VE_Plate1_C09	lane6565_AAGAGGCA_GTAAGGAG_PS_VE_Plate1_C09_L001_R1_val_1_GRCm38_ERCC_hisat2	PS_VE_Plate1_C09	PS_VE_Plate1_C09	PS_VE_E7.5_2	PS_VE_Plate1	TRUE	TRUE	TRUE	E7.5	Gut	Endoderm	PS_VE_Plate1_C09.tsv.gz	-0.178661	0.237607	G2M
PS_VE_Plate1_B09	lane6565_AAGAGGCA_TATCCTCT_PS_VE_Plate1_B09_L001_R1_val_1_GRCm38_ERCC_hisat2	PS_VE_Plate1_B09	PS_VE_Plate1_B09	PS_VE_E7.5_1	PS_VE_Plate1	TRUE	TRUE	TRUE	E7.5	Nascent_mesoderm	Mesoderm	PS_VE_Plate1_B09.tsv.gz	-0.139214	0.276027	G2M
PS_VE_Plate1_H09	lane6565_AAGAGGCA_TCTCTCCG_PS_VE_Plate1_H09_L001_R1_val_1_GRCm38_ERCC_hisat2	PS_VE_Plate1_H09	PS_VE_Plate1_H09	PS_VE_E7.5_1	PS_VE_Plate1	TRUE	TRUE	TRUE	E7.5	Epiblast	Epiblast	PS_VE_Plate1_H09.tsv.gz	0.0788262	-0.0645025	S
PS_VE_Plate1_E03	lane6565_AGGCAGAA_AAGGAGTA_PS_VE_Plate1_E03_L001_R1_val_1_GRCm38_ERCC_hisat2	PS_VE_Plate1_E03	PS_VE_Plate1_E03	PS_VE_E7.5_1	PS_VE_Plate1	TRUE	TRUE	FALSE	E7.5	Notochord	Endoderm	PS_VE_Plate1_E03.tsv.gz	-0.0493895	-0.297825	G1
PS_VE_Plate1_D03	lane6565_AGGCAGAA_ACTGCATA_PS_VE_Plate1_D03_L001_R1_val_1_GRCm38_ERCC_hisat2	PS_VE_Plate1_D03	PS_VE_Plate1_D03	PS_VE_E7.5_2	PS_VE_Plate1	TRUE	TRUE	TRUE	E7.5	Paraxial_mesoderm	Mesoderm	PS_VE_Plate1_D03.tsv.gz	0.0417778	-0.125214	S
PS_VE_Plate1_G03	lane6565_AGGCAGAA_CGTCTAAT_PS_VE_Plate1_G03_L001_R1_val_1_GRCm38_ERCC_hisat2	PS_VE_Plate1_G03	PS_VE_Plate1_G03	PS_VE_E7.5_1	PS_VE_Plate1	TRUE	TRUE	FALSE	E7.5	Epiblast	Epiblast	PS_VE_Plate1_G03.tsv.gz	-0.00639197	0.149766	G2M
PS_VE_Plate1_F03	lane6565_AGGCAGAA_CTAAGCCT_PS_VE_Plate1_F03_L001_R1_val_1_GRCm38_ERCC_hisat2	PS_VE_Plate1_F03	PS_VE_Plate1_F03	PS_VE_E7.5_1	PS_VE_Plate1	TRUE	TRUE	TRUE	E7.5	Notochord	Endoderm	PS_VE_Plate1_F03.tsv.gz	-0.419955	-0.251631	G1
PS_VE_Plate1_A03	lane6565_AGGCAGAA_CTCTCTAT_PS_VE_Plate1_A03_L001_R1_val_1_GRCm38_ERCC_hisat2	PS_VE_Plate1_A03	PS_VE_Plate1_A03	PS_VE_E7.5_1	PS_VE_Plate1	TRUE	TRUE	TRUE	E7.5	Embryonic_endoderm	Endoderm	PS_VE_Plate1_A03.tsv.gz	0.11495	-0.25232	S
PS_VE_Plate1_B03	lane6565_AGGCAGAA_TATCCTCT_PS_VE_Plate1_B03_L001_R1_val_1_GRCm38_ERCC_hisat2	PS_VE_Plate1_B03	PS_VE_Plate1_B03	PS_VE_E7.5_1	PS_VE_Plate1	TRUE	TRUE	TRUE	E7.5	Visceral_endoderm	Endoderm	PS_VE_Plate1_B03.tsv.gz	-0.378765	0.316806	G2M
PS_VE_Plate1_E12	lane6565_ATCTCAGG_AAGGAGTA_PS_VE_Plate1_E12_L001_R1_val_1_GRCm38_ERCC_hisat2	PS_VE_Plate1_E12	PS_VE_Plate1_E12	PS_VE_E7.5_1	PS_VE_Plate1	TRUE	TRUE	TRUE	E7.5	Primitive_Streak	Primitive_Streak	PS_VE_Plate1_E12.tsv.gz	0.0131483	-0.0352851	S
PS_VE_Plate1_D12	lane6565_ATCTCAGG_ACTGCATA_PS_VE_Plate1_D12_L001_R1_val_1_GRCm38_ERCC_hisat2	PS_VE_Plate1_D12	PS_VE_Plate1_D12	PS_VE_E7.5_2	PS_VE_Plate1	TRUE	TRUE	FALSE	E7.5	Notochord	Endoderm	PS_VE_Plate1_D12.tsv.gz	-0.0273434	-0.074472	G1
PS_VE_Plate1_G12	lane6565_ATCTCAGG_CGTCTAAT_PS_VE_Plate1_G12_L001_R1_val_1_GRCm38_ERCC_hisat2	PS_VE_Plate1_G12	PS_VE_Plate1_G12	PS_VE_E7.5_1	PS_VE_Plate1	TRUE	TRUE	FALSE	E7.5	Epiblast	Epiblast	PS_VE_Plate1_G12.tsv.gz	-0.0458996	-0.154498	G1
PS_VE_Plate1_F12	lane6565_ATCTCAGG_CTAAGCCT_PS_VE_Plate1_F12_L001_R1_val_1_GRCm38_ERCC_hisat2	PS_VE_Plate1_F12	PS_VE_Plate1_F12	PS_VE_E7.5_1	PS_VE_Plate1	TRUE	TRUE	TRUE	E7.5	Epiblast	Epiblast	PS_VE_Plate1_F12.tsv.gz	-0.117209	0.20185	G2M
PS_VE_Plate1_A12	lane6565_ATCTCAGG_CTCTCTAT_PS_VE_Plate1_A12_L001_R1_val_1_GRCm38_ERCC_hisat2	PS_VE_Plate1_A12	PS_VE_Plate1_A12	PS_VE_E7.5_1	PS_VE_Plate1	TRUE	TRUE	TRUE	E7.5	Visceral_endoderm	Endoderm	PS_VE_Plate1_A12.tsv.gz	-0.0148122	0.0418655	G2M
PS_VE_Plate1_C12	lane6565_ATCTCAGG_GTAAGGAG_PS_VE_Plate1_C12_L001_R1_val_1_GRCm38_ERCC_hisat2	PS_VE_Plate1_C12	PS_VE_Plate1_C12	PS_VE_E7.5_2	PS_VE_Plate1	TRUE	TRUE	TRUE	E7.5	Notochord	Endoderm	PS_VE_Plate1_C12.tsv.gz	-0.339958	-0.296526	G1
PS_VE_Plate1_B12	lane6565_ATCTCAGG_TATCCTCT_PS_VE_Plate1_B12_L001_R1_val_1_GRCm38_ERCC_hisat2	PS_VE_Plate1_B12	PS_VE_Plate1_B12	PS_VE_E7.5_1	PS_VE_Plate1	TRUE	TRUE	TRUE	E7.5	Visceral_endoderm	Endoderm	PS_VE_Plate1_B12.tsv.gz	0.207322	-0.206456	S
PS_VE_Plate1_E08	lane6565_CGAGGCTG_AAGGAGTA_PS_VE_Plate1_E08_L001_R1_val_1_GRCm38_ERCC_hisat2	PS_VE_Plate1_E08	PS_VE_Plate1_E08	PS_VE_E7.5_1	PS_VE_Plate1	TRUE	TRUE	TRUE	E7.5	Epiblast	Epiblast	PS_VE_Plate1_E08.tsv.gz	-0.147275	0.201677	G2M
PS_VE_Plate1_D08	lane6565_CGAGGCTG_ACTGCATA_PS_VE_Plate1_D08_L001_R1_val_1_GRCm38_ERCC_hisat2	PS_VE_Plate1_D08	PS_VE_Plate1_D08	PS_VE_E7.5_2	PS_VE_Plate1	TRUE	TRUE	TRUE	E7.5	Paraxial_mesoderm	Mesoderm	PS_VE_Plate1_D08.tsv.gz	0.0464183	-0.0486282	S
PS_VE_Plate1_F08	lane6565_CGAGGCTG_CTAAGCCT_PS_VE_Plate1_F08_L001_R1_val_1_GRCm38_ERCC_hisat2	PS_VE_Plate1_F08	PS_VE_Plate1_F08	PS_VE_E7.5_1	PS_VE_Plate1	TRUE	TRUE	TRUE	E7.5	Rostral_neuroectoderm	Ectoderm	PS_VE_Plate1_F08.tsv.gz	0.114737	-0.133592	S
PS_VE_Plate1_A08	lane6565_CGAGGCTG_CTCTCTAT_PS_VE_Plate1_A08_L001_R1_val_1_GRCm38_ERCC_hisat2	PS_VE_Plate1_A08	PS_VE_Plate1_A08	PS_VE_E7.5_1	PS_VE_Plate1	TRUE	TRUE	TRUE	E7.5	Visceral_endoderm	Endoderm	PS_VE_Plate1_A08.tsv.gz	-0.211674	0.189838	G2M
PS_VE_Plate1_C08	lane6565_CGAGGCTG_GTAAGGAG_PS_VE_Plate1_C08_L001_R1_val_1_GRCm38_ERCC_hisat2	PS_VE_Plate1_C08	PS_VE_Plate1_C08	PS_VE_E7.5_2	PS_VE_Plate1	TRUE	TRUE	TRUE	E7.5	Paraxial_mesoderm	Mesoderm	PS_VE_Plate1_C08.tsv.gz	-0.00931485	0.101117	G2M
PS_VE_Plate1_B08	lane6565_CGAGGCTG_TATCCTCT_PS_VE_Plate1_B08_L001_R1_val_1_GRCm38_ERCC_hisat2	PS_VE_Plate1_B08	PS_VE_Plate1_B08	PS_VE_E7.5_1	PS_VE_Plate1	TRUE	TRUE	TRUE	E7.5	Embryonic_endoderm	Endoderm	PS_VE_Plate1_B08.tsv.gz	0.0528561	-0.0287727	S
PS_VE_Plate1_H08	lane6565_CGAGGCTG_TCTCTCCG_PS_VE_Plate1_H08_L001_R1_val_1_GRCm38_ERCC_hisat2	PS_VE_Plate1_H08	PS_VE_Plate1_H08	PS_VE_E7.5_1	PS_VE_Plate1	TRUE	TRUE	FALSE	E7.5	Epiblast	Epiblast	PS_VE_Plate1_H08.tsv.gz	-0.0878354	-0.143073	G1
PS_VE_Plate1_D02	lane6565_CGTACTAG_ACTGCATA_PS_VE_Plate1_D02_L001_R1_val_1_GRCm38_ERCC_hisat2	PS_VE_Plate1_D02	PS_VE_Plate1_D02	PS_VE_E7.5_2	PS_VE_Plate1	TRUE	TRUE	TRUE	E7.5	Mixed_mesoderm	Mesoderm	PS_VE_Plate1_D02.tsv.gz	-0.106879	0.186847	G2M
PS_VE_Plate1_F02	lane6565_CGTACTAG_CTAAGCCT_PS_VE_Plate1_F02_L001_R1_val_1_GRCm38_ERCC_hisat2	PS_VE_Plate1_F02	PS_VE_Plate1_F02	PS_VE_E7.5_1	PS_VE_Plate1	TRUE	TRUE	FALSE	E7.5	Notochord	Endoderm	PS_VE_Plate1_F02.tsv.gz	-0.323898	-0.443551	G1
PS_VE_Plate1_A02	lane6565_CGTACTAG_CTCTCTAT_PS_VE_Plate1_A02_L001_R1_val_1_GRCm38_ERCC_hisat2	PS_VE_Plate1_A02	PS_VE_Plate1_A02	PS_VE_E7.5_1	PS_VE_Plate1	TRUE	TRUE	TRUE	E7.5	Embryonic_endoderm	Endoderm	PS_VE_Plate1_A02.tsv.gz	-0.230853	-0.151236	G1
PS_VE_Plate1_C02	lane6565_CGTACTAG_GTAAGGAG_PS_VE_Plate1_C02_L001_R1_val_1_GRCm38_ERCC_hisat2	PS_VE_Plate1_C02	PS_VE_Plate1_C02	PS_VE_E7.5_2	PS_VE_Plate1	TRUE	TRUE	TRUE	E7.5	Paraxial_mesoderm	Mesoderm	PS_VE_Plate1_C02.tsv.gz	0.12407	-0.169773	S
PS_VE_Plate1_B02	lane6565_CGTACTAG_TATCCTCT_PS_VE_Plate1_B02_L001_R1_val_1_GRCm38_ERCC_hisat2	PS_VE_Plate1_B02	PS_VE_Plate1_B02	PS_VE_E7.5_1	PS_VE_Plate1	TRUE	TRUE	TRUE	E7.5	Visceral_endoderm	Endoderm	PS_VE_Plate1_B02.tsv.gz	-0.0484235	0.0382743	G2M
PS_VE_Plate1_H02	lane6565_CGTACTAG_TCTCTCCG_PS_VE_Plate1_H02_L001_R1_val_1_GRCm38_ERCC_hisat2	PS_VE_Plate1_H02	PS_VE_Plate1_H02	PS_VE_E7.5_1	PS_VE_Plate1	TRUE	TRUE	FALSE	E7.5	Epiblast	Epiblast	PS_VE_Plate1_H02.tsv.gz	-0.0234865	-0.0751314	G1
PS_VE_Plate1_E07	lane6565_CTCTCTAC_AAGGAGTA_PS_VE_Plate1_E07_L001_R1_val_1_GRCm38_ERCC_hisat2	PS_VE_Plate1_E07	PS_VE_Plate1_E07	PS_VE_E7.5_1	PS_VE_Plate1	TRUE	TRUE	TRUE	E7.5	Nascent_mesoderm	Mesoderm	PS_VE_Plate1_E07.tsv.gz	-0.128323	0.0850305	G2M
PS_VE_Plate1_D07	lane6565_CTCTCTAC_ACTGCATA_PS_VE_Plate1_D07_L001_R1_val_1_GRCm38_ERCC_hisat2	PS_VE_Plate1_D07	PS_VE_Plate1_D07	PS_VE_E7.5_2	PS_VE_Plate1	TRUE	TRUE	TRUE	E7.5	Rostral_neurectoderm	Ectoderm	PS_VE_Plate1_D07.tsv.gz	0.0708155	-0.113523	S
PS_VE_Plate1_G07	lane6565_CTCTCTAC_CGTCTAAT_PS_VE_Plate1_G07_L001_R1_val_1_GRCm38_ERCC_hisat2	PS_VE_Plate1_G07	PS_VE_Plate1_G07	PS_VE_E7.5_1	PS_VE_Plate1	TRUE	TRUE	FALSE	E7.5	Epiblast	Epiblast	PS_VE_Plate1_G07.tsv.gz	-0.125975	0.186324	G2M
PS_VE_Plate1_F07	lane6565_CTCTCTAC_CTAAGCCT_PS_VE_Plate1_F07_L001_R1_val_1_GRCm38_ERCC_hisat2	PS_VE_Plate1_F07	PS_VE_Plate1_F07	PS_VE_E7.5_1	PS_VE_Plate1	TRUE	TRUE	TRUE	E7.5	Primitive_Streak	Primitive_Streak	PS_VE_Plate1_F07.tsv.gz	0.158024	-0.215419	S
PS_VE_Plate1_A07	lane6565_CTCTCTAC_CTCTCTAT_PS_VE_Plate1_A07_L001_R1_val_1_GRCm38_ERCC_hisat2	PS_VE_Plate1_A07	PS_VE_Plate1_A07	PS_VE_E7.5_1	PS_VE_Plate1	TRUE	TRUE	TRUE	E7.5	Gut	Endoderm	PS_VE_Plate1_A07.tsv.gz	0.04647	-0.210153	S
PS_VE_Plate1_C07	lane6565_CTCTCTAC_GTAAGGAG_PS_VE_Plate1_C07_L001_R1_val_1_GRCm38_ERCC_hisat2	PS_VE_Plate1_C07	PS_VE_Plate1_C07	PS_VE_E7.5_2	PS_VE_Plate1	TRUE	TRUE	TRUE	E7.5	Somitic_mesoderm	Mesoderm	PS_VE_Plate1_C07.tsv.gz	-0.209465	0.270157	G2M
PS_VE_Plate1_B07	lane6565_CTCTCTAC_TATCCTCT_PS_VE_Plate1_B07_L001_R1_val_1_GRCm38_ERCC_hisat2	PS_VE_Plate1_B07	PS_VE_Plate1_B07	PS_VE_E7.5_1	PS_VE_Plate1	TRUE	TRUE	TRUE	E7.5	Nascent_mesoderm	Mesoderm	PS_VE_Plate1_B07.tsv.gz	-0.275209	0.0676869	G2M
PS_VE_Plate1_H07	lane6565_CTCTCTAC_TCTCTCCG_PS_VE_Plate1_H07_L001_R1_val_1_GRCm38_ERCC_hisat2	PS_VE_Plate1_H07	PS_VE_Plate1_H07	PS_VE_E7.5_1	PS_VE_Plate1	TRUE	TRUE	FALSE	E7.5	Epiblast	Epiblast	PS_VE_Plate1_H07.tsv.gz	-0.0163097	0.151656	G2M
PS_VE_Plate1_E05	lane6565_GGACTCCT_AAGGAGTA_PS_VE_Plate1_E05_L001_R1_val_1_GRCm38_ERCC_hisat2	PS_VE_Plate1_E05	PS_VE_Plate1_E05	PS_VE_E7.5_1	PS_VE_Plate1	TRUE	TRUE	FALSE	E7.5	Epiblast	Epiblast	PS_VE_Plate1_E05.tsv.gz	-0.204525	0.12175	G2M
PS_VE_Plate1_D05	lane6565_GGACTCCT_ACTGCATA_PS_VE_Plate1_D05_L001_R1_val_1_GRCm38_ERCC_hisat2	PS_VE_Plate1_D05	PS_VE_Plate1_D05	PS_VE_E7.5_2	PS_VE_Plate1	TRUE	TRUE	TRUE	E7.5	Mixed_mesoderm	Mesoderm	PS_VE_Plate1_D05.tsv.gz	-0.0253112	0.0638233	G2M
PS_VE_Plate1_G05	lane6565_GGACTCCT_CGTCTAAT_PS_VE_Plate1_G05_L001_R1_val_1_GRCm38_ERCC_hisat2	PS_VE_Plate1_G05	PS_VE_Plate1_G05	PS_VE_E7.5_1	PS_VE_Plate1	TRUE	TRUE	TRUE	E7.5	Embryonic_endoderm	Endoderm	PS_VE_Plate1_G05.tsv.gz	0.0341295	-0.172732	S
PS_VE_Plate1_F05	lane6565_GGACTCCT_CTAAGCCT_PS_VE_Plate1_F05_L001_R1_val_1_GRCm38_ERCC_hisat2	PS_VE_Plate1_F05	PS_VE_Plate1_F05	PS_VE_E7.5_1	PS_VE_Plate1	TRUE	TRUE	TRUE	E7.5	Epiblast	Epiblast	PS_VE_Plate1_F05.tsv.gz	0.121655	0.00264765	S
PS_VE_Plate1_A05	lane6565_GGACTCCT_CTCTCTAT_PS_VE_Plate1_A05_L001_R1_val_1_GRCm38_ERCC_hisat2	PS_VE_Plate1_A05	PS_VE_Plate1_A05	PS_VE_E7.5_1	PS_VE_Plate1	TRUE	TRUE	TRUE	E7.5	Nascent_mesoderm	Mesoderm	PS_VE_Plate1_A05.tsv.gz	0.0797378	-0.139846	S
PS_VE_Plate1_C05	lane6565_GGACTCCT_GTAAGGAG_PS_VE_Plate1_C05_L001_R1_val_1_GRCm38_ERCC_hisat2	PS_VE_Plate1_C05	PS_VE_Plate1_C05	PS_VE_E7.5_2	PS_VE_Plate1	TRUE	TRUE	FALSE	E7.5	Mixed_mesoderm	Mesoderm	PS_VE_Plate1_C05.tsv.gz	-0.1001	0.0572959	G2M
PS_VE_Plate1_H05	lane6565_GGACTCCT_TCTCTCCG_PS_VE_Plate1_H05_L001_R1_val_1_GRCm38_ERCC_hisat2	PS_VE_Plate1_H05	PS_VE_Plate1_H05	PS_VE_E7.5_1	PS_VE_Plate1	TRUE	TRUE	TRUE	E7.5	Epiblast	Epiblast	PS_VE_Plate1_H05.tsv.gz	-0.114909	0.0785125	G2M
PS_VE_Plate1_E10	lane6565_GTAGAGGA_AAGGAGTA_PS_VE_Plate1_E10_L001_R1_val_1_GRCm38_ERCC_hisat2	PS_VE_Plate1_E10	PS_VE_Plate1_E10	PS_VE_E7.5_1	PS_VE_Plate1	TRUE	TRUE	TRUE	E7.5	Embryonic_endoderm	Endoderm	PS_VE_Plate1_E10.tsv.gz	-0.206047	0.405776	G2M
PS_VE_Plate1_D10	lane6565_GTAGAGGA_ACTGCATA_PS_VE_Plate1_D10_L001_R1_val_1_GRCm38_ERCC_hisat2	PS_VE_Plate1_D10	PS_VE_Plate1_D10	PS_VE_E7.5_2	PS_VE_Plate1	TRUE	TRUE	FALSE	E7.5	Embryonic_endoderm	Endoderm	PS_VE_Plate1_D10.tsv.gz	-0.0198174	0.114481	G2M
PS_VE_Plate1_G10	lane6565_GTAGAGGA_CGTCTAAT_PS_VE_Plate1_G10_L001_R1_val_1_GRCm38_ERCC_hisat2	PS_VE_Plate1_G10	PS_VE_Plate1_G10	PS_VE_E7.5_1	PS_VE_Plate1	TRUE	TRUE	TRUE	E7.5	Epiblast	Epiblast	PS_VE_Plate1_G10.tsv.gz	0.154038	-0.13418	S
PS_VE_Plate1_F10	lane6565_GTAGAGGA_CTAAGCCT_PS_VE_Plate1_F10_L001_R1_val_1_GRCm38_ERCC_hisat2	PS_VE_Plate1_F10	PS_VE_Plate1_F10	PS_VE_E7.5_1	PS_VE_Plate1	TRUE	TRUE	TRUE	E7.5	Notochord	Endoderm	PS_VE_Plate1_F10.tsv.gz	-0.221137	-0.253938	G1
PS_VE_Plate1_A10	lane6565_GTAGAGGA_CTCTCTAT_PS_VE_Plate1_A10_L001_R1_val_1_GRCm38_ERCC_hisat2	PS_VE_Plate1_A10	PS_VE_Plate1_A10	PS_VE_E7.5_1	PS_VE_Plate1	TRUE	TRUE	TRUE	E7.5	Embryonic_endoderm	Endoderm	PS_VE_Plate1_A10.tsv.gz	-0.122094	0.268205	G2M
PS_VE_Plate1_C10	lane6565_GTAGAGGA_GTAAGGAG_PS_VE_Plate1_C10_L001_R1_val_1_GRCm38_ERCC_hisat2	PS_VE_Plate1_C10	PS_VE_Plate1_C10	PS_VE_E7.5_2	PS_VE_Plate1	TRUE	TRUE	FALSE	E7.5	Paraxial_mesoderm	Mesoderm	PS_VE_Plate1_C10.tsv.gz	0.0110501	-0.0218821	S
PS_VE_Plate1_B10	lane6565_GTAGAGGA_TATCCTCT_PS_VE_Plate1_B10_L001_R1_val_1_GRCm38_ERCC_hisat2	PS_VE_Plate1_B10	PS_VE_Plate1_B10	PS_VE_E7.5_1	PS_VE_Plate1	TRUE	TRUE	TRUE	E7.5	Embryonic_endoderm	Endoderm	PS_VE_Plate1_B10.tsv.gz	-0.264323	0.23091	G2M
PS_VE_Plate1_H10	lane6565_GTAGAGGA_TCTCTCCG_PS_VE_Plate1_H10_L001_R1_val_1_GRCm38_ERCC_hisat2	PS_VE_Plate1_H10	PS_VE_Plate1_H10	PS_VE_E7.5_1	PS_VE_Plate1	TRUE	TRUE	TRUE	E7.5	Epiblast	Epiblast	PS_VE_Plate1_H10.tsv.gz	-0.168957	0.112994	G2M
PS_VE_Plate1_A01	lane6565_TAAGGCGA_CTCTCTAT_PS_VE_Plate1_A01_L001_R1_val_1_GRCm38_ERCC_hisat2	PS_VE_Plate1_A01	PS_VE_Plate1_A01	PS_VE_E7.5_1	PS_VE_Plate1	TRUE	TRUE	TRUE	E7.5	Embryonic_endoderm	Endoderm	PS_VE_Plate1_A01.tsv.gz	-0.273579	0.246404	G2M
PS_VE_Plate1_C01	lane6565_TAAGGCGA_GTAAGGAG_PS_VE_Plate1_C01_L001_R1_val_1_GRCm38_ERCC_hisat2	PS_VE_Plate1_C01	PS_VE_Plate1_C01	PS_VE_E7.5_2	PS_VE_Plate1	TRUE	TRUE	TRUE	E7.5	Rostral_neurectoderm	Ectoderm	PS_VE_Plate1_C01.tsv.gz	-0.00881141	0.0931441	G2M
PS_VE_Plate1_B01	lane6565_TAAGGCGA_TATCCTCT_PS_VE_Plate1_B01_L001_R1_val_1_GRCm38_ERCC_hisat2	PS_VE_Plate1_B01	PS_VE_Plate1_B01	PS_VE_E7.5_1	PS_VE_Plate1	TRUE	TRUE	TRUE	E7.5	Gut	Endoderm	PS_VE_Plate1_B01.tsv.gz	0.0268137	-0.228176	S
PS_VE_Plate1_H01	lane6565_TAAGGCGA_TCTCTCCG_PS_VE_Plate1_H01_L001_R1_val_1_GRCm38_ERCC_hisat2	PS_VE_Plate1_H01	PS_VE_Plate1_H01	PS_VE_E7.5_1	PS_VE_Plate1	TRUE	TRUE	TRUE	E7.5	Primitive_Streak	Primitive_Streak	PS_VE_Plate1_H01.tsv.gz	0.199219	-0.21821	S
PS_VE_Plate1_E06	lane6565_TAGGCATG_AAGGAGTA_PS_VE_Plate1_E06_L001_R1_val_1_GRCm38_ERCC_hisat2	PS_VE_Plate1_E06	PS_VE_Plate1_E06	PS_VE_E7.5_1	PS_VE_Plate1	TRUE	TRUE	FALSE	E7.5	Epiblast	Epiblast	PS_VE_Plate1_E06.tsv.gz	-0.0109926	-0.0905001	G1
PS_VE_Plate1_D06	lane6565_TAGGCATG_ACTGCATA_PS_VE_Plate1_D06_L001_R1_val_1_GRCm38_ERCC_hisat2	PS_VE_Plate1_D06	PS_VE_Plate1_D06	PS_VE_E7.5_2	PS_VE_Plate1	TRUE	TRUE	TRUE	E7.5	Mixed_mesoderm	Mesoderm	PS_VE_Plate1_D06.tsv.gz	0.034581	0.0563606	G2M
PS_VE_Plate1_G06	lane6565_TAGGCATG_CGTCTAAT_PS_VE_Plate1_G06_L001_R1_val_1_GRCm38_ERCC_hisat2	PS_VE_Plate1_G06	PS_VE_Plate1_G06	PS_VE_E7.5_1	PS_VE_Plate1	TRUE	TRUE	FALSE	E7.5	Primitive_Streak	Primitive_Streak	PS_VE_Plate1_G06.tsv.gz	-0.180275	0.0184192	G2M
PS_VE_Plate1_F06	lane6565_TAGGCATG_CTAAGCCT_PS_VE_Plate1_F06_L001_R1_val_1_GRCm38_ERCC_hisat2	PS_VE_Plate1_F06	PS_VE_Plate1_F06	PS_VE_E7.5_1	PS_VE_Plate1	TRUE	TRUE	TRUE	E7.5	Embryonic_endoderm	Endoderm	PS_VE_Plate1_F06.tsv.gz	-0.164729	0.33426	G2M
PS_VE_Plate1_A06	lane6565_TAGGCATG_CTCTCTAT_PS_VE_Plate1_A06_L001_R1_val_1_GRCm38_ERCC_hisat2	PS_VE_Plate1_A06	PS_VE_Plate1_A06	PS_VE_E7.5_1	PS_VE_Plate1	TRUE	TRUE	TRUE	E7.5	Gut	Endoderm	PS_VE_Plate1_A06.tsv.gz	-0.233747	0.0510544	G2M
PS_VE_Plate1_C06	lane6565_TAGGCATG_GTAAGGAG_PS_VE_Plate1_C06_L001_R1_val_1_GRCm38_ERCC_hisat2	PS_VE_Plate1_C06	PS_VE_Plate1_C06	PS_VE_E7.5_2	PS_VE_Plate1	TRUE	TRUE	TRUE	E7.5	Paraxial_mesoderm	Mesoderm	PS_VE_Plate1_C06.tsv.gz	-0.1232	0.0658951	G2M
PS_VE_Plate1_B06	lane6565_TAGGCATG_TATCCTCT_PS_VE_Plate1_B06_L001_R1_val_1_GRCm38_ERCC_hisat2	PS_VE_Plate1_B06	PS_VE_Plate1_B06	PS_VE_E7.5_1	PS_VE_Plate1	TRUE	TRUE	TRUE	E7.5	Gut	Endoderm	PS_VE_Plate1_B06.tsv.gz	0.0914267	-0.174494	S
PS_VE_Plate1_H06	lane6565_TAGGCATG_TCTCTCCG_PS_VE_Plate1_H06_L001_R1_val_1_GRCm38_ERCC_hisat2	PS_VE_Plate1_H06	PS_VE_Plate1_H06	PS_VE_E7.5_1	PS_VE_Plate1	TRUE	TRUE	TRUE	E7.5	Epiblast	Epiblast	PS_VE_Plate1_H06.tsv.gz	-0.0417627	0.175322	G2M
PS_VE_Plate1_E04	lane6565_TCCTGAGC_AAGGAGTA_PS_VE_Plate1_E04_L001_R1_val_1_GRCm38_ERCC_hisat2	PS_VE_Plate1_E04	PS_VE_Plate1_E04	PS_VE_E7.5_1	PS_VE_Plate1	TRUE	TRUE	FALSE	E7.5	Primitive_Streak	Primitive_Streak	PS_VE_Plate1_E04.tsv.gz	0.260007	-0.199888	S
PS_VE_Plate1_D04	lane6565_TCCTGAGC_ACTGCATA_PS_VE_Plate1_D04_L001_R1_val_1_GRCm38_ERCC_hisat2	PS_VE_Plate1_D04	PS_VE_Plate1_D04	PS_VE_E7.5_2	PS_VE_Plate1	TRUE	TRUE	TRUE	E7.5	Mixed_mesoderm	Mesoderm	PS_VE_Plate1_D04.tsv.gz	-0.212855	0.26931	G2M
PS_VE_Plate1_G04	lane6565_TCCTGAGC_CGTCTAAT_PS_VE_Plate1_G04_L001_R1_val_1_GRCm38_ERCC_hisat2	PS_VE_Plate1_G04	PS_VE_Plate1_G04	PS_VE_E7.5_1	PS_VE_Plate1	TRUE	TRUE	FALSE	E7.5	Primitive_Streak	Primitive_Streak	PS_VE_Plate1_G04.tsv.gz	0.0587917	-0.142671	S
PS_VE_Plate1_F04	lane6565_TCCTGAGC_CTAAGCCT_PS_VE_Plate1_F04_L001_R1_val_1_GRCm38_ERCC_hisat2	PS_VE_Plate1_F04	PS_VE_Plate1_F04	PS_VE_E7.5_1	PS_VE_Plate1	TRUE	TRUE	FALSE	E7.5	Epiblast	Epiblast	PS_VE_Plate1_F04.tsv.gz	-0.0766505	-0.0221987	G1
PS_VE_Plate1_A04	lane6565_TCCTGAGC_CTCTCTAT_PS_VE_Plate1_A04_L001_R1_val_1_GRCm38_ERCC_hisat2	PS_VE_Plate1_A04	PS_VE_Plate1_A04	PS_VE_E7.5_1	PS_VE_Plate1	TRUE	TRUE	TRUE	E7.5	Nascent_mesoderm	Mesoderm	PS_VE_Plate1_A04.tsv.gz	0.0160411	-0.0270347	S
PS_VE_Plate1_C04	lane6565_TCCTGAGC_GTAAGGAG_PS_VE_Plate1_C04_L001_R1_val_1_GRCm38_ERCC_hisat2	PS_VE_Plate1_C04	PS_VE_Plate1_C04	PS_VE_E7.5_2	PS_VE_Plate1	TRUE	TRUE	TRUE	E7.5	Mixed_mesoderm	Mesoderm	PS_VE_Plate1_C04.tsv.gz	-0.12016	0.31903	G2M
PS_VE_Plate1_B04	lane6565_TCCTGAGC_TATCCTCT_PS_VE_Plate1_B04_L001_R1_val_1_GRCm38_ERCC_hisat2	PS_VE_Plate1_B04	PS_VE_Plate1_B04	PS_VE_E7.5_1	PS_VE_Plate1	TRUE	TRUE	TRUE	E7.5	Embryonic_endoderm	Endoderm	PS_VE_Plate1_B04.tsv.gz	-0.250821	0.214071	G2M
PS_VE_Plate1_H04	lane6565_TCCTGAGC_TCTCTCCG_PS_VE_Plate1_H04_L001_R1_val_1_GRCm38_ERCC_hisat2	PS_VE_Plate1_H04	PS_VE_Plate1_H04	PS_VE_E7.5_1	PS_VE_Plate1	TRUE	TRUE	TRUE	E7.5	Epiblast	Epiblast	PS_VE_Plate1_H04.tsv.gz	0.103204	-0.0888718	S

## Sheet: Table S4
Table S4: Table with the correlation between gene expression and VMR/promoter methylation where each row represents a VMR.
seqnames	start	end	width	strand	num_cpg	start_ind	end_ind	pi	loglik_diff	rna_gene_name	rna_gene_start	rna_gene_end	rna_gene_strand	vmr_to_gene_dist	vmr_rna_corr	vmr_n_avail_cell	promoter_rna_corr	promoter_n_avail_cell	context
10	102879091	103025159	146069	*	649	585946	586594	0.691599	707.976	Alx1	103007846	103029054	-	0	-0.189683	878	0.010316	546	VMRs overlapping with gene body
5	48088457	48212124	123668	*	579	226369	226947	0.7187	573.206	Slit2	47983138	48307733	+	0	0.00975011	864	0.0273301	336	VMRs overlapping with gene body
14	93224785	93354466	129682	*	555	463028	463582	0.711053	541.829	Pcdh9	93013410	93890679	-	0	-0.19369	857	0.000117103	523	VMRs overlapping with gene body
8	102523794	102639499	115706	*	528	556642	557169	0.746465	493.182	Cdh11	102632095	102785642	-	0	0.0189678	875	-0.034626	562	VMRs overlapping with gene body
4	36047635	36200050	152416	*	504	148650	149153	0.694463	489.935	Lingo2	35706647	36951747	-	0	-0.217321	878	-0.0106806	572	VMRs overlapping with gene body
10	49518525	49649437	130913	*	404	245445	245848	0.695737	443.485	Grik2	49099843	49783259	-	0	-0.208711	870	0.00546996	355	VMRs overlapping with gene body
5	13400638	13519574	118937	*	482	43113	43594	0.736702	429.944	Sema3a	13125414	13602565	+	0	-0.254312	855	-0.234457	305	VMRs overlapping with gene body
2	62903195	63022837	119643	*	423	334215	334637	0.719011	423.202	Kcnh7	62693414	63184287	-	0	-0.156341	864	0.0562943	449	VMRs overlapping with gene body
10	103123893	103197864	73972	*	328	587102	587429	0.666431	411.076	Lrriq1	103063198	103236322	-	0	-0.160977	833	0.0688424	151	VMRs overlapping with gene body
14	93758147	93858612	100466	*	404	465259	465662	0.697538	409.511	Pcdh9	93013410	93890679	-	0	-0.20062	811	0.000117103	523	VMRs overlapping with gene body
10	103039251	103119498	80248	*	320	586755	587074	0.653514	408.045	Lrriq1	103063198	103236322	-	0	-0.183227	826	0.0688424	151	VMRs overlapping with gene body
2	136448647	136530855	82209	*	358	737513	737870	0.720226	407.798	Ankef1	136501910	136562091	+	0	-0.192951	848	-0.187254	274	VMRs overlapping with promoter
16	26703796	26803428	99633	*	389	135756	136144	0.730167	398.284	Il1rap	26581704	26730117	+	0	-0.189399	861	0.023524	549	VMRs overlapping with gene body
16	46081709	46161780	80072	*	376	255416	255791	0.735968	395.31	Cd96	46035657	46120251	-	0	-0.243443	875	-0.240589	316	VMRs overlapping with promoter
9	75787714	75878198	90485	*	437	431523	431959	0.77552	346.09	Bmp5	75775364	75900310	+	0	-0.173755	867	-0.08258	191	VMRs overlapping with gene body
9	75737936	75786971	49036	*	358	431148	431505	0.756875	341.142	Bmp5	75775364	75900310	+	0	-0.180956	813	-0.08258	191	VMRs overlapping with promoter
4	49747112	49843152	96041	*	346	229035	229380	0.722323	340.692	Grin3a	49661611	49845744	-	0	-0.215046	848	-0.117207	465	VMRs overlapping with gene body
1	24160365	24209960	49596	*	325	91714	92038	0.761136	339.219	Col9a1	24177610	24252684	+	0	-0.138523	833	-0.263493	413	VMRs overlapping with promoter
11	58792903	58845107	52205	*	260	301300	301559	0.718324	336.268	Fam183b	58792797	58801960	-	0	-0.180295	852	-0.186367	476	VMRs overlapping with promoter
19	36000744	36055616	54873	*	280	203182	203461	0.706575	329.431	Htr7	35958734	36057507	-	0	-0.221741	826	-0.0765966	534	VMRs overlapping with gene body
14	93084632	93179610	94979	*	395	462444	462838	0.723467	328.457	Pcdh9	93013410	93890679	-	0	-0.173978	811	0.000117103	523	VMRs overlapping with gene body
2	62716166	62811316	95151	*	376	333550	333925	0.729612	322.916	Kcnh7	62693414	63184287	-	0	-0.123622	824	0.0562943	449	VMRs overlapping with gene body
6	129366386	129428105	61720	*	298	677913	678210	0.733403	322.314	Clec1b	129397297	129409335	+	0	-0.203885	855	-0.236802	181	VMRs overlapping with promoter
15	66065736	66136289	70554	*	314	309948	310261	0.752751	321.458	Kcnq3	65986387	66286224	-	0	-0.105486	842	0.00272576	523	VMRs overlapping with gene body
5	58000799	58082680	81882	*	360	272286	272645	0.734204	310.728	Pcdh7	57717967	58133230	+	0	-0.0174319	832	-0.00896097	610	VMRs overlapping with gene body
19	20369011	20437784	68774	*	355	104452	104806	0.7619	310.581	Anxa1	20373428	20390944	-	0	-0.232567	850	-0.25891	138	VMRs overlapping with promoter
14	93621302	93697383	76082	*	343	464656	464998	0.743672	308.06	Pcdh9	93013410	93890679	-	0	-0.215482	817	0.000117103	523	VMRs overlapping with gene body
7	75242913	75301754	58842	*	302	377470	377771	0.781414	300.764	Sv2b	75114894	75309262	-	0	-0.187748	858	-0.117142	441	VMRs overlapping with gene body
18	51289748	51384810	95063	*	304	248163	248466	0.711381	297.726	Prr16	51117898	51304641	+	0	-0.228118	854	-0.0442403	592	VMRs overlapping with gene body
2	58012559	58074446	61888	*	283	302537	302819	0.74776	288.352	Ermn	58045113	58052864	-	0	-0.122432	825	-0.14128	245	VMRs overlapping with promoter
4	36418156	36515487	97332	*	313	149903	150215	0.683251	288.141	Lingo2	35706647	36951747	-	0	-0.215472	820	-0.0106806	572	VMRs overlapping with gene body
1	129774957	129876292	101336	*	345	615799	616143	0.751185	282.679	Thsd7b	129273302	130219278	+	0	-0.210842	860	-0.115014	323	VMRs overlapping with gene body
5	48013582	48071132	57551	*	280	226002	226281	0.75207	268.93	Slit2	47983138	48307733	+	0	0.026113	803	0.0273301	336	VMRs overlapping with gene body
13	89540764	89600508	59745	*	272	481721	481992	0.746711	261.927	Hapln1	89540636	89611832	+	0	-0.213676	838	0.00621622	502	VMRs overlapping with gene body
2	63079400	63151162	71763	*	266	334847	335112	0.70002	261.551	Kcnh7	62693414	63184287	-	0	-0.16637	793	0.0562943	449	VMRs overlapping with gene body
5	49351694	49437890	86197	*	332	231408	231739	0.755364	255.471	Kcnip4	48389502	49524907	-	0	-0.239662	837	-0.132311	425	VMRs overlapping with gene body
16	14887870	14960118	72249	*	266	65992	66257	0.739193	252.622	Efcab1	14906637	14925879	+	0	-0.148514	833	-0.130316	318	VMRs overlapping with promoter
16	16763131	16825577	62447	*	226	73433	73658	0.741677	250.57	Spag6l	16753016	16829456	-	0	-0.152815	869	-0.0911217	244	VMRs overlapping with gene body
19	48640529	48687091	46563	*	259	304639	304897	0.782141	243.456	Sorcs3	48206025	48805505	+	0	-0.213418	807	0.13035	570	VMRs overlapping with gene body
8	36813116	36862069	48954	*	257	206115	206371	0.757943	242.445	Dlc1	36567751	36953143	-	0	-0.222175	834	-0.259112	251	VMRs overlapping with gene body
8	32299606	32355961	56356	*	250	173520	173769	0.742555	241.385	Nrg1	31814551	32884029	-	0	-0.256991	813	0.00325054	630	VMRs overlapping with gene body
6	103582301	103647279	64979	*	250	524224	524473	0.723853	237.388	Chl1	103510586	103750211	+	0	-0.224035	782	-0.145122	196	VMRs overlapping with gene body
[truncated: 8,937 more rows]

## Sheet: Table S5
Table S5: Table with the subtypes included in training parameters in transition probability and emission probability used as default in this study.
[truncated: 197 more rows]

## Sheet: Table S6
Table S6: Table with the trained transition probability. Each column starting with 'phat' in order corresponds to a figure panel in Figure S14 of the manuscript. For example, phat_01 stands for P(x_k = 0 | x_{k-1} = 1).
[truncated: 2,001 more rows]

[truncated: 3 more sheets: Table S7, Table S8, Table S9]
